# Supplementary material for: Whole‐exome sequencing predicted cancer epitope trees of 23 early cervical cancers in Chinese women
Source: Cancer Med. 2016 Dec 20;6(1):207–19. doi: 10.1002/cam4.953 (PMC5269563; doi:10.1002/cam4.953)
Supplement: Supplementary file 11 — Table S4A. KEGG pathway enrichment of GSEA report for mutant FBXW7. [file CAM4-6-207-s011.xls]

## Sheet: Table S4A
Table S4A. KEGG pathway enrichment of GSEA report for mutant FBXW7.
NAME	GS<br> follow link to MSigDB	GS DETAILS	SIZE	ES	NES	NOM p-val	FDR q-val	FWER p-val	RANK AT MAX	LEADING EDGE
KEGG_MTOR_SIGNALING_PATHWAY	KEGG_MTOR_SIGNALING_PATHWAY	Details ...	52	0.467612	1.78977	0.00787402	0.498445	0.246	4531	tags=33%, list=23%, signal=42%
KEGG_PHOSPHATIDYLINOSITOL_SIGNALING_SYSTEM	KEGG_PHOSPHATIDYLINOSITOL_SIGNALING_SYSTEM	Details ...	76	0.437817	1.73015	0.00412371	0.45424	0.371	5084	tags=47%, list=25%, signal=63%
KEGG_NON_SMALL_CELL_LUNG_CANCER	KEGG_NON_SMALL_CELL_LUNG_CANCER	Details ...	54	0.449639	1.70526	0.0103306	0.37989	0.435	4761	tags=41%, list=24%, signal=53%
KEGG_EPITHELIAL_CELL_SIGNALING_IN_HELICOBACTER_PYLORI_INFECTION	KEGG_EPITHELIAL_CELL_SIGNALING_IN_HELICOBACTER_PYLORI_INFECTION	Details ...	68	0.459243	1.70014	0.0178571	0.295341	0.446	5391	tags=38%, list=27%, signal=52%
KEGG_ADHERENS_JUNCTION	KEGG_ADHERENS_JUNCTION	Details ...	73	0.455684	1.66423	0.0161616	0.323022	0.527	5391	tags=49%, list=27%, signal=67%
KEGG_THYROID_CANCER	KEGG_THYROID_CANCER	Details ...	29	0.508767	1.62962	0.0342612	0.355764	0.612	4761	tags=41%, list=24%, signal=54%
KEGG_INOSITOL_PHOSPHATE_METABOLISM	KEGG_INOSITOL_PHOSPHATE_METABOLISM	Details ...	54	0.445485	1.59632	0.015873	0.400838	0.694	5084	tags=48%, list=25%, signal=64%
KEGG_INSULIN_SIGNALING_PATHWAY	KEGG_INSULIN_SIGNALING_PATHWAY	Details ...	137	0.369949	1.59449	0.0206767	0.354724	0.696	4937	tags=30%, list=25%, signal=39%
KEGG_PATHOGENIC_ESCHERICHIA_COLI_INFECTION	KEGG_PATHOGENIC_ESCHERICHIA_COLI_INFECTION	Details ...	53	0.418713	1.56899	0.0360169	0.376077	0.748	3881	tags=28%, list=19%, signal=35%
KEGG_PANCREATIC_CANCER	KEGG_PANCREATIC_CANCER	Details ...	70	0.433558	1.54915	0.056962	0.387699	0.792	5490	tags=40%, list=27%, signal=55%
KEGG_BIOSYNTHESIS_OF_UNSATURATED_FATTY_ACIDS	KEGG_BIOSYNTHESIS_OF_UNSATURATED_FATTY_ACIDS	Details ...	22	0.524035	1.50288	0.0455487	0.4884	0.857	4611	tags=41%, list=23%, signal=53%
KEGG_COLORECTAL_CANCER	KEGG_COLORECTAL_CANCER	Details ...	62	0.405914	1.50198	0.0711462	0.449218	0.857	5490	tags=39%, list=27%, signal=53%
KEGG_CHRONIC_MYELOID_LEUKEMIA	KEGG_CHRONIC_MYELOID_LEUKEMIA	Details ...	73	0.395273	1.49921	0.090535	0.423527	0.864	5153	tags=36%, list=26%, signal=48%
KEGG_HOMOLOGOUS_RECOMBINATION	KEGG_HOMOLOGOUS_RECOMBINATION	Details ...	26	0.449058	1.45477	0.11465	0.528035	0.912	6229	tags=35%, list=31%, signal=50%
KEGG_BLADDER_CANCER	KEGG_BLADDER_CANCER	Details ...	42	0.472693	1.45137	0.0888889	0.503242	0.915	3938	tags=36%, list=20%, signal=44%
KEGG_NEUROTROPHIN_SIGNALING_PATHWAY	KEGG_NEUROTROPHIN_SIGNALING_PATHWAY	Details ...	126	0.321907	1.40711	0.0897436	0.612427	0.948	5912	tags=33%, list=29%, signal=47%
KEGG_GLYCOSAMINOGLYCAN_BIOSYNTHESIS_KERATAN_SULFATE	KEGG_GLYCOSAMINOGLYCAN_BIOSYNTHESIS_KERATAN_SULFATE	Details ...	15	0.532062	1.39982	0.123232	0.600947	0.949	2425	tags=27%, list=12%, signal=30%
KEGG_RENAL_CELL_CARCINOMA	KEGG_RENAL_CELL_CARCINOMA	Details ...	70	0.346449	1.36019	0.150826	0.708087	0.967	5272	tags=34%, list=26%, signal=46%
KEGG_PROGESTERONE_MEDIATED_OOCYTE_MATURATION	KEGG_PROGESTERONE_MEDIATED_OOCYTE_MATURATION	Details ...	84	0.334407	1.35859	0.0815109	0.676735	0.968	5078	tags=36%, list=25%, signal=48%
KEGG_N_GLYCAN_BIOSYNTHESIS	KEGG_N_GLYCAN_BIOSYNTHESIS	Details ...	46	0.395265	1.34296	0.185259	0.699529	0.975	7522	tags=48%, list=38%, signal=76%
KEGG_REGULATION_OF_ACTIN_CYTOSKELETON	KEGG_REGULATION_OF_ACTIN_CYTOSKELETON		209	0.341489	1.34198	0.0473373	0.669654	0.975	5338	tags=32%, list=27%, signal=43%
KEGG_VALINE_LEUCINE_AND_ISOLEUCINE_DEGRADATION	KEGG_VALINE_LEUCINE_AND_ISOLEUCINE_DEGRADATION		44	0.371363	1.33918	0.155689	0.648164	0.975	8590	tags=59%, list=43%, signal=103%
KEGG_ALZHEIMERS_DISEASE	KEGG_ALZHEIMERS_DISEASE		157	0.269792	1.32095	0.117647	0.68083	0.985	5566	tags=27%, list=28%, signal=37%
KEGG_GLYCEROLIPID_METABOLISM	KEGG_GLYCEROLIPID_METABOLISM		49	0.428759	1.31922	0.0752351	0.657164	0.985	2689	tags=24%, list=13%, signal=28%
KEGG_BASAL_TRANSCRIPTION_FACTORS	KEGG_BASAL_TRANSCRIPTION_FACTORS		35	0.397202	1.3055	0.183236	0.67425	0.987	3819	tags=29%, list=19%, signal=35%
KEGG_MISMATCH_REPAIR	KEGG_MISMATCH_REPAIR		23	0.437717	1.29661	0.197425	0.679314	0.987	6229	tags=39%, list=31%, signal=57%
KEGG_CITRATE_CYCLE_TCA_CYCLE	KEGG_CITRATE_CYCLE_TCA_CYCLE		30	0.411998	1.29563	0.219282	0.657112	0.987	6086	tags=50%, list=30%, signal=72%
KEGG_ENDOMETRIAL_CANCER	KEGG_ENDOMETRIAL_CANCER		52	0.336462	1.26541	0.189189	0.731316	0.993	4593	tags=29%, list=23%, signal=37%
KEGG_UBIQUITIN_MEDIATED_PROTEOLYSIS	KEGG_UBIQUITIN_MEDIATED_PROTEOLYSIS		134	0.262069	1.26127	0.273438	0.720179	0.994	8674	tags=49%, list=43%, signal=86%
KEGG_PROXIMAL_TUBULE_BICARBONATE_RECLAMATION	KEGG_PROXIMAL_TUBULE_BICARBONATE_RECLAMATION		23	0.491872	1.25568	0.144309	0.714925	0.995	3539	tags=35%, list=18%, signal=42%
KEGG_PHENYLALANINE_METABOLISM	KEGG_PHENYLALANINE_METABOLISM		18	0.491829	1.24962	0.18319	0.710911	0.995	5493	tags=50%, list=27%, signal=69%
KEGG_CELL_CYCLE	KEGG_CELL_CYCLE		118	0.327158	1.24227	0.271255	0.712912	0.996	6164	tags=41%, list=31%, signal=58%
KEGG_PATHWAYS_IN_CANCER	KEGG_PATHWAYS_IN_CANCER		325	0.309033	1.23956	0.1375	0.700315	0.996	5429	tags=35%, list=27%, signal=47%
KEGG_ERBB_SIGNALING_PATHWAY	KEGG_ERBB_SIGNALING_PATHWAY		87	0.308262	1.23046	0.178344	0.705655	0.996	4890	tags=31%, list=24%, signal=41%
KEGG_NUCLEOTIDE_EXCISION_REPAIR	KEGG_NUCLEOTIDE_EXCISION_REPAIR		44	0.334612	1.22682	0.28145	0.697746	0.996	9358	tags=57%, list=47%, signal=106%
KEGG_FC_GAMMA_R_MEDIATED_PHAGOCYTOSIS	KEGG_FC_GAMMA_R_MEDIATED_PHAGOCYTOSIS		95	0.32929	1.22574	0.238839	0.681489	0.996	6261	tags=38%, list=31%, signal=55%
KEGG_APOPTOSIS	KEGG_APOPTOSIS		87	0.314617	1.21108	0.264368	0.708021	0.998	5197	tags=29%, list=26%, signal=39%
KEGG_MAPK_SIGNALING_PATHWAY	KEGG_MAPK_SIGNALING_PATHWAY		264	0.300385	1.20956	0.144712	0.693071	0.998	4787	tags=30%, list=24%, signal=39%
KEGG_ETHER_LIPID_METABOLISM	KEGG_ETHER_LIPID_METABOLISM		32	0.430068	1.2058	0.18251	0.686989	0.998	4516	tags=38%, list=23%, signal=48%
KEGG_LEISHMANIA_INFECTION	KEGG_LEISHMANIA_INFECTION		70	0.425012	1.2025	0.295635	0.67853	0.999	6386	tags=43%, list=32%, signal=63%
KEGG_ALDOSTERONE_REGULATED_SODIUM_REABSORPTION	KEGG_ALDOSTERONE_REGULATED_SODIUM_REABSORPTION		42	0.414434	1.19887	0.203156	0.672873	0.999	3938	tags=36%, list=20%, signal=44%
KEGG_GLYCOSPHINGOLIPID_BIOSYNTHESIS_LACTO_AND_NEOLACTO_SERIES	KEGG_GLYCOSPHINGOLIPID_BIOSYNTHESIS_LACTO_AND_NEOLACTO_SERIES		26	0.438358	1.19807	0.216667	0.659243	0.999	3446	tags=38%, list=17%, signal=46%
KEGG_GLIOMA	KEGG_GLIOMA		65	0.320656	1.19195	0.248963	0.662911	0.999	5046	tags=34%, list=25%, signal=45%
KEGG_WNT_SIGNALING_PATHWAY	KEGG_WNT_SIGNALING_PATHWAY		150	0.299482	1.17582	0.184	0.69058	0.999	5433	tags=37%, list=27%, signal=50%
KEGG_SMALL_CELL_LUNG_CANCER	KEGG_SMALL_CELL_LUNG_CANCER		84	0.337358	1.17526	0.292683	0.676756	0.999	7747	tags=43%, list=39%, signal=70%
KEGG_OOCYTE_MEIOSIS	KEGG_OOCYTE_MEIOSIS		111	0.288081	1.16819	0.241015	0.681445	0.999	5078	tags=35%, list=25%, signal=47%
KEGG_TGF_BETA_SIGNALING_PATHWAY	KEGG_TGF_BETA_SIGNALING_PATHWAY		85	0.328364	1.15303	0.236364	0.708724	0.999	5411	tags=39%, list=27%, signal=53%
KEGG_ENDOCYTOSIS	KEGG_ENDOCYTOSIS		180	0.251455	1.15101	0.317526	0.699761	0.999	6740	tags=41%, list=34%, signal=61%
KEGG_AXON_GUIDANCE	KEGG_AXON_GUIDANCE		129	0.289526	1.14569	0.229885	0.700376	1	4979	tags=32%, list=25%, signal=42%
KEGG_T_CELL_RECEPTOR_SIGNALING_PATHWAY	KEGG_T_CELL_RECEPTOR_SIGNALING_PATHWAY		108	0.296869	1.13277	0.295547	0.72375	1	5955	tags=31%, list=30%, signal=43%
KEGG_AMINO_SUGAR_AND_NUCLEOTIDE_SUGAR_METABOLISM	KEGG_AMINO_SUGAR_AND_NUCLEOTIDE_SUGAR_METABOLISM		44	0.297613	1.12177	0.320408	0.74161	1	8822	tags=45%, list=44%, signal=81%
KEGG_COMPLEMENT_AND_COAGULATION_CASCADES	KEGG_COMPLEMENT_AND_COAGULATION_CASCADES		68	0.406933	1.12	0.251786	0.732042	1	2433	tags=29%, list=12%, signal=33%
KEGG_NOTCH_SIGNALING_PATHWAY	KEGG_NOTCH_SIGNALING_PATHWAY		47	0.296606	1.11457	0.345603	0.734069	1	3701	tags=28%, list=18%, signal=34%
KEGG_HISTIDINE_METABOLISM	KEGG_HISTIDINE_METABOLISM		29	0.394933	1.10952	0.260965	0.735845	1	1918	tags=21%, list=10%, signal=23%
KEGG_PPAR_SIGNALING_PATHWAY	KEGG_PPAR_SIGNALING_PATHWAY		69	0.365746	1.10281	0.26938	0.740207	1	6210	tags=45%, list=31%, signal=65%
KEGG_TYPE_II_DIABETES_MELLITUS	KEGG_TYPE_II_DIABETES_MELLITUS		47	0.335434	1.09449	0.296066	0.750211	1	3938	tags=26%, list=20%, signal=32%
KEGG_GNRH_SIGNALING_PATHWAY	KEGG_GNRH_SIGNALING_PATHWAY		100	0.307751	1.09094	0.298507	0.747125	1	5912	tags=40%, list=29%, signal=56%
KEGG_P53_SIGNALING_PATHWAY	KEGG_P53_SIGNALING_PATHWAY		67	0.306215	1.0862	0.384774	0.748072	1	6151	tags=37%, list=31%, signal=54%
KEGG_GLYCEROPHOSPHOLIPID_METABOLISM	KEGG_GLYCEROPHOSPHOLIPID_METABOLISM		76	0.283107	1.07721	0.34556	0.759262	1	5169	tags=26%, list=26%, signal=35%
KEGG_ALPHA_LINOLENIC_ACID_METABOLISM	KEGG_ALPHA_LINOLENIC_ACID_METABOLISM		18	0.465836	1.06629	0.361624	0.774799	1	1864	tags=22%, list=9%, signal=24%
KEGG_ACUTE_MYELOID_LEUKEMIA	KEGG_ACUTE_MYELOID_LEUKEMIA		57	0.24998	1.05779	0.391304	0.787095	1	5393	tags=28%, list=27%, signal=38%
KEGG_FC_EPSILON_RI_SIGNALING_PATHWAY	KEGG_FC_EPSILON_RI_SIGNALING_PATHWAY		78	0.296705	1.05777	0.345351	0.774425	1	5272	tags=31%, list=26%, signal=42%
KEGG_PROSTATE_CANCER	KEGG_PROSTATE_CANCER		89	0.277181	1.05324	0.375	0.774405	1	5429	tags=29%, list=27%, signal=40%
KEGG_LONG_TERM_POTENTIATION	KEGG_LONG_TERM_POTENTIATION		70	0.288534	1.03716	0.388412	0.806849	1	5132	tags=39%, list=26%, signal=52%
KEGG_VASOPRESSIN_REGULATED_WATER_REABSORPTION	KEGG_VASOPRESSIN_REGULATED_WATER_REABSORPTION		44	0.292484	1.03576	0.399267	0.798002	1	5160	tags=34%, list=26%, signal=46%
KEGG_SPHINGOLIPID_METABOLISM	KEGG_SPHINGOLIPID_METABOLISM		39	0.3302	1.03168	0.409836	0.796904	1	5859	tags=44%, list=29%, signal=61%
KEGG_AMINOACYL_TRNA_BIOSYNTHESIS	KEGG_AMINOACYL_TRNA_BIOSYNTHESIS		41	0.288606	1.02832	0.409283	0.793861	1	9550	tags=56%, list=48%, signal=107%
KEGG_RNA_POLYMERASE	KEGG_RNA_POLYMERASE		29	0.278238	1.02617	0.388655	0.78779	1	5917	tags=28%, list=30%, signal=39%
KEGG_CARDIAC_MUSCLE_CONTRACTION	KEGG_CARDIAC_MUSCLE_CONTRACTION		73	0.326887	1.02289	0.389085	0.784847	1	2181	tags=21%, list=11%, signal=23%
KEGG_PANTOTHENATE_AND_COA_BIOSYNTHESIS	KEGG_PANTOTHENATE_AND_COA_BIOSYNTHESIS		16	0.378237	1.01082	0.43908	0.806242	1	3478	tags=31%, list=17%, signal=38%
KEGG_O_GLYCAN_BIOSYNTHESIS	KEGG_O_GLYCAN_BIOSYNTHESIS		30	0.366711	1.00313	0.447014	0.815553	1	2665	tags=27%, list=13%, signal=31%
KEGG_ABC_TRANSPORTERS	KEGG_ABC_TRANSPORTERS		44	0.315207	0.991342	0.461373	0.835573	1	2969	tags=20%, list=15%, signal=24%
KEGG_MELANOMA	KEGG_MELANOMA		71	0.298785	0.990977	0.440559	0.825276	1	4292	tags=28%, list=21%, signal=36%
KEGG_TIGHT_JUNCTION	KEGG_TIGHT_JUNCTION		132	0.257289	0.986054	0.455142	0.827356	1	3867	tags=26%, list=19%, signal=32%
KEGG_ADIPOCYTOKINE_SIGNALING_PATHWAY	KEGG_ADIPOCYTOKINE_SIGNALING_PATHWAY		67	0.269771	0.981895	0.48	0.827468	1	5153	tags=30%, list=26%, signal=40%
KEGG_ARGININE_AND_PROLINE_METABOLISM	KEGG_ARGININE_AND_PROLINE_METABOLISM		54	0.29104	0.9784	0.465619	0.82667	1	5488	tags=39%, list=27%, signal=53%
KEGG_RIG_I_LIKE_RECEPTOR_SIGNALING_PATHWAY	KEGG_RIG_I_LIKE_RECEPTOR_SIGNALING_PATHWAY		70	0.307037	0.958924	0.535519	0.868127	1	2237	tags=20%, list=11%, signal=22%
KEGG_NITROGEN_METABOLISM	KEGG_NITROGEN_METABOLISM		23	0.372526	0.957081	0.526316	0.861148	1	4617	tags=43%, list=23%, signal=56%
KEGG_PEROXISOME	KEGG_PEROXISOME		77	0.231598	0.938246	0.513919	0.901766	1	3932	tags=21%, list=20%, signal=26%
KEGG_FOCAL_ADHESION	KEGG_FOCAL_ADHESION		198	0.274783	0.934039	0.540659	0.902324	1	4890	tags=27%, list=24%, signal=35%
KEGG_GALACTOSE_METABOLISM	KEGG_GALACTOSE_METABOLISM		26	0.330494	0.928527	0.537453	0.905842	1	2332	tags=19%, list=12%, signal=22%
KEGG_LEUKOCYTE_TRANSENDOTHELIAL_MIGRATION	KEGG_LEUKOCYTE_TRANSENDOTHELIAL_MIGRATION		115	0.259095	0.919968	0.557203	0.917139	1	5363	tags=34%, list=27%, signal=46%
KEGG_PRIMARY_BILE_ACID_BIOSYNTHESIS	KEGG_PRIMARY_BILE_ACID_BIOSYNTHESIS		16	0.391627	0.918283	0.585714	0.910632	1	552	tags=13%, list=3%, signal=13%
KEGG_BASAL_CELL_CARCINOMA	KEGG_BASAL_CELL_CARCINOMA		55	0.29065	0.917463	0.595876	0.902111	1	4262	tags=33%, list=21%, signal=41%
KEGG_ALANINE_ASPARTATE_AND_GLUTAMATE_METABOLISM	KEGG_ALANINE_ASPARTATE_AND_GLUTAMATE_METABOLISM		32	0.287777	0.913699	0.594796	0.900835	1	4634	tags=41%, list=23%, signal=53%
KEGG_STARCH_AND_SUCROSE_METABOLISM	KEGG_STARCH_AND_SUCROSE_METABOLISM		49	0.362862	0.911795	0.626838	0.895101	1	4667	tags=31%, list=23%, signal=40%
KEGG_HUNTINGTONS_DISEASE	KEGG_HUNTINGTONS_DISEASE		172	0.184419	0.906436	0.580952	0.898767	1	5487	tags=22%, list=27%, signal=30%
KEGG_DNA_REPLICATION	KEGG_DNA_REPLICATION		36	0.295204	0.893313	0.567623	0.922079	1	15	tags=3%, list=0%, signal=3%
KEGG_STEROID_HORMONE_BIOSYNTHESIS	KEGG_STEROID_HORMONE_BIOSYNTHESIS		54	0.349992	0.888532	0.678261	0.92339	1	3621	tags=28%, list=18%, signal=34%
KEGG_STEROID_BIOSYNTHESIS	KEGG_STEROID_BIOSYNTHESIS		16	0.337226	0.876422	0.604124	0.943929	1	8111	tags=56%, list=40%, signal=94%
KEGG_ARRHYTHMOGENIC_RIGHT_VENTRICULAR_CARDIOMYOPATHY_ARVC	KEGG_ARRHYTHMOGENIC_RIGHT_VENTRICULAR_CARDIOMYOPATHY_ARVC		74	0.279995	0.876343	0.682731	0.933723	1	1943	tags=16%, list=10%, signal=18%
KEGG_GLYCOLYSIS_GLUCONEOGENESIS	KEGG_GLYCOLYSIS_GLUCONEOGENESIS		62	0.278462	0.862866	0.709369	0.957916	1	2391	tags=21%, list=12%, signal=24%
KEGG_DORSO_VENTRAL_AXIS_FORMATION	KEGG_DORSO_VENTRAL_AXIS_FORMATION		24	0.30874	0.856563	0.677932	0.962792	1	4593	tags=42%, list=23%, signal=54%
KEGG_PORPHYRIN_AND_CHLOROPHYLL_METABOLISM	KEGG_PORPHYRIN_AND_CHLOROPHYLL_METABOLISM		40	0.359661	0.85465	0.675532	0.956992	1	3798	tags=30%, list=19%, signal=37%
KEGG_FRUCTOSE_AND_MANNOSE_METABOLISM	KEGG_FRUCTOSE_AND_MANNOSE_METABOLISM		34	0.250528	0.852932	0.641667	0.95081	1	2332	tags=15%, list=12%, signal=17%
KEGG_DRUG_METABOLISM_OTHER_ENZYMES	KEGG_DRUG_METABOLISM_OTHER_ENZYMES		49	0.343951	0.851103	0.723247	0.945563	1	3621	tags=29%, list=18%, signal=35%
KEGG_VASCULAR_SMOOTH_MUSCLE_CONTRACTION	KEGG_VASCULAR_SMOOTH_MUSCLE_CONTRACTION		114	0.240196	0.845821	0.771134	0.948322	1	4121	tags=25%, list=21%, signal=32%
KEGG_OLFACTORY_TRANSDUCTION	KEGG_OLFACTORY_TRANSDUCTION		323	0.433831	0.845471	0.884576	0.939583	1	3311	tags=54%, list=17%, signal=63%
KEGG_CHEMOKINE_SIGNALING_PATHWAY	KEGG_CHEMOKINE_SIGNALING_PATHWAY		188	0.225962	0.843923	0.743875	0.933497	1	5429	tags=31%, list=27%, signal=43%
KEGG_RNA_DEGRADATION	KEGG_RNA_DEGRADATION		57	0.209532	0.840009	0.62256	0.932834	1	9362	tags=53%, list=47%, signal=98%
KEGG_NOD_LIKE_RECEPTOR_SIGNALING_PATHWAY	KEGG_NOD_LIKE_RECEPTOR_SIGNALING_PATHWAY		62	0.24764	0.839362	0.671458	0.925031	1	6561	tags=34%, list=33%, signal=50%
KEGG_PENTOSE_AND_GLUCURONATE_INTERCONVERSIONS	KEGG_PENTOSE_AND_GLUCURONATE_INTERCONVERSIONS		27	0.383407	0.838148	0.695811	0.91849	1	4667	tags=37%, list=23%, signal=48%
KEGG_GAP_JUNCTION	KEGG_GAP_JUNCTION		87	0.231435	0.837278	0.755839	0.911384	1	5014	tags=33%, list=25%, signal=44%
KEGG_INTESTINAL_IMMUNE_NETWORK_FOR_IGA_PRODUCTION	KEGG_INTESTINAL_IMMUNE_NETWORK_FOR_IGA_PRODUCTION		46	0.320574	0.821644	0.691837	0.936081	1	5312	tags=30%, list=26%, signal=41%
KEGG_CYTOKINE_CYTOKINE_RECEPTOR_INTERACTION	KEGG_CYTOKINE_CYTOKINE_RECEPTOR_INTERACTION		263	0.250795	0.816189	0.935114	0.938643	1	5312	tags=36%, list=26%, signal=48%
KEGG_ARACHIDONIC_ACID_METABOLISM	KEGG_ARACHIDONIC_ACID_METABOLISM		57	0.282735	0.803031	0.912802	0.956154	1	3295	tags=26%, list=16%, signal=31%
KEGG_TOLL_LIKE_RECEPTOR_SIGNALING_PATHWAY	KEGG_TOLL_LIKE_RECEPTOR_SIGNALING_PATHWAY		101	0.246911	0.796362	0.730769	0.959885	1	4356	tags=25%, list=22%, signal=31%
KEGG_VEGF_SIGNALING_PATHWAY	KEGG_VEGF_SIGNALING_PATHWAY		75	0.208577	0.790652	0.835644	0.961952	1	4826	tags=23%, list=24%, signal=30%
KEGG_PURINE_METABOLISM	KEGG_PURINE_METABOLISM		158	0.176555	0.787448	0.869023	0.959132	1	4182	tags=18%, list=21%, signal=22%
KEGG_METABOLISM_OF_XENOBIOTICS_BY_CYTOCHROME_P450	KEGG_METABOLISM_OF_XENOBIOTICS_BY_CYTOCHROME_P450		69	0.304015	0.785209	0.933086	0.954285	1	1925	tags=19%, list=10%, signal=21%
KEGG_PROTEIN_EXPORT	KEGG_PROTEIN_EXPORT		23	0.249884	0.783168	0.692929	0.949028	1	8469	tags=43%, list=42%, signal=75%
KEGG_HYPERTROPHIC_CARDIOMYOPATHY_HCM	KEGG_HYPERTROPHIC_CARDIOMYOPATHY_HCM		83	0.245182	0.777366	0.909091	0.951259	1	2238	tags=17%, list=11%, signal=19%
KEGG_LYSINE_DEGRADATION	KEGG_LYSINE_DEGRADATION		44	0.209262	0.774272	0.733615	0.948235	1	5156	tags=27%, list=26%, signal=37%
KEGG_ASCORBATE_AND_ALDARATE_METABOLISM	KEGG_ASCORBATE_AND_ALDARATE_METABOLISM		24	0.364556	0.765314	0.799263	0.955437	1	3621	tags=29%, list=18%, signal=36%
KEGG_SPLICEOSOME	KEGG_SPLICEOSOME		114	0.19511	0.758797	0.67562	0.957991	1	9320	tags=44%, list=46%, signal=81%
KEGG_GLYOXYLATE_AND_DICARBOXYLATE_METABOLISM	KEGG_GLYOXYLATE_AND_DICARBOXYLATE_METABOLISM		16	0.260109	0.725499	0.789474	0.998048	1	7561	tags=44%, list=38%, signal=70%
KEGG_CALCIUM_SIGNALING_PATHWAY	KEGG_CALCIUM_SIGNALING_PATHWAY		177	0.210632	0.723511	0.98996	0.992466	1	4141	tags=25%, list=21%, signal=31%
KEGG_PENTOSE_PHOSPHATE_PATHWAY	KEGG_PENTOSE_PHOSPHATE_PATHWAY		27	0.245893	0.718292	0.866397	0.991202	1	2527	tags=19%, list=13%, signal=21%
KEGG_B_CELL_RECEPTOR_SIGNALING_PATHWAY	KEGG_B_CELL_RECEPTOR_SIGNALING_PATHWAY		75	0.18423	0.709697	0.784141	0.994316	1	5711	tags=28%, list=28%, signal=39%
KEGG_OXIDATIVE_PHOSPHORYLATION	KEGG_OXIDATIVE_PHOSPHORYLATION		116	0.172138	0.703903	0.761996	0.992685	1	2980	tags=11%, list=15%, signal=13%
KEGG_ALLOGRAFT_REJECTION	KEGG_ALLOGRAFT_REJECTION		35	0.330259	0.693426	0.812627	0.99547	1	4943	tags=31%, list=25%, signal=42%
KEGG_BASE_EXCISION_REPAIR	KEGG_BASE_EXCISION_REPAIR		33	0.195138	0.686152	0.810417	0.995388	1	9035	tags=36%, list=45%, signal=66%
KEGG_ONE_CARBON_POOL_BY_FOLATE	KEGG_ONE_CARBON_POOL_BY_FOLATE		17	0.239059	0.671963	0.837054	1	1	7561	tags=47%, list=38%, signal=75%
KEGG_DILATED_CARDIOMYOPATHY	KEGG_DILATED_CARDIOMYOPATHY		90	0.209997	0.67196	0.994209	0.993446	1	2648	tags=17%, list=13%, signal=19%
KEGG_PARKINSONS_DISEASE	KEGG_PARKINSONS_DISEASE		112	0.159082	0.665043	0.8107	0.991978	1	5381	tags=19%, list=27%, signal=25%
KEGG_VIBRIO_CHOLERAE_INFECTION	KEGG_VIBRIO_CHOLERAE_INFECTION		54	0.169383	0.664525	0.916832	0.984596	1	6649	tags=33%, list=33%, signal=50%
KEGG_TRYPTOPHAN_METABOLISM	KEGG_TRYPTOPHAN_METABOLISM		40	0.221276	0.653801	0.980645	0.986478	1	5633	tags=30%, list=28%, signal=42%
KEGG_CELL_ADHESION_MOLECULES_CAMS	KEGG_CELL_ADHESION_MOLECULES_CAMS		131	0.213288	0.643252	0.961373	0.987307	1	4018	tags=23%, list=20%, signal=28%
KEGG_TERPENOID_BACKBONE_BIOSYNTHESIS	KEGG_TERPENOID_BACKBONE_BIOSYNTHESIS		15	0.232111	0.636128	0.848	0.984546	1	8979	tags=47%, list=45%, signal=84%
KEGG_LYSOSOME	KEGG_LYSOSOME		121	0.149112	0.635296	0.828261	0.977618	1	8268	tags=35%, list=41%, signal=59%
KEGG_AMYOTROPHIC_LATERAL_SCLEROSIS_ALS	KEGG_AMYOTROPHIC_LATERAL_SCLEROSIS_ALS		53	0.172078	0.627865	0.977925	0.975227	1	5272	tags=25%, list=26%, signal=33%
KEGG_TYPE_I_DIABETES_MELLITUS	KEGG_TYPE_I_DIABETES_MELLITUS		41	0.273314	0.620722	0.87976	0.97216	1	4959	tags=32%, list=25%, signal=42%
KEGG_GRAFT_VERSUS_HOST_DISEASE	KEGG_GRAFT_VERSUS_HOST_DISEASE		37	0.272112	0.620678	0.90505	0.964878	1	5230	tags=32%, list=26%, signal=44%
KEGG_PYRIMIDINE_METABOLISM	KEGG_PYRIMIDINE_METABOLISM		98	0.129435	0.605678	0.930283	0.966795	1	4049	tags=14%, list=20%, signal=18%
KEGG_GLYCOSYLPHOSPHATIDYLINOSITOL_GPI_ANCHOR_BIOSYNTHESIS	KEGG_GLYCOSYLPHOSPHATIDYLINOSITOL_GPI_ANCHOR_BIOSYNTHESIS		25	0.169446	0.602016	0.960159	0.96143	1	9099	tags=44%, list=45%, signal=80%
KEGG_SYSTEMIC_LUPUS_ERYTHEMATOSUS	KEGG_SYSTEMIC_LUPUS_ERYTHEMATOSUS		127	0.20176	0.593115	1	0.959025	1	2723	tags=13%, list=14%, signal=15%

## Sheet: Table S4B
Table S4B. KEGG pathway enrichment of GSEA report for wild-type FBXW7.
NAME	GS<br> follow link to MSigDB	GS DETAILS	SIZE	ES	NES	NOM p-val	FDR q-val	FWER p-val	RANK AT MAX	LEADING EDGE
KEGG_RIBOFLAVIN_METABOLISM	KEGG_RIBOFLAVIN_METABOLISM	Details ...	16	-0.535484	-1.46617	0.0788382	1	0.885	3045	tags=25%, list=15%, signal=29%
KEGG_PYRUVATE_METABOLISM	KEGG_PYRUVATE_METABOLISM	Details ...	40	-0.410543	-1.34602	0.119192	1	0.969	2337	tags=20%, list=12%, signal=23%
KEGG_TASTE_TRANSDUCTION	KEGG_TASTE_TRANSDUCTION	Details ...	51	-0.519337	-1.32157	0.0675	1	0.981	2774	tags=37%, list=14%, signal=43%
KEGG_GLYCOSAMINOGLYCAN_DEGRADATION	KEGG_GLYCOSAMINOGLYCAN_DEGRADATION	Details ...	21	-0.462973	-1.30179	0.17759	1	0.986	349	tags=10%, list=2%, signal=10%
KEGG_CYSTEINE_AND_METHIONINE_METABOLISM	KEGG_CYSTEINE_AND_METHIONINE_METABOLISM	Details ...	34	-0.395549	-1.20355	0.244898	1	0.997	2386	tags=26%, list=12%, signal=30%
KEGG_NEUROACTIVE_LIGAND_RECEPTOR_INTERACTION	KEGG_NEUROACTIVE_LIGAND_RECEPTOR_INTERACTION	Details ...	270	-0.412392	-1.19173	0.0897756	1	0.997	3309	tags=39%, list=16%, signal=46%
KEGG_AUTOIMMUNE_THYROID_DISEASE	KEGG_AUTOIMMUNE_THYROID_DISEASE	Details ...	49	-0.460502	-1.12046	0.304124	1	1	1674	tags=22%, list=8%, signal=24%
KEGG_REGULATION_OF_AUTOPHAGY	KEGG_REGULATION_OF_AUTOPHAGY	Details ...	33	-0.412827	-1.12033	0.247899	1	1	1674	tags=27%, list=8%, signal=30%
KEGG_BETA_ALANINE_METABOLISM	KEGG_BETA_ALANINE_METABOLISM	Details ...	22	-0.378538	-1.07775	0.3663	1	1	2277	tags=23%, list=11%, signal=26%
KEGG_CYTOSOLIC_DNA_SENSING_PATHWAY	KEGG_CYTOSOLIC_DNA_SENSING_PATHWAY	Details ...	54	-0.346599	-1.06821	0.319218	1	1	1674	tags=17%, list=8%, signal=18%
KEGG_BUTANOATE_METABOLISM	KEGG_BUTANOATE_METABOLISM	Details ...	34	-0.343988	-1.05884	0.369863	1	1	1631	tags=18%, list=8%, signal=19%
KEGG_RIBOSOME	KEGG_RIBOSOME	Details ...	87	-0.402706	-0.968503	0.550813	1	1	5535	tags=52%, list=28%, signal=71%
KEGG_MATURITY_ONSET_DIABETES_OF_THE_YOUNG	KEGG_MATURITY_ONSET_DIABETES_OF_THE_YOUNG	Details ...	25	-0.425815	-0.957566	0.519651	1	1	2340	tags=36%, list=12%, signal=41%
KEGG_OTHER_GLYCAN_DEGRADATION	KEGG_OTHER_GLYCAN_DEGRADATION	Details ...	16	-0.360411	-0.93419	0.534517	1	1	12835	tags=100%, list=64%, signal=277%
KEGG_ANTIGEN_PROCESSING_AND_PRESENTATION	KEGG_ANTIGEN_PROCESSING_AND_PRESENTATION	Details ...	80	-0.333793	-0.931053	0.532558	1	1	2492	tags=20%, list=12%, signal=23%
KEGG_PROPANOATE_METABOLISM	KEGG_PROPANOATE_METABOLISM	Details ...	32	-0.307585	-0.927858	0.561069	1	1	2588	tags=19%, list=13%, signal=21%
KEGG_HEDGEHOG_SIGNALING_PATHWAY	KEGG_HEDGEHOG_SIGNALING_PATHWAY	Details ...	56	-0.308831	-0.918879	0.612205	1	1	2264	tags=21%, list=11%, signal=24%
KEGG_LINOLEIC_ACID_METABOLISM	KEGG_LINOLEIC_ACID_METABOLISM	Details ...	28	-0.37379	-0.903862	0.64881	1	1	3488	tags=36%, list=17%, signal=43%
KEGG_HEMATOPOIETIC_CELL_LINEAGE	KEGG_HEMATOPOIETIC_CELL_LINEAGE	Details ...	84	-0.309694	-0.886654	0.657587	1	1	1542	tags=13%, list=8%, signal=14%
KEGG_SNARE_INTERACTIONS_IN_VESICULAR_TRANSPORT	KEGG_SNARE_INTERACTIONS_IN_VESICULAR_TRANSPORT	Details ...	38	-0.197512	-0.87435	0.592523	1	1	16104	tags=100%, list=80%, signal=506%
KEGG_GLYCINE_SERINE_AND_THREONINE_METABOLISM	KEGG_GLYCINE_SERINE_AND_THREONINE_METABOLISM		31	-0.297751	-0.870781	0.675732	1	1	2523	tags=16%, list=13%, signal=18%
KEGG_JAK_STAT_SIGNALING_PATHWAY	KEGG_JAK_STAT_SIGNALING_PATHWAY		154	-0.242675	-0.870003	0.798834	1	1	1349	tags=11%, list=7%, signal=12%
KEGG_LONG_TERM_DEPRESSION	KEGG_LONG_TERM_DEPRESSION		68	-0.256706	-0.835919	0.76875	1	1	912	tags=10%, list=5%, signal=11%
KEGG_GLUTATHIONE_METABOLISM	KEGG_GLUTATHIONE_METABOLISM		50	-0.264244	-0.831031	0.759815	1	1	3193	tags=28%, list=16%, signal=33%
KEGG_NATURAL_KILLER_CELL_MEDIATED_CYTOTOXICITY	KEGG_NATURAL_KILLER_CELL_MEDIATED_CYTOTOXICITY		131	-0.234937	-0.817737	0.816038	1	1	1674	tags=13%, list=8%, signal=14%
KEGG_MELANOGENESIS	KEGG_MELANOGENESIS		101	-0.225745	-0.813546	0.824561	1	1	2808	tags=18%, list=14%, signal=21%
KEGG_DRUG_METABOLISM_CYTOCHROME_P450	KEGG_DRUG_METABOLISM_CYTOCHROME_P450		71	-0.295663	-0.788696	0.929185	1	1	1782	tags=23%, list=9%, signal=25%
KEGG_TYROSINE_METABOLISM	KEGG_TYROSINE_METABOLISM		42	-0.284528	-0.782358	0.873786	1	1	1245	tags=12%, list=6%, signal=13%
KEGG_GLYCOSPHINGOLIPID_BIOSYNTHESIS_GANGLIO_SERIES	KEGG_GLYCOSPHINGOLIPID_BIOSYNTHESIS_GANGLIO_SERIES		15	-0.279463	-0.766724	0.756458	1	1	14457	tags=100%, list=72%, signal=358%
KEGG_FATTY_ACID_METABOLISM	KEGG_FATTY_ACID_METABOLISM		40	-0.249025	-0.751218	0.815686	1	1	1631	tags=13%, list=8%, signal=14%
KEGG_RETINOL_METABOLISM	KEGG_RETINOL_METABOLISM		63	-0.294119	-0.727151	0.982759	1	1	1782	tags=24%, list=9%, signal=26%
KEGG_GLYCOSAMINOGLYCAN_BIOSYNTHESIS_HEPARAN_SULFATE	KEGG_GLYCOSAMINOGLYCAN_BIOSYNTHESIS_HEPARAN_SULFATE		26	-0.264661	-0.718367	0.871028	1	1	4470	tags=35%, list=22%, signal=44%
KEGG_VIRAL_MYOCARDITIS	KEGG_VIRAL_MYOCARDITIS		68	-0.258577	-0.714112	0.826531	1	1	1558	tags=12%, list=8%, signal=13%
KEGG_PROTEASOME	KEGG_PROTEASOME		44	-0.207067	-0.711711	0.752852	1	1	5147	tags=39%, list=26%, signal=52%
KEGG_ECM_RECEPTOR_INTERACTION	KEGG_ECM_RECEPTOR_INTERACTION		83	-0.243444	-0.674363	0.911602	1	1	2488	tags=18%, list=12%, signal=21%
KEGG_NICOTINATE_AND_NICOTINAMIDE_METABOLISM	KEGG_NICOTINATE_AND_NICOTINAMIDE_METABOLISM		24	-0.231033	-0.654794	0.917148	1	1	5225	tags=42%, list=26%, signal=56%
KEGG_PRION_DISEASES	KEGG_PRION_DISEASES		35	-0.230757	-0.65384	0.953629	1	1	2983	tags=17%, list=15%, signal=20%
KEGG_ASTHMA	KEGG_ASTHMA		28	-0.281278	-0.631547	0.944206	1	1	361	tags=7%, list=2%, signal=7%
KEGG_SELENOAMINO_ACID_METABOLISM	KEGG_SELENOAMINO_ACID_METABOLISM		26	-0.198432	-0.616443	0.875244	1	1	3382	tags=19%, list=17%, signal=23%
KEGG_PRIMARY_IMMUNODEFICIENCY	KEGG_PRIMARY_IMMUNODEFICIENCY		35	-0.229794	-0.60312	0.934394	0.998892	1	3169	tags=17%, list=16%, signal=20%
KEGG_RENIN_ANGIOTENSIN_SYSTEM	KEGG_RENIN_ANGIOTENSIN_SYSTEM		17	-0.247235	-0.590411	0.987552	0.981479	1	3994	tags=35%, list=20%, signal=44%
KEGG_GLYCOSAMINOGLYCAN_BIOSYNTHESIS_CHONDROITIN_SULFATE	KEGG_GLYCOSAMINOGLYCAN_BIOSYNTHESIS_CHONDROITIN_SULFATE		22	-0.177052	-0.507064	0.975048	0.98693	1	4237	tags=27%, list=21%, signal=35%

## Sheet: Table S4C
Table S4C. Canonical pathway enrichment of GSEA report for mutant FBXW7.
NAME	GS<br> follow link to MSigDB	GS DETAILS	SIZE	ES	NES	NOM p-val	FDR q-val	FWER p-val	RANK AT MAX	LEADING EDGE
ST_G_ALPHA_I_PATHWAY	ST_G_ALPHA_I_PATHWAY	Details ...	35	0.57814	1.8633	0	1	0.393	4093	tags=40%, list=20%, signal=50%
BIOCARTA_ACTINY_PATHWAY	BIOCARTA_ACTINY_PATHWAY	Details ...	20	0.606907	1.82712	0.00206612	1	0.489	3810	tags=45%, list=19%, signal=55%
PID_INSULIN_PATHWAY	PID_INSULIN_PATHWAY	Details ...	45	0.501724	1.82484	0.00184843	0.949604	0.492	4909	tags=47%, list=24%, signal=62%
KEGG_MTOR_SIGNALING_PATHWAY	KEGG_MTOR_SIGNALING_PATHWAY	Details ...	52	0.467612	1.79571	0	0.962665	0.577	4531	tags=33%, list=23%, signal=42%
PID_TELOMERASE_PATHWAY	PID_TELOMERASE_PATHWAY	Details ...	68	0.453334	1.75286	0.00817996	1	0.701	6707	tags=50%, list=33%, signal=75%
ST_FAS_SIGNALING_PATHWAY	ST_FAS_SIGNALING_PATHWAY	Details ...	64	0.462326	1.75265	0.0102041	0.974008	0.703	4247	tags=31%, list=21%, signal=40%
KEGG_PHOSPHATIDYLINOSITOL_SIGNALING_SYSTEM	KEGG_PHOSPHATIDYLINOSITOL_SIGNALING_SYSTEM	Details ...	76	0.437817	1.74464	0.00206612	0.895046	0.715	5084	tags=47%, list=25%, signal=63%
REACTOME_RORA_ACTIVATES_CIRCADIAN_EXPRESSION	REACTOME_RORA_ACTIVATES_CIRCADIAN_EXPRESSION	Details ...	24	0.591715	1.74047	0.00208333	0.810585	0.722	7048	tags=71%, list=35%, signal=109%
BIOCARTA_PPARA_PATHWAY	BIOCARTA_PPARA_PATHWAY	Details ...	57	0.536484	1.7397	0.00919118	0.725142	0.724	3945	tags=42%, list=20%, signal=52%
REACTOME_TRANSCRIPTIONAL_REGULATION_OF_WHITE_ADIPOCYTE_DIFFERENTIATION	REACTOME_TRANSCRIPTIONAL_REGULATION_OF_WHITE_ADIPOCYTE_DIFFERENTIATION	Details ...	72	0.406126	1.72256	0.0103093	0.756547	0.763	6760	tags=47%, list=34%, signal=71%
PID_EPHA_FWDPATHWAY	PID_EPHA_FWDPATHWAY	Details ...	34	0.530069	1.72174	0.0042735	0.691892	0.767	5013	tags=47%, list=25%, signal=63%
REACTOME_INHIBITION_OF_VOLTAGE_GATED_CA2_CHANNELS_VIA_GBETA_GAMMA_SUBUNITS	REACTOME_INHIBITION_OF_VOLTAGE_GATED_CA2_CHANNELS_VIA_GBETA_GAMMA_SUBUNITS	Details ...	25	0.628873	1.7172	0.00411523	0.660425	0.779	4208	tags=52%, list=21%, signal=66%
KEGG_NON_SMALL_CELL_LUNG_CANCER	KEGG_NON_SMALL_CELL_LUNG_CANCER	Details ...	54	0.449639	1.7167	0.0102669	0.613111	0.78	4761	tags=41%, list=24%, signal=53%
KEGG_EPITHELIAL_CELL_SIGNALING_IN_HELICOBACTER_PYLORI_INFECTION	KEGG_EPITHELIAL_CELL_SIGNALING_IN_HELICOBACTER_PYLORI_INFECTION	Details ...	68	0.459243	1.71273	0.0193133	0.589313	0.783	5391	tags=38%, list=27%, signal=52%
PID_ERB_GENOMIC_PATHWAY	PID_ERB_GENOMIC_PATHWAY	Details ...	15	0.628243	1.7031	0.01875	0.6009	0.8	2195	tags=27%, list=11%, signal=30%
PID_VEGFR1_PATHWAY	PID_VEGFR1_PATHWAY	Details ...	26	0.580107	1.68744	0.0213592	0.639154	0.819	4873	tags=54%, list=24%, signal=71%
KEGG_ADHERENS_JUNCTION	KEGG_ADHERENS_JUNCTION	Details ...	73	0.455684	1.68019	0.0165975	0.640888	0.834	5391	tags=49%, list=27%, signal=67%
PID_ERBB1_RECEPTOR_PROXIMAL_PATHWAY	PID_ERBB1_RECEPTOR_PROXIMAL_PATHWAY	Details ...	35	0.531913	1.67813	0.0276134	0.613667	0.838	4711	tags=46%, list=23%, signal=60%
BIOCARTA_PTDINS_PATHWAY	BIOCARTA_PTDINS_PATHWAY	Details ...	23	0.47593	1.67621	0.0235756	0.590942	0.842	6740	tags=43%, list=34%, signal=65%
REACTOME_CIRCADIAN_REPRESSION_OF_EXPRESSION_BY_REV_ERBA	REACTOME_CIRCADIAN_REPRESSION_OF_EXPRESSION_BY_REV_ERBA	Details ...	23	0.557255	1.67537	0.0102459	0.564533	0.842	7048	tags=65%, list=35%, signal=100%
REACTOME_CIRCADIAN_CLOCK	REACTOME_CIRCADIAN_CLOCK		52	0.474426	1.67413	0.0149533	0.542289	0.843	5470	tags=46%, list=27%, signal=63%
SIG_PIP3_SIGNALING_IN_B_LYMPHOCYTES	SIG_PIP3_SIGNALING_IN_B_LYMPHOCYTES		36	0.518536	1.66235	0.024	0.56972	0.857	4759	tags=47%, list=24%, signal=62%
BIOCARTA_MAL_PATHWAY	BIOCARTA_MAL_PATHWAY		19	0.518316	1.65201	0.0258964	0.596058	0.868	2196	tags=21%, list=11%, signal=24%
KEGG_THYROID_CANCER	KEGG_THYROID_CANCER		29	0.508767	1.65032	0.0274262	0.57776	0.872	4761	tags=41%, list=24%, signal=54%
PID_IL2_PI3K_PATHWAY	PID_IL2_PI3K_PATHWAY		34	0.490791	1.64955	0.0222672	0.558715	0.874	6154	tags=50%, list=31%, signal=72%
PID_ECADHERIN_NASCENT_AJ_PATHWAY	PID_ECADHERIN_NASCENT_AJ_PATHWAY		39	0.491688	1.64849	0.025641	0.541587	0.877	6258	tags=51%, list=31%, signal=74%
KEGG_INOSITOL_PHOSPHATE_METABOLISM	KEGG_INOSITOL_PHOSPHATE_METABOLISM		54	0.445485	1.64216	0.023166	0.550016	0.883	5084	tags=48%, list=25%, signal=64%
BIOCARTA_INSULIN_PATHWAY	BIOCARTA_INSULIN_PATHWAY		22	0.599215	1.63708	0.00557621	0.552919	0.89	3608	tags=41%, list=18%, signal=50%
REACTOME_TRANSPORT_TO_THE_GOLGI_AND_SUBSEQUENT_MODIFICATION	REACTOME_TRANSPORT_TO_THE_GOLGI_AND_SUBSEQUENT_MODIFICATION		33	0.53874	1.63396	0.0120482	0.547173	0.893	5279	tags=58%, list=26%, signal=78%
BIOCARTA_MYOSIN_PATHWAY	BIOCARTA_MYOSIN_PATHWAY		31	0.51698	1.62865	0.0251938	0.551884	0.898	2726	tags=32%, list=14%, signal=37%
SIG_CHEMOTAXIS	SIG_CHEMOTAXIS		45	0.47303	1.62742	0.0140562	0.539046	0.9	4890	tags=38%, list=24%, signal=50%
BIOCARTA_GCR_PATHWAY	BIOCARTA_GCR_PATHWAY		19	0.582162	1.6221	0.0317125	0.544571	0.909	5470	tags=53%, list=27%, signal=72%
PID_NEPHRIN_NEPH1_PATHWAY	PID_NEPHRIN_NEPH1_PATHWAY		31	0.524483	1.61924	0.0247788	0.540638	0.911	5391	tags=48%, list=27%, signal=66%
BIOCARTA_WNT_PATHWAY	BIOCARTA_WNT_PATHWAY		26	0.490625	1.61532	0.0412148	0.54113	0.913	5429	tags=46%, list=27%, signal=63%
BIOCARTA_TGFB_PATHWAY	BIOCARTA_TGFB_PATHWAY		19	0.596994	1.61115	0.00992064	0.541773	0.913	5132	tags=63%, list=26%, signal=85%
REACTOME_PEROXISOMAL_LIPID_METABOLISM	REACTOME_PEROXISOMAL_LIPID_METABOLISM		20	0.510486	1.60796	0.0350195	0.539255	0.917	3657	tags=35%, list=18%, signal=43%
REACTOME_ARMS_MEDIATED_ACTIVATION	REACTOME_ARMS_MEDIATED_ACTIVATION		17	0.561851	1.60513	0.0334076	0.537883	0.92	4504	tags=47%, list=22%, signal=61%
PID_ECADHERIN_STABILIZATION_PATHWAY	PID_ECADHERIN_STABILIZATION_PATHWAY		41	0.526855	1.60487	0.0333333	0.524649	0.92	2203	tags=29%, list=11%, signal=33%
REACTOME_REGULATION_OF_INSULIN_LIKE_GROWTH_FACTOR_IGF_ACTIVITY_BY_INSULIN_LIKE_GROWTH_FACTOR_BINDING_PROTEINS_IGFBPS	REACTOME_REGULATION_OF_INSULIN_LIKE_GROWTH_FACTOR_IGF_ACTIVITY_BY_INSULIN_LIKE_GROWTH_FACTOR_BINDING_PROTEINS_IGFBPS		16	0.705519	1.6003	0.00598802	0.52957	0.924	2234	tags=50%, list=11%, signal=56%
ST_GRANULE_CELL_SURVIVAL_PATHWAY	ST_GRANULE_CELL_SURVIVAL_PATHWAY		27	0.523849	1.60015	0.0186722	0.517094	0.924	5487	tags=59%, list=27%, signal=81%
PID_ERBB1_DOWNSTREAM_PATHWAY	PID_ERBB1_DOWNSTREAM_PATHWAY		104	0.41415	1.59986	0.0612648	0.505597	0.924	5490	tags=40%, list=27%, signal=55%
REACTOME_ENOS_ACTIVATION_AND_REGULATION	REACTOME_ENOS_ACTIVATION_AND_REGULATION		19	0.504107	1.59851	0.0421941	0.498759	0.926	5018	tags=47%, list=25%, signal=63%
REACTOME_MAPK_TARGETS_NUCLEAR_EVENTS_MEDIATED_BY_MAP_KINASES	REACTOME_MAPK_TARGETS_NUCLEAR_EVENTS_MEDIATED_BY_MAP_KINASES		30	0.516228	1.59283	0.0394737	0.508079	0.93	5160	tags=43%, list=26%, signal=58%
BIOCARTA_EIF4_PATHWAY	BIOCARTA_EIF4_PATHWAY		24	0.512223	1.58981	0.0334646	0.507468	0.937	6250	tags=58%, list=31%, signal=85%
PID_PI3KCI_PATHWAY	PID_PI3KCI_PATHWAY		49	0.470746	1.58685	0.0511247	0.506937	0.941	5592	tags=45%, list=28%, signal=62%
REACTOME_PI3K_AKT_ACTIVATION	REACTOME_PI3K_AKT_ACTIVATION		36	0.444057	1.58528	0.0512295	0.502618	0.943	5160	tags=33%, list=26%, signal=45%
PID_WNT_NONCANONICAL_PATHWAY	PID_WNT_NONCANONICAL_PATHWAY		32	0.486452	1.58256	0.0354906	0.502092	0.943	6173	tags=53%, list=31%, signal=77%
KEGG_INSULIN_SIGNALING_PATHWAY	KEGG_INSULIN_SIGNALING_PATHWAY		137	0.369949	1.57563	0.0191939	0.517614	0.946	4937	tags=30%, list=25%, signal=39%
KEGG_BIOSYNTHESIS_OF_UNSATURATED_FATTY_ACIDS	KEGG_BIOSYNTHESIS_OF_UNSATURATED_FATTY_ACIDS		22	0.524035	1.56386	0.0550847	0.550404	0.954	4611	tags=41%, list=23%, signal=53%
REACTOME_N_GLYCAN_ANTENNAE_ELONGATION_IN_THE_MEDIAL_TRANS_GOLGI	REACTOME_N_GLYCAN_ANTENNAE_ELONGATION_IN_THE_MEDIAL_TRANS_GOLGI		18	0.619148	1.56317	0.0140845	0.541904	0.954	1961	tags=44%, list=10%, signal=49%
PID_NOTCH_PATHWAY	PID_NOTCH_PATHWAY		59	0.439635	1.56245	0.0162602	0.533969	0.954	4807	tags=46%, list=24%, signal=60%
KEGG_PANCREATIC_CANCER	KEGG_PANCREATIC_CANCER		70	0.433558	1.56154	0.0537849	0.526611	0.955	5490	tags=40%, list=27%, signal=55%
BIOCARTA_MAPK_PATHWAY	BIOCARTA_MAPK_PATHWAY		86	0.398659	1.56138	0.07	0.51732	0.955	7434	tags=47%, list=37%, signal=74%
BIOCARTA_ERK_PATHWAY	BIOCARTA_ERK_PATHWAY		28	0.494117	1.56108	0.0314465	0.509297	0.955	4777	tags=43%, list=24%, signal=56%
BIOCARTA_CARM_ER_PATHWAY	BIOCARTA_CARM_ER_PATHWAY		35	0.406021	1.55468	0.0316456	0.523341	0.96	3649	tags=26%, list=18%, signal=31%
PID_RET_PATHWAY	PID_RET_PATHWAY		39	0.447847	1.55064	0.0406504	0.527925	0.964	5767	tags=49%, list=29%, signal=68%
PID_RHOA_PATHWAY	PID_RHOA_PATHWAY		45	0.460572	1.5452	0.0408163	0.538065	0.968	4457	tags=40%, list=22%, signal=51%
PID_EPHA2_FWD_PATHWAY	PID_EPHA2_FWD_PATHWAY		18	0.530507	1.54243	0.0534653	0.538358	0.97	5272	tags=39%, list=26%, signal=53%
REACTOME_GABA_B_RECEPTOR_ACTIVATION	REACTOME_GABA_B_RECEPTOR_ACTIVATION		38	0.512158	1.54242	0.0130435	0.529277	0.97	4968	tags=50%, list=25%, signal=66%
PID_THROMBIN_PAR4_PATHWAY	PID_THROMBIN_PAR4_PATHWAY		15	0.606109	1.5379	0.0308285	0.537036	0.971	2196	tags=33%, list=11%, signal=37%
REACTOME_PROLONGED_ERK_ACTIVATION_EVENTS	REACTOME_PROLONGED_ERK_ACTIVATION_EVENTS		19	0.518535	1.53204	0.0607375	0.548851	0.974	4504	tags=42%, list=22%, signal=54%
REACTOME_GAB1_SIGNALOSOME	REACTOME_GAB1_SIGNALOSOME		36	0.432487	1.53038	0.0555556	0.54529	0.975	5160	tags=36%, list=26%, signal=49%
PID_FOXM1_PATHWAY	PID_FOXM1_PATHWAY		40	0.471865	1.52839	0.0422018	0.543727	0.975	5716	tags=45%, list=28%, signal=63%
BIOCARTA_MTOR_PATHWAY	BIOCARTA_MTOR_PATHWAY		23	0.462236	1.52522	0.0412574	0.547013	0.975	6583	tags=52%, list=33%, signal=78%
PID_INSULIN_GLUCOSE_PATHWAY	PID_INSULIN_GLUCOSE_PATHWAY		26	0.521277	1.52512	0.0656304	0.538813	0.975	6740	tags=46%, list=34%, signal=69%
BIOCARTA_CHEMICAL_PATHWAY	BIOCARTA_CHEMICAL_PATHWAY		22	0.452462	1.52128	0.0606061	0.54343	0.977	7371	tags=55%, list=37%, signal=86%
KEGG_PATHOGENIC_ESCHERICHIA_COLI_INFECTION	KEGG_PATHOGENIC_ESCHERICHIA_COLI_INFECTION		53	0.418713	1.51831	0.04158	0.54536	0.978	3881	tags=28%, list=19%, signal=35%
PID_PS1_PATHWAY	PID_PS1_PATHWAY		46	0.407026	1.51512	0.0417582	0.548402	0.978	5429	tags=39%, list=27%, signal=54%
SIG_CD40PATHWAYMAP	SIG_CD40PATHWAYMAP		33	0.427567	1.51413	0.0846774	0.544133	0.979	4787	tags=30%, list=24%, signal=40%
PID_CDC42_PATHWAY	PID_CDC42_PATHWAY		69	0.40621	1.50349	0.0862423	0.574411	0.981	8831	tags=59%, list=44%, signal=106%
REACTOME_REGULATION_OF_KIT_SIGNALING	REACTOME_REGULATION_OF_KIT_SIGNALING		16	0.543395	1.50231	0.056	0.570364	0.981	5013	tags=50%, list=25%, signal=67%
REACTOME_MAP_KINASE_ACTIVATION_IN_TLR_CASCADE	REACTOME_MAP_KINASE_ACTIVATION_IN_TLR_CASCADE		49	0.424036	1.49906	0.115163	0.573111	0.982	8214	tags=59%, list=41%, signal=100%
PID_IL8_CXCR1_PATHWAY	PID_IL8_CXCR1_PATHWAY		28	0.481878	1.49878	0.0451745	0.566051	0.982	3150	tags=32%, list=16%, signal=38%
REACTOME_BMAL1_CLOCK_NPAS2_ACTIVATES_CIRCADIAN_EXPRESSION	REACTOME_BMAL1_CLOCK_NPAS2_ACTIVATES_CIRCADIAN_EXPRESSION		36	0.480504	1.4969	0.0608856	0.564859	0.982	5470	tags=50%, list=27%, signal=69%
REACTOME_PYRUVATE_METABOLISM_AND_CITRIC_ACID_TCA_CYCLE	REACTOME_PYRUVATE_METABOLISM_AND_CITRIC_ACID_TCA_CYCLE		40	0.408709	1.49675	0.0727273	0.557911	0.982	6066	tags=48%, list=30%, signal=68%
KEGG_COLORECTAL_CANCER	KEGG_COLORECTAL_CANCER		62	0.405914	1.49633	0.0625	0.551958	0.982	5490	tags=39%, list=27%, signal=53%
REACTOME_METABOLISM_OF_NON_CODING_RNA	REACTOME_METABOLISM_OF_NON_CODING_RNA		47	0.409972	1.49441	0.107943	0.551122	0.984	8685	tags=60%, list=43%, signal=105%
PID_SHP2_PATHWAY	PID_SHP2_PATHWAY		57	0.457047	1.49222	0.0701031	0.551566	0.984	4826	tags=42%, list=24%, signal=55%
BIOCARTA_INTEGRIN_PATHWAY	BIOCARTA_INTEGRIN_PATHWAY		38	0.443559	1.49183	0.0599572	0.545965	0.984	4873	tags=34%, list=24%, signal=45%
KEGG_CHRONIC_MYELOID_LEUKEMIA	KEGG_CHRONIC_MYELOID_LEUKEMIA		73	0.395273	1.49121	0.0808081	0.541133	0.984	5153	tags=36%, list=26%, signal=48%
REACTOME_TRANSCRIPTIONAL_ACTIVITY_OF_SMAD2_SMAD3_SMAD4_HETEROTRIMER	REACTOME_TRANSCRIPTIONAL_ACTIVITY_OF_SMAD2_SMAD3_SMAD4_HETEROTRIMER		36	0.4741	1.49078	0.0844794	0.536099	0.984	6676	tags=67%, list=33%, signal=100%
PID_IL8_CXCR2_PATHWAY	PID_IL8_CXCR2_PATHWAY		34	0.473879	1.49002	0.0947581	0.531813	0.984	3150	tags=32%, list=16%, signal=38%
BIOCARTA_NTHI_PATHWAY	BIOCARTA_NTHI_PATHWAY		24	0.533694	1.4879	0.0864979	0.532041	0.984	6807	tags=63%, list=34%, signal=94%
BIOCARTA_CDMAC_PATHWAY	BIOCARTA_CDMAC_PATHWAY		16	0.549746	1.48367	0.072549	0.540054	0.985	3938	tags=44%, list=20%, signal=54%
BIOCARTA_HCMV_PATHWAY	BIOCARTA_HCMV_PATHWAY		17	0.529087	1.48364	0.0546559	0.533781	0.985	5160	tags=47%, list=26%, signal=63%
PID_TRKR_PATHWAY	PID_TRKR_PATHWAY		62	0.386576	1.47994	0.0438413	0.539871	0.985	5825	tags=40%, list=29%, signal=57%
ST_INTERLEUKIN_4_PATHWAY	ST_INTERLEUKIN_4_PATHWAY		26	0.515018	1.47922	0.07393	0.53598	0.985	4811	tags=35%, list=24%, signal=45%
BIOCARTA_MET_PATHWAY	BIOCARTA_MET_PATHWAY		37	0.455897	1.47764	0.0825147	0.535201	0.985	4593	tags=41%, list=23%, signal=52%
PID_PI3K_PLC_TRK_PATHWAY	PID_PI3K_PLC_TRK_PATHWAY		36	0.438849	1.4771	0.0565217	0.53097	0.985	5912	tags=53%, list=29%, signal=75%
BIOCARTA_TEL_PATHWAY	BIOCARTA_TEL_PATHWAY		18	0.514813	1.47555	0.0626263	0.529839	0.985	4731	tags=50%, list=24%, signal=65%
BIOCARTA_PAR1_PATHWAY	BIOCARTA_PAR1_PATHWAY		37	0.45882	1.47505	0.0777096	0.525482	0.985	6780	tags=54%, list=34%, signal=82%
ST_GA12_PATHWAY	ST_GA12_PATHWAY		23	0.493907	1.47395	0.0700389	0.523923	0.985	4093	tags=43%, list=20%, signal=55%
REACTOME_TRANSPORT_OF_RIBONUCLEOPROTEINS_INTO_THE_HOST_NUCLEUS	REACTOME_TRANSPORT_OF_RIBONUCLEOPROTEINS_INTO_THE_HOST_NUCLEUS		27	0.513644	1.47323	0.030303	0.520365	0.986	8662	tags=74%, list=43%, signal=130%
ST_INTEGRIN_SIGNALING_PATHWAY	ST_INTEGRIN_SIGNALING_PATHWAY		81	0.392358	1.47264	0.0938776	0.516644	0.986	5012	tags=32%, list=25%, signal=43%
REACTOME_INWARDLY_RECTIFYING_K_CHANNELS	REACTOME_INWARDLY_RECTIFYING_K_CHANNELS		31	0.511	1.4726	0.0357895	0.511344	0.986	4208	tags=42%, list=21%, signal=53%
PID_MYC_ACTIV_PATHWAY	PID_MYC_ACTIV_PATHWAY		79	0.379216	1.47194	0.102881	0.508162	0.986	7704	tags=52%, list=38%, signal=84%
REACTOME_SIGNALLING_TO_P38_VIA_RIT_AND_RIN	REACTOME_SIGNALLING_TO_P38_VIA_RIT_AND_RIN		15	0.562924	1.4714	0.0929204	0.504848	0.986	4504	tags=47%, list=22%, signal=60%
ST_ADRENERGIC	ST_ADRENERGIC		36	0.492114	1.47001	0.0230126	0.503786	0.986	4093	tags=50%, list=20%, signal=63%
BIOCARTA_EDG1_PATHWAY	BIOCARTA_EDG1_PATHWAY		27	0.491396	1.4699	0.0873984	0.499057	0.986	4093	tags=41%, list=20%, signal=51%
REACTOME_NEP_NS2_INTERACTS_WITH_THE_CELLULAR_EXPORT_MACHINERY	REACTOME_NEP_NS2_INTERACTS_WITH_THE_CELLULAR_EXPORT_MACHINERY		27	0.513238	1.46856	0.0325203	0.497542	0.987	8662	tags=74%, list=43%, signal=130%
BIOCARTA_G1_PATHWAY	BIOCARTA_G1_PATHWAY		28	0.474007	1.46838	0.0833333	0.493032	0.987	6164	tags=50%, list=31%, signal=72%
ST_JNK_MAPK_PATHWAY	ST_JNK_MAPK_PATHWAY		40	0.455465	1.46701	0.0793651	0.492361	0.987	5910	tags=45%, list=29%, signal=64%
REACTOME_FATTY_ACYL_COA_BIOSYNTHESIS	REACTOME_FATTY_ACYL_COA_BIOSYNTHESIS		18	0.51136	1.46461	0.0847826	0.494307	0.987	5704	tags=56%, list=28%, signal=78%
PID_NECTIN_PATHWAY	PID_NECTIN_PATHWAY		30	0.488199	1.45942	0.0966469	0.504957	0.987	5825	tags=43%, list=29%, signal=61%
BIOCARTA_MEF2D_PATHWAY	BIOCARTA_MEF2D_PATHWAY		18	0.475733	1.45638	0.100917	0.509484	0.988	4726	tags=39%, list=24%, signal=51%
KEGG_HOMOLOGOUS_RECOMBINATION	KEGG_HOMOLOGOUS_RECOMBINATION		26	0.449058	1.44823	0.10846	0.529082	0.989	6229	tags=35%, list=31%, signal=50%
REACTOME_SIGNALING_BY_NOTCH	REACTOME_SIGNALING_BY_NOTCH		99	0.333757	1.44708	0.0769231	0.527577	0.989	7001	tags=41%, list=35%, signal=63%
REACTOME_ASPARAGINE_N_LINKED_GLYCOSYLATION	REACTOME_ASPARAGINE_N_LINKED_GLYCOSYLATION		80	0.374451	1.44704	0.128834	0.522785	0.989	7522	tags=49%, list=38%, signal=78%
PID_THROMBIN_PAR1_PATHWAY	PID_THROMBIN_PAR1_PATHWAY		43	0.435291	1.44613	0.0978474	0.520783	0.989	5891	tags=44%, list=29%, signal=62%
KEGG_BLADDER_CANCER	KEGG_BLADDER_CANCER		42	0.472693	1.44281	0.0778947	0.525964	0.99	3938	tags=36%, list=20%, signal=44%
REACTOME_SIGNALLING_TO_ERKS	REACTOME_SIGNALLING_TO_ERKS		36	0.406548	1.44281	0.0893246	0.521226	0.99	5767	tags=39%, list=29%, signal=54%
PID_CXCR3_PATHWAY	PID_CXCR3_PATHWAY		43	0.456946	1.44242	0.10664	0.517568	0.99	4802	tags=37%, list=24%, signal=49%
REACTOME_SIGNALING_BY_NOTCH1	REACTOME_SIGNALING_BY_NOTCH1		68	0.351005	1.43874	0.0663984	0.523546	0.99	5433	tags=34%, list=27%, signal=46%
REACTOME_TRANSPORT_OF_MATURE_MRNA_DERIVED_FROM_AN_INTRONLESS_TRANSCRIPT	REACTOME_TRANSPORT_OF_MATURE_MRNA_DERIVED_FROM_AN_INTRONLESS_TRANSCRIPT		33	0.469351	1.43866	0.07	0.519109	0.99	8685	tags=70%, list=43%, signal=123%
PID_P73PATHWAY	PID_P73PATHWAY		79	0.404454	1.43769	0.115234	0.517343	0.99	5695	tags=42%, list=28%, signal=58%
PID_AJDISS_2PATHWAY	PID_AJDISS_2PATHWAY		48	0.431584	1.43765	0.048583	0.51298	0.99	5908	tags=46%, list=29%, signal=65%
REACTOME_DEADENYLATION_OF_MRNA	REACTOME_DEADENYLATION_OF_MRNA		19	0.466458	1.43747	0.0665362	0.509108	0.99	8629	tags=68%, list=43%, signal=120%
REACTOME_SIGNALLING_BY_NGF	REACTOME_SIGNALLING_BY_NGF		212	0.306086	1.43492	0.0645161	0.512545	0.99	5160	tags=33%, list=26%, signal=43%
REACTOME_G0_AND_EARLY_G1	REACTOME_G0_AND_EARLY_G1		23	0.519248	1.4342	0.114345	0.510349	0.99	7747	tags=74%, list=39%, signal=120%
REACTOME_SIGNALING_BY_SCF_KIT	REACTOME_SIGNALING_BY_SCF_KIT		75	0.350366	1.43163	0.13	0.513809	0.99	5272	tags=35%, list=26%, signal=47%
REACTOME_PRE_NOTCH_EXPRESSION_AND_PROCESSING	REACTOME_PRE_NOTCH_EXPRESSION_AND_PROCESSING		41	0.392032	1.43068	0.121387	0.512416	0.99	7917	tags=51%, list=39%, signal=84%
PID_SMAD2_3PATHWAY	PID_SMAD2_3PATHWAY		17	0.537316	1.42863	0.0552147	0.513831	0.99	8674	tags=76%, list=43%, signal=135%
BIOCARTA_HER2_PATHWAY	BIOCARTA_HER2_PATHWAY		22	0.496389	1.4278	0.0934394	0.511931	0.99	4593	tags=41%, list=23%, signal=53%
REACTOME_SIGNALING_BY_TGF_BETA_RECEPTOR_COMPLEX	REACTOME_SIGNALING_BY_TGF_BETA_RECEPTOR_COMPLEX		60	0.405003	1.42753	0.165029	0.508475	0.99	6740	tags=52%, list=34%, signal=78%
BIOCARTA_MPR_PATHWAY	BIOCARTA_MPR_PATHWAY		34	0.41159	1.42333	0.0798403	0.515917	0.99	4504	tags=41%, list=22%, signal=53%
REACTOME_BRANCHED_CHAIN_AMINO_ACID_CATABOLISM	REACTOME_BRANCHED_CHAIN_AMINO_ACID_CATABOLISM		17	0.485331	1.42135	0.122568	0.517038	0.99	7403	tags=65%, list=37%, signal=102%
BIOCARTA_EGF_PATHWAY	BIOCARTA_EGF_PATHWAY		31	0.467571	1.42001	0.141153	0.516847	0.99	4593	tags=39%, list=23%, signal=50%
PID_AR_TF_PATHWAY	PID_AR_TF_PATHWAY		51	0.404621	1.41975	0.0615711	0.513348	0.99	5470	tags=47%, list=27%, signal=65%
BIOCARTA_RARRXR_PATHWAY	BIOCARTA_RARRXR_PATHWAY		15	0.553956	1.41894	0.0344828	0.511454	0.99	4761	tags=40%, list=24%, signal=52%
PID_P53_REGULATION_PATHWAY	PID_P53_REGULATION_PATHWAY		58	0.368934	1.41892	0.12426	0.507587	0.99	6476	tags=41%, list=32%, signal=61%
REACTOME_INSULIN_SYNTHESIS_AND_PROCESSING	REACTOME_INSULIN_SYNTHESIS_AND_PROCESSING		20	0.51518	1.4147	0.0729367	0.515481	0.991	4306	tags=30%, list=21%, signal=38%
REACTOME_METAL_ION_SLC_TRANSPORTERS	REACTOME_METAL_ION_SLC_TRANSPORTERS		22	0.507053	1.41252	0.0902934	0.517534	0.991	4258	tags=32%, list=21%, signal=40%
REACTOME_TRANSPORT_OF_MATURE_TRANSCRIPT_TO_CYTOPLASM	REACTOME_TRANSPORT_OF_MATURE_TRANSCRIPT_TO_CYTOPLASM		44	0.447169	1.41231	0.0934959	0.514302	0.991	8995	tags=70%, list=45%, signal=127%
ST_B_CELL_ANTIGEN_RECEPTOR	ST_B_CELL_ANTIGEN_RECEPTOR		39	0.387261	1.41128	0.125523	0.513362	0.991	4759	tags=28%, list=24%, signal=37%
PID_ECADHERIN_KERATINOCYTE_PATHWAY	PID_ECADHERIN_KERATINOCYTE_PATHWAY		21	0.488128	1.41042	0.1	0.511819	0.992	5272	tags=38%, list=26%, signal=52%
REACTOME_TRIF_MEDIATED_TLR3_SIGNALING	REACTOME_TRIF_MEDIATED_TLR3_SIGNALING		72	0.355227	1.40948	0.133065	0.510462	0.992	7434	tags=44%, list=37%, signal=70%
PID_RAC1_PATHWAY	PID_RAC1_PATHWAY		53	0.381399	1.40785	0.121649	0.510905	0.992	8406	tags=60%, list=42%, signal=104%
KEGG_GLYCOSAMINOGLYCAN_BIOSYNTHESIS_KERATAN_SULFATE	KEGG_GLYCOSAMINOGLYCAN_BIOSYNTHESIS_KERATAN_SULFATE		15	0.532062	1.40704	0.0965092	0.509449	0.992	2425	tags=27%, list=12%, signal=30%
PID_EPHB_FWD_PATHWAY	PID_EPHB_FWD_PATHWAY		40	0.420116	1.40687	0.137374	0.506208	0.992	4384	tags=35%, list=22%, signal=45%
BIOCARTA_MCALPAIN_PATHWAY	BIOCARTA_MCALPAIN_PATHWAY		25	0.49257	1.40613	0.105751	0.504598	0.992	4802	tags=48%, list=24%, signal=63%
PID_ARF6_PATHWAY	PID_ARF6_PATHWAY		35	0.454471	1.4061	0.0829876	0.501104	0.992	4093	tags=46%, list=20%, signal=57%
REACTOME_TRIGLYCERIDE_BIOSYNTHESIS	REACTOME_TRIGLYCERIDE_BIOSYNTHESIS		38	0.391666	1.40605	0.105155	0.497772	0.992	6047	tags=42%, list=30%, signal=60%
REACTOME_NGF_SIGNALLING_VIA_TRKA_FROM_THE_PLASMA_MEMBRANE	REACTOME_NGF_SIGNALLING_VIA_TRKA_FROM_THE_PLASMA_MEMBRANE		134	0.315173	1.40434	0.0826772	0.499243	0.992	5160	tags=34%, list=26%, signal=46%
REACTOME_SPHINGOLIPID_DE_NOVO_BIOSYNTHESIS	REACTOME_SPHINGOLIPID_DE_NOVO_BIOSYNTHESIS		25	0.468849	1.40362	0.11499	0.497455	0.993	6249	tags=60%, list=31%, signal=87%
PID_PDGFRB_PATHWAY	PID_PDGFRB_PATHWAY		127	0.350907	1.40166	0.147059	0.49902	0.994	5272	tags=33%, list=26%, signal=45%
REACTOME_NUCLEAR_EVENTS_KINASE_AND_TRANSCRIPTION_FACTOR_ACTIVATION	REACTOME_NUCLEAR_EVENTS_KINASE_AND_TRANSCRIPTION_FACTOR_ACTIVATION		24	0.43618	1.40022	0.151923	0.499608	0.994	5160	tags=38%, list=26%, signal=50%
BIOCARTA_NGF_PATHWAY	BIOCARTA_NGF_PATHWAY		18	0.516802	1.40008	0.112245	0.496612	0.994	4777	tags=44%, list=24%, signal=58%
BIOCARTA_IGF1_PATHWAY	BIOCARTA_IGF1_PATHWAY		21	0.504377	1.39777	0.122568	0.499752	0.994	4593	tags=48%, list=23%, signal=62%
KEGG_NEUROTROPHIN_SIGNALING_PATHWAY	KEGG_NEUROTROPHIN_SIGNALING_PATHWAY		126	0.321907	1.39662	0.0901467	0.499721	0.994	5912	tags=33%, list=29%, signal=47%
PID_BARD1_PATHWAY	PID_BARD1_PATHWAY		29	0.461783	1.39335	0.118577	0.505164	0.995	10116	tags=76%, list=50%, signal=153%
REACTOME_PI_METABOLISM	REACTOME_PI_METABOLISM		47	0.383327	1.39313	0.130977	0.502252	0.996	5432	tags=40%, list=27%, signal=55%
BIOCARTA_PYK2_PATHWAY	BIOCARTA_PYK2_PATHWAY		28	0.413125	1.39235	0.140039	0.500742	0.996	8674	tags=61%, list=43%, signal=107%
KEGG_N_GLYCAN_BIOSYNTHESIS	KEGG_N_GLYCAN_BIOSYNTHESIS		46	0.395265	1.39201	0.170923	0.49844	0.996	7522	tags=48%, list=38%, signal=76%
PID_REELIN_PATHWAY	PID_REELIN_PATHWAY		29	0.437334	1.39164	0.0993789	0.496425	0.996	5429	tags=38%, list=27%, signal=52%
BIOCARTA_UCALPAIN_PATHWAY	BIOCARTA_UCALPAIN_PATHWAY		18	0.510757	1.3908	0.0837209	0.49538	0.996	5272	tags=44%, list=26%, signal=60%
REACTOME_CREB_PHOSPHORYLATION_THROUGH_THE_ACTIVATION_OF_RAS	REACTOME_CREB_PHOSPHORYLATION_THROUGH_THE_ACTIVATION_OF_RAS		27	0.468891	1.3889	0.0702948	0.496944	0.996	3981	tags=37%, list=20%, signal=46%
ST_GA13_PATHWAY	ST_GA13_PATHWAY		36	0.408727	1.38732	0.136929	0.497635	0.996	4247	tags=25%, list=21%, signal=32%
PID_ARF_3PATHWAY	PID_ARF_3PATHWAY		19	0.393093	1.38492	0.111765	0.501009	0.997	8789	tags=47%, list=44%, signal=84%
PID_FAK_PATHWAY	PID_FAK_PATHWAY		58	0.416137	1.3842	0.153101	0.499512	0.997	7954	tags=53%, list=40%, signal=88%
REACTOME_PPARA_ACTIVATES_GENE_EXPRESSION	REACTOME_PPARA_ACTIVATES_GENE_EXPRESSION		104	0.343345	1.37929	0.0660194	0.508089	0.997	6418	tags=43%, list=32%, signal=63%
KEGG_PROGESTERONE_MEDIATED_OOCYTE_MATURATION	KEGG_PROGESTERONE_MEDIATED_OOCYTE_MATURATION		84	0.334407	1.37901	0.0792453	0.505587	0.997	5078	tags=36%, list=25%, signal=48%
KEGG_RENAL_CELL_CARCINOMA	KEGG_RENAL_CELL_CARCINOMA		70	0.346449	1.37852	0.150602	0.503684	0.997	5272	tags=34%, list=26%, signal=46%
REACTOME_KERATAN_SULFATE_BIOSYNTHESIS	REACTOME_KERATAN_SULFATE_BIOSYNTHESIS		26	0.489128	1.37524	0.101322	0.509261	0.997	3859	tags=35%, list=19%, signal=43%
BIOCARTA_PDGF_PATHWAY	BIOCARTA_PDGF_PATHWAY		32	0.445508	1.37087	0.149606	0.517948	0.998	4593	tags=38%, list=23%, signal=49%
REACTOME_KERATAN_SULFATE_KERATIN_METABOLISM	REACTOME_KERATAN_SULFATE_KERATIN_METABOLISM		30	0.463004	1.36885	0.117904	0.52002	0.998	3859	tags=30%, list=19%, signal=37%
PID_IL2_1PATHWAY	PID_IL2_1PATHWAY		55	0.404172	1.3674	0.162	0.520777	0.998	4593	tags=31%, list=23%, signal=40%
REACTOME_SIGNALING_BY_ERBB2	REACTOME_SIGNALING_BY_ERBB2		97	0.324543	1.36697	0.0982906	0.518894	0.998	5160	tags=37%, list=26%, signal=50%
REACTOME_RNA_POL_II_TRANSCRIPTION_PRE_INITIATION_AND_PROMOTER_OPENING	REACTOME_RNA_POL_II_TRANSCRIPTION_PRE_INITIATION_AND_PROMOTER_OPENING		40	0.358964	1.36683	0.163561	0.51609	0.998	5974	tags=30%, list=30%, signal=43%
BIOCARTA_41BB_PATHWAY	BIOCARTA_41BB_PATHWAY		17	0.547977	1.36544	0.127863	0.516624	0.998	5153	tags=47%, list=26%, signal=63%
WNT_SIGNALING	WNT_SIGNALING		89	0.389098	1.36376	0.0557621	0.518083	0.998	3699	tags=27%, list=18%, signal=33%
PID_IL2_STAT5_PATHWAY	PID_IL2_STAT5_PATHWAY		30	0.482691	1.36361	0.158088	0.515388	0.998	7638	tags=63%, list=38%, signal=102%
BIOCARTA_ETS_PATHWAY	BIOCARTA_ETS_PATHWAY		18	0.503413	1.36262	0.144016	0.514969	0.998	2157	tags=28%, list=11%, signal=31%
PID_KIT_PATHWAY	PID_KIT_PATHWAY		52	0.377933	1.3611	0.155556	0.515797	0.998	6620	tags=46%, list=33%, signal=69%
REACTOME_DEGRADATION_OF_THE_EXTRACELLULAR_MATRIX	REACTOME_DEGRADATION_OF_THE_EXTRACELLULAR_MATRIX		28	0.56982	1.35909	0.0742972	0.517806	0.998	3007	tags=39%, list=15%, signal=46%
REACTOME_ERK_MAPK_TARGETS	REACTOME_ERK_MAPK_TARGETS		21	0.437626	1.35887	0.167323	0.515451	0.998	4728	tags=33%, list=24%, signal=44%
PID_ARF6_TRAFFICKING_PATHWAY	PID_ARF6_TRAFFICKING_PATHWAY		49	0.393206	1.35709	0.108434	0.516642	0.998	5018	tags=37%, list=25%, signal=49%
REACTOME_LOSS_OF_NLP_FROM_MITOTIC_CENTROSOMES	REACTOME_LOSS_OF_NLP_FROM_MITOTIC_CENTROSOMES		52	0.37509	1.35657	0.16	0.515123	0.998	8479	tags=63%, list=42%, signal=110%
REACTOME_TGF_BETA_RECEPTOR_SIGNALING_ACTIVATES_SMADS	REACTOME_TGF_BETA_RECEPTOR_SIGNALING_ACTIVATES_SMADS		24	0.407397	1.34488	0.176707	0.542493	0.998	5411	tags=42%, list=27%, signal=57%
REACTOME_CYCLIN_A_B1_ASSOCIATED_EVENTS_DURING_G2_M_TRANSITION	REACTOME_CYCLIN_A_B1_ASSOCIATED_EVENTS_DURING_G2_M_TRANSITION		15	0.531776	1.3442	0.157667	0.541295	0.998	7501	tags=60%, list=37%, signal=96%
REACTOME_RECYCLING_PATHWAY_OF_L1	REACTOME_RECYCLING_PATHWAY_OF_L1		27	0.405974	1.3422	0.140127	0.543845	0.998	5577	tags=59%, list=28%, signal=82%
PID_PI3KCI_AKT_PATHWAY	PID_PI3KCI_AKT_PATHWAY		35	0.402496	1.34058	0.176699	0.544949	0.998	5429	tags=34%, list=27%, signal=47%
REACTOME_CITRIC_ACID_CYCLE_TCA_CYCLE	REACTOME_CITRIC_ACID_CYCLE_TCA_CYCLE		19	0.465431	1.34032	0.164179	0.54266	0.998	6895	tags=63%, list=34%, signal=96%
PID_DELTA_NP63_PATHWAY	PID_DELTA_NP63_PATHWAY		47	0.499584	1.33982	0.170635	0.540967	0.998	5683	tags=51%, list=28%, signal=71%
REACTOME_MITOTIC_G2_G2_M_PHASES	REACTOME_MITOTIC_G2_G2_M_PHASES		74	0.355347	1.33944	0.190275	0.538992	0.998	9118	tags=62%, list=45%, signal=114%
KEGG_REGULATION_OF_ACTIN_CYTOSKELETON	KEGG_REGULATION_OF_ACTIN_CYTOSKELETON		209	0.341489	1.33821	0.0527307	0.539256	0.998	5338	tags=32%, list=27%, signal=43%
PID_MAPK_TRK_PATHWAY	PID_MAPK_TRK_PATHWAY		34	0.391979	1.3382	0.182731	0.536362	0.998	7247	tags=50%, list=36%, signal=78%
SIG_REGULATION_OF_THE_ACTIN_CYTOSKELETON_BY_RHO_GTPASES	SIG_REGULATION_OF_THE_ACTIN_CYTOSKELETON_BY_RHO_GTPASES		35	0.424382	1.3375	0.123173	0.535478	0.998	3393	tags=29%, list=17%, signal=34%
REACTOME_FATTY_ACID_TRIACYLGLYCEROL_AND_KETONE_BODY_METABOLISM	REACTOME_FATTY_ACID_TRIACYLGLYCEROL_AND_KETONE_BODY_METABOLISM		167	0.291429	1.33724	0.100775	0.533314	0.998	6764	tags=41%, list=34%, signal=62%
BIOCARTA_RHO_PATHWAY	BIOCARTA_RHO_PATHWAY		32	0.39681	1.33666	0.162978	0.531796	0.998	8923	tags=56%, list=44%, signal=101%
REACTOME_SIGNALLING_TO_RAS	REACTOME_SIGNALLING_TO_RAS		27	0.38286	1.33612	0.141573	0.530448	0.998	4593	tags=33%, list=23%, signal=43%
REACTOME_DOWNSTREAM_SIGNAL_TRANSDUCTION	REACTOME_DOWNSTREAM_SIGNAL_TRANSDUCTION		91	0.335049	1.33547	0.164384	0.529109	0.998	5160	tags=36%, list=26%, signal=49%
REACTOME_PRE_NOTCH_TRANSCRIPTION_AND_TRANSLATION	REACTOME_PRE_NOTCH_TRANSCRIPTION_AND_TRANSLATION		27	0.41926	1.33471	0.158635	0.528384	0.998	7917	tags=56%, list=39%, signal=92%
REACTOME_ABCA_TRANSPORTERS_IN_LIPID_HOMEOSTASIS	REACTOME_ABCA_TRANSPORTERS_IN_LIPID_HOMEOSTASIS		17	0.533069	1.33364	0.111111	0.528504	0.998	2882	tags=29%, list=14%, signal=34%
PID_MET_PATHWAY	PID_MET_PATHWAY		79	0.349505	1.3331	0.173469	0.527057	0.998	6357	tags=47%, list=32%, signal=68%
REACTOME_SMAD2_SMAD3_SMAD4_HETEROTRIMER_REGULATES_TRANSCRIPTION	REACTOME_SMAD2_SMAD3_SMAD4_HETEROTRIMER_REGULATES_TRANSCRIPTION		25	0.452171	1.33179	0.195609	0.527446	0.998	6164	tags=60%, list=31%, signal=87%
BIOCARTA_NOS1_PATHWAY	BIOCARTA_NOS1_PATHWAY		21	0.47436	1.33129	0.122137	0.525979	0.998	4686	tags=48%, list=23%, signal=62%
KEGG_VALINE_LEUCINE_AND_ISOLEUCINE_DEGRADATION	KEGG_VALINE_LEUCINE_AND_ISOLEUCINE_DEGRADATION		44	0.371363	1.33049	0.17126	0.525278	0.998	8590	tags=59%, list=43%, signal=103%
REACTOME_ZINC_TRANSPORTERS	REACTOME_ZINC_TRANSPORTERS		15	0.533493	1.32949	0.125285	0.525214	0.998	4258	tags=33%, list=21%, signal=42%
REACTOME_SIGNALING_BY_INSULIN_RECEPTOR	REACTOME_SIGNALING_BY_INSULIN_RECEPTOR		105	0.333227	1.32753	0.0923623	0.527712	0.998	4593	tags=30%, list=23%, signal=39%
PID_ATF2_PATHWAY	PID_ATF2_PATHWAY		59	0.416186	1.32742	0.129555	0.525256	0.998	2614	tags=22%, list=13%, signal=25%
BIOCARTA_NO1_PATHWAY	BIOCARTA_NO1_PATHWAY		30	0.45211	1.32735	0.11157	0.522822	0.998	4880	tags=53%, list=24%, signal=70%
KEGG_ALZHEIMERS_DISEASE	KEGG_ALZHEIMERS_DISEASE		157	0.269792	1.32656	0.116635	0.521996	0.998	5566	tags=27%, list=28%, signal=37%
REACTOME_SIGNALING_BY_ROBO_RECEPTOR	REACTOME_SIGNALING_BY_ROBO_RECEPTOR		29	0.404488	1.32626	0.152083	0.520255	0.998	8155	tags=62%, list=41%, signal=104%
PID_RAS_PATHWAY	PID_RAS_PATHWAY		30	0.401093	1.32537	0.179541	0.52012	0.998	4593	tags=40%, list=23%, signal=52%
ST_MYOCYTE_AD_PATHWAY	ST_MYOCYTE_AD_PATHWAY		27	0.479905	1.32521	0.0887097	0.51794	0.998	3991	tags=48%, list=20%, signal=60%
KEGG_GLYCEROLIPID_METABOLISM	KEGG_GLYCEROLIPID_METABOLISM		49	0.428759	1.32451	0.0832	0.517009	0.998	2689	tags=24%, list=13%, signal=28%
BIOCARTA_FAS_PATHWAY	BIOCARTA_FAS_PATHWAY		30	0.428725	1.32429	0.19685	0.515117	0.998	9302	tags=67%, list=46%, signal=124%
REACTOME_INTERACTIONS_OF_VPR_WITH_HOST_CELLULAR_PROTEINS	REACTOME_INTERACTIONS_OF_VPR_WITH_HOST_CELLULAR_PROTEINS		32	0.421899	1.32291	0.185185	0.515817	0.998	9002	tags=66%, list=45%, signal=119%
KEGG_MISMATCH_REPAIR	KEGG_MISMATCH_REPAIR		23	0.437717	1.32199	0.168085	0.515592	0.998	6229	tags=39%, list=31%, signal=57%
BIOCARTA_BCELLSURVIVAL_PATHWAY	BIOCARTA_BCELLSURVIVAL_PATHWAY		16	0.45246	1.32157	0.181633	0.514085	0.998	4638	tags=38%, list=23%, signal=49%
PID_LYMPH_ANGIOGENESIS_PATHWAY	PID_LYMPH_ANGIOGENESIS_PATHWAY		25	0.509603	1.32125	0.182178	0.512549	0.998	5160	tags=40%, list=26%, signal=54%
PID_CASPASE_PATHWAY	PID_CASPASE_PATHWAY		51	0.345576	1.31985	0.173307	0.513352	0.998	9302	tags=59%, list=46%, signal=109%
PID_LYSOPHOSPHOLIPID_PATHWAY	PID_LYSOPHOSPHOLIPID_PATHWAY		66	0.377119	1.31915	0.136564	0.512703	0.998	5891	tags=41%, list=29%, signal=58%
SA_B_CELL_RECEPTOR_COMPLEXES	SA_B_CELL_RECEPTOR_COMPLEXES		24	0.421534	1.31914	0.217308	0.510328	0.998	5272	tags=42%, list=26%, signal=56%
BIOCARTA_ERK5_PATHWAY	BIOCARTA_ERK5_PATHWAY		17	0.45772	1.31699	0.162933	0.51297	0.998	5160	tags=35%, list=26%, signal=47%
PID_WNT_CANONICAL_PATHWAY	PID_WNT_CANONICAL_PATHWAY		20	0.403966	1.31661	0.171598	0.511522	0.998	9334	tags=75%, list=47%, signal=140%
PID_HIF2PATHWAY	PID_HIF2PATHWAY		34	0.409355	1.31641	0.183468	0.509552	0.998	5463	tags=44%, list=27%, signal=61%
PID_RHODOPSIN_PATHWAY	PID_RHODOPSIN_PATHWAY		24	0.539301	1.3159	0.0728745	0.508395	0.998	2172	tags=38%, list=11%, signal=42%
REACTOME_JNK_C_JUN_KINASES_PHOSPHORYLATION_AND_ACTIVATION_MEDIATED_BY_ACTIVATED_HUMAN_TAK1	REACTOME_JNK_C_JUN_KINASES_PHOSPHORYLATION_AND_ACTIVATION_MEDIATED_BY_ACTIVATED_HUMAN_TAK1		16	0.458705	1.3157	0.184109	0.506608	0.998	6561	tags=56%, list=33%, signal=84%
REACTOME_ION_TRANSPORT_BY_P_TYPE_ATPASES	REACTOME_ION_TRANSPORT_BY_P_TYPE_ATPASES		33	0.434491	1.31468	0.0917031	0.506678	0.998	3252	tags=36%, list=16%, signal=43%
REACTOME_HIV_LIFE_CYCLE	REACTOME_HIV_LIFE_CYCLE		114	0.307144	1.31266	0.213849	0.509432	0.998	9208	tags=53%, list=46%, signal=97%
BIOCARTA_TOB1_PATHWAY	BIOCARTA_TOB1_PATHWAY		19	0.524148	1.31207	0.155556	0.508444	0.998	4941	tags=47%, list=25%, signal=63%
PID_AURORA_A_PATHWAY	PID_AURORA_A_PATHWAY		31	0.381685	1.31192	0.188034	0.506508	0.998	7867	tags=52%, list=39%, signal=85%
BIOCARTA_MITOCHONDRIA_PATHWAY	BIOCARTA_MITOCHONDRIA_PATHWAY		21	0.387144	1.31189	0.193018	0.504316	0.998	9302	tags=57%, list=46%, signal=106%
BIOCARTA_BIOPEPTIDES_PATHWAY	BIOCARTA_BIOPEPTIDES_PATHWAY		42	0.378734	1.30907	0.140206	0.508414	0.998	4004	tags=33%, list=20%, signal=42%
REACTOME_MITOTIC_PROMETAPHASE	REACTOME_MITOTIC_PROMETAPHASE		86	0.392075	1.30796	0.238095	0.508537	0.998	8355	tags=60%, list=42%, signal=103%
PID_S1P_S1P2_PATHWAY	PID_S1P_S1P2_PATHWAY		24	0.446205	1.30664	0.209709	0.509333	0.998	5487	tags=38%, list=27%, signal=52%
REACTOME_NOTCH1_INTRACELLULAR_DOMAIN_REGULATES_TRANSCRIPTION	REACTOME_NOTCH1_INTRACELLULAR_DOMAIN_REGULATES_TRANSCRIPTION		44	0.35136	1.30625	0.191617	0.507912	0.998	7001	tags=39%, list=35%, signal=59%
REACTOME_DOUBLE_STRAND_BREAK_REPAIR	REACTOME_DOUBLE_STRAND_BREAK_REPAIR		22	0.451907	1.30585	0.212476	0.506581	0.998	10116	tags=91%, list=50%, signal=183%
REACTOME_INTRINSIC_PATHWAY_FOR_APOPTOSIS	REACTOME_INTRINSIC_PATHWAY_FOR_APOPTOSIS		29	0.384697	1.30446	0.204409	0.507541	0.998	7988	tags=52%, list=40%, signal=86%
KEGG_BASAL_TRANSCRIPTION_FACTORS	KEGG_BASAL_TRANSCRIPTION_FACTORS		35	0.397202	1.30437	0.181319	0.505559	0.998	3819	tags=29%, list=19%, signal=35%
PID_E2F_PATHWAY	PID_E2F_PATHWAY		70	0.393925	1.3038	0.225352	0.504616	0.998	7444	tags=51%, list=37%, signal=81%
KEGG_CITRATE_CYCLE_TCA_CYCLE	KEGG_CITRATE_CYCLE_TCA_CYCLE		30	0.411998	1.30161	0.168906	0.50767	0.998	6086	tags=50%, list=30%, signal=72%
PID_VEGFR1_2_PATHWAY	PID_VEGFR1_2_PATHWAY		69	0.35552	1.30138	0.242248	0.505932	0.998	8628	tags=59%, list=43%, signal=104%
PID_TGFBR_PATHWAY	PID_TGFBR_PATHWAY		55	0.367095	1.30076	0.211382	0.505195	0.998	6154	tags=42%, list=31%, signal=60%
PID_CDC42_REG_PATHWAY	PID_CDC42_REG_PATHWAY		29	0.394298	1.30047	0.175337	0.503809	0.998	7358	tags=55%, list=37%, signal=87%
BIOCARTA_IGF1R_PATHWAY	BIOCARTA_IGF1R_PATHWAY		23	0.438753	1.2993	0.201479	0.504269	0.998	4593	tags=43%, list=23%, signal=56%
PID_FCER1_PATHWAY	PID_FCER1_PATHWAY		61	0.378913	1.29766	0.191919	0.505537	0.998	5153	tags=36%, list=26%, signal=48%
PID_ENDOTHELIN_PATHWAY	PID_ENDOTHELIN_PATHWAY		63	0.385516	1.29736	0.129032	0.50417	0.998	5891	tags=43%, list=29%, signal=60%
REACTOME_MRNA_PROCESSING	REACTOME_MRNA_PROCESSING		146	0.325521	1.29604	0.238384	0.505183	0.999	9311	tags=54%, list=46%, signal=100%
SA_TRKA_RECEPTOR	SA_TRKA_RECEPTOR		17	0.461883	1.29421	0.193333	0.507182	0.999	4777	tags=35%, list=24%, signal=46%
REACTOME_SIGNALING_BY_HIPPO	REACTOME_SIGNALING_BY_HIPPO		18	0.484971	1.29334	0.224319	0.507284	0.999	6548	tags=72%, list=33%, signal=107%
PID_IFNG_PATHWAY	PID_IFNG_PATHWAY		40	0.379552	1.2929	0.205285	0.506054	0.999	9133	tags=70%, list=46%, signal=128%
REACTOME_SIGNALING_BY_FGFR_IN_DISEASE	REACTOME_SIGNALING_BY_FGFR_IN_DISEASE		121	0.320896	1.29217	0.112132	0.505672	0.999	5338	tags=37%, list=27%, signal=50%
REACTOME_DOWNREGULATION_OF_SMAD2_3_SMAD4_TRANSCRIPTIONAL_ACTIVITY	REACTOME_DOWNREGULATION_OF_SMAD2_3_SMAD4_TRANSCRIPTIONAL_ACTIVITY		19	0.419828	1.29122	0.187879	0.505959	1	6676	tags=68%, list=33%, signal=102%
PID_BCR_5PATHWAY	PID_BCR_5PATHWAY		65	0.372583	1.29042	0.244094	0.505668	1	5272	tags=38%, list=26%, signal=52%
REACTOME_RNA_POL_II_PRE_TRANSCRIPTION_EVENTS	REACTOME_RNA_POL_II_PRE_TRANSCRIPTION_EVENTS		59	0.318889	1.28855	0.222917	0.507858	1	5974	tags=29%, list=30%, signal=41%
PID_PDGFRA_PATHWAY	PID_PDGFRA_PATHWAY		22	0.453053	1.28828	0.188931	0.50642	1	4873	tags=41%, list=24%, signal=54%
REACTOME_LATE_PHASE_OF_HIV_LIFE_CYCLE	REACTOME_LATE_PHASE_OF_HIV_LIFE_CYCLE		101	0.318472	1.28822	0.238494	0.504486	1	9208	tags=54%, list=46%, signal=100%
REACTOME_APOPTOTIC_CLEAVAGE_OF_CELLULAR_PROTEINS	REACTOME_APOPTOTIC_CLEAVAGE_OF_CELLULAR_PROTEINS		38	0.387828	1.28677	0.159509	0.505533	1	4432	tags=37%, list=22%, signal=47%
BIOCARTA_HIVNEF_PATHWAY	BIOCARTA_HIVNEF_PATHWAY		58	0.369862	1.28571	0.24109	0.505799	1	9302	tags=59%, list=46%, signal=109%
REACTOME_SIGNALING_BY_CONSTITUTIVELY_ACTIVE_EGFR	REACTOME_SIGNALING_BY_CONSTITUTIVELY_ACTIVE_EGFR		17	0.432221	1.28433	0.192698	0.506835	1	4731	tags=41%, list=24%, signal=54%
REACTOME_DIABETES_PATHWAYS	REACTOME_DIABETES_PATHWAYS		128	0.307011	1.2839	0.133874	0.505888	1	5829	tags=29%, list=29%, signal=40%
PID_MTOR_4PATHWAY	PID_MTOR_4PATHWAY		67	0.307891	1.28306	0.219512	0.505682	1	6772	tags=40%, list=34%, signal=61%
PID_TCPTP_PATHWAY	PID_TCPTP_PATHWAY		43	0.41336	1.28289	0.220729	0.504057	1	5132	tags=42%, list=26%, signal=56%
BIOCARTA_CYTOKINE_PATHWAY	BIOCARTA_CYTOKINE_PATHWAY		21	0.569646	1.28262	0.110544	0.502753	1	1845	tags=33%, list=9%, signal=37%
BIOCARTA_TNFR1_PATHWAY	BIOCARTA_TNFR1_PATHWAY		29	0.391326	1.28199	0.203593	0.502274	1	5332	tags=34%, list=27%, signal=47%
REACTOME_RECRUITMENT_OF_MITOTIC_CENTROSOME_PROTEINS_AND_COMPLEXES	REACTOME_RECRUITMENT_OF_MITOTIC_CENTROSOME_PROTEINS_AND_COMPLEXES		59	0.349734	1.28174	0.235529	0.500932	1	9617	tags=69%, list=48%, signal=133%
REACTOME_NEPHRIN_INTERACTIONS	REACTOME_NEPHRIN_INTERACTIONS		19	0.478504	1.28115	0.159236	0.500234	1	4844	tags=42%, list=24%, signal=55%
REACTOME_DOWNREGULATION_OF_TGF_BETA_RECEPTOR_SIGNALING	REACTOME_DOWNREGULATION_OF_TGF_BETA_RECEPTOR_SIGNALING		21	0.39264	1.28077	0.215116	0.499132	1	5411	tags=43%, list=27%, signal=59%
PID_ERBB2_ERBB3_PATHWAY	PID_ERBB2_ERBB3_PATHWAY		44	0.348669	1.27904	0.228145	0.501122	1	6596	tags=43%, list=33%, signal=64%
PID_P53_DOWNSTREAM_PATHWAY	PID_P53_DOWNSTREAM_PATHWAY		135	0.354253	1.27822	0.218569	0.501032	1	7208	tags=47%, list=36%, signal=74%
BIOCARTA_GPCR_PATHWAY	BIOCARTA_GPCR_PATHWAY		34	0.393865	1.27821	0.200803	0.499131	1	3639	tags=32%, list=18%, signal=39%
ST_P38_MAPK_PATHWAY	ST_P38_MAPK_PATHWAY		37	0.361988	1.27718	0.211045	0.499482	1	6421	tags=46%, list=32%, signal=67%
PID_RETINOIC_ACID_PATHWAY	PID_RETINOIC_ACID_PATHWAY		30	0.40262	1.2743	0.193159	0.503852	1	5132	tags=43%, list=26%, signal=58%
REACTOME_POST_NMDA_RECEPTOR_ACTIVATION_EVENTS	REACTOME_POST_NMDA_RECEPTOR_ACTIVATION_EVENTS		33	0.408865	1.27425	0.111354	0.502075	1	4483	tags=36%, list=22%, signal=47%
REACTOME_G1_PHASE	REACTOME_G1_PHASE		35	0.354459	1.27382	0.212121	0.501137	1	2504	tags=20%, list=12%, signal=23%
PID_EPHRINB_REV_PATHWAY	PID_EPHRINB_REV_PATHWAY		30	0.451125	1.27354	0.172764	0.49978	1	5272	tags=40%, list=26%, signal=54%
BIOCARTA_CREB_PATHWAY	BIOCARTA_CREB_PATHWAY		27	0.413944	1.27153	0.215238	0.502267	1	5272	tags=52%, list=26%, signal=70%
REACTOME_TRANSPORT_OF_GLUCOSE_AND_OTHER_SUGARS_BILE_SALTS_AND_ORGANIC_ACIDS_METAL_IONS_AND_AMINE_COMPOUNDS	REACTOME_TRANSPORT_OF_GLUCOSE_AND_OTHER_SUGARS_BILE_SALTS_AND_ORGANIC_ACIDS_METAL_IONS_AND_AMINE_COMPOUNDS		89	0.422361	1.26925	0.0631579	0.505097	1	4342	tags=36%, list=22%, signal=46%
SA_G1_AND_S_PHASES	SA_G1_AND_S_PHASES		15	0.483196	1.26889	0.220648	0.504029	1	5046	tags=33%, list=25%, signal=45%
BIOCARTA_RACCYCD_PATHWAY	BIOCARTA_RACCYCD_PATHWAY		26	0.38691	1.26783	0.246939	0.504376	1	5272	tags=31%, list=26%, signal=42%
REACTOME_INSULIN_RECEPTOR_SIGNALLING_CASCADE	REACTOME_INSULIN_RECEPTOR_SIGNALLING_CASCADE		84	0.344532	1.2676	0.150268	0.503056	1	4593	tags=32%, list=23%, signal=42%
KEGG_PROXIMAL_TUBULE_BICARBONATE_RECLAMATION	KEGG_PROXIMAL_TUBULE_BICARBONATE_RECLAMATION		23	0.491872	1.26711	0.144086	0.502377	1	3539	tags=35%, list=18%, signal=42%
BIOCARTA_ECM_PATHWAY	BIOCARTA_ECM_PATHWAY		24	0.428098	1.26661	0.216797	0.501509	1	4201	tags=29%, list=21%, signal=37%
PID_WNT_SIGNALING_PATHWAY	PID_WNT_SIGNALING_PATHWAY		28	0.443878	1.26655	0.139434	0.499827	1	2530	tags=29%, list=13%, signal=33%
BIOCARTA_GLEEVEC_PATHWAY	BIOCARTA_GLEEVEC_PATHWAY		23	0.433037	1.26306	0.24902	0.505647	1	8674	tags=70%, list=43%, signal=122%
PID_AURORA_B_PATHWAY	PID_AURORA_B_PATHWAY		38	0.408506	1.26284	0.251474	0.504345	1	7180	tags=61%, list=36%, signal=94%
REACTOME_G_PROTEIN_BETA_GAMMA_SIGNALLING	REACTOME_G_PROTEIN_BETA_GAMMA_SIGNALLING		28	0.395467	1.26113	0.184615	0.506142	1	2247	tags=21%, list=11%, signal=24%
BIOCARTA_LAIR_PATHWAY	BIOCARTA_LAIR_PATHWAY		17	0.545855	1.26111	0.170782	0.504355	1	4746	tags=41%, list=24%, signal=54%
REACTOME_SHC1_EVENTS_IN_EGFR_SIGNALING	REACTOME_SHC1_EVENTS_IN_EGFR_SIGNALING		15	0.448033	1.26053	0.232848	0.503866	1	4593	tags=40%, list=23%, signal=52%
REACTOME_SHC_RELATED_EVENTS	REACTOME_SHC_RELATED_EVENTS		17	0.44036	1.25801	0.253359	0.507571	1	4593	tags=35%, list=23%, signal=46%
BIOCARTA_BARRESTIN_SRC_PATHWAY	BIOCARTA_BARRESTIN_SRC_PATHWAY		15	0.437424	1.25704	0.225673	0.508053	1	4093	tags=33%, list=20%, signal=42%
KEGG_FC_GAMMA_R_MEDIATED_PHAGOCYTOSIS	KEGG_FC_GAMMA_R_MEDIATED_PHAGOCYTOSIS		95	0.32929	1.25657	0.230616	0.50729	1	6261	tags=38%, list=31%, signal=55%
BIOCARTA_IL22BP_PATHWAY	BIOCARTA_IL22BP_PATHWAY		16	0.484237	1.25585	0.233463	0.507089	1	9646	tags=88%, list=48%, signal=168%
REACTOME_CELL_CYCLE_MITOTIC	REACTOME_CELL_CYCLE_MITOTIC		298	0.306886	1.25563	0.299213	0.505814	1	8355	tags=47%, list=42%, signal=80%
PID_INTEGRIN_A4B1_PATHWAY	PID_INTEGRIN_A4B1_PATHWAY		33	0.422774	1.25543	0.236538	0.504562	1	7365	tags=48%, list=37%, signal=76%
REACTOME_RNA_POL_I_TRANSCRIPTION_TERMINATION	REACTOME_RNA_POL_I_TRANSCRIPTION_TERMINATION		21	0.383807	1.25485	0.216049	0.503972	1	5917	tags=38%, list=30%, signal=54%
PID_NFAT_3PATHWAY	PID_NFAT_3PATHWAY		54	0.304785	1.25277	0.229839	0.506645	1	9366	tags=57%, list=47%, signal=107%
PID_AR_PATHWAY	PID_AR_PATHWAY		61	0.334854	1.25268	0.209256	0.505047	1	6785	tags=44%, list=34%, signal=67%
KEGG_PHENYLALANINE_METABOLISM	KEGG_PHENYLALANINE_METABOLISM		18	0.491829	1.25229	0.179104	0.504137	1	5493	tags=50%, list=27%, signal=69%
KEGG_CELL_CYCLE	KEGG_CELL_CYCLE		118	0.327158	1.25147	0.267068	0.504038	1	6164	tags=41%, list=31%, signal=58%
KEGG_PATHWAYS_IN_CANCER	KEGG_PATHWAYS_IN_CANCER		325	0.309033	1.25074	0.117764	0.503937	1	5429	tags=35%, list=27%, signal=47%
REACTOME_SIGNALING_BY_FGFR1_FUSION_MUTANTS	REACTOME_SIGNALING_BY_FGFR1_FUSION_MUTANTS		17	0.449002	1.24961	0.254545	0.504864	1	6516	tags=53%, list=32%, signal=78%
KEGG_ENDOMETRIAL_CANCER	KEGG_ENDOMETRIAL_CANCER		52	0.336462	1.24907	0.208247	0.504286	1	4593	tags=29%, list=23%, signal=37%
REACTOME_SIGNALING_BY_EGFR_IN_CANCER	REACTOME_SIGNALING_BY_EGFR_IN_CANCER		105	0.298259	1.24851	0.230461	0.503683	1	6094	tags=42%, list=30%, signal=60%
ST_T_CELL_SIGNAL_TRANSDUCTION	ST_T_CELL_SIGNAL_TRANSDUCTION		44	0.383547	1.2481	0.272366	0.502708	1	5955	tags=34%, list=30%, signal=48%
NABA_ECM_REGULATORS	NABA_ECM_REGULATORS		230	0.405291	1.24784	0.0541516	0.501634	1	3007	tags=30%, list=15%, signal=34%
ST_G_ALPHA_S_PATHWAY	ST_G_ALPHA_S_PATHWAY		16	0.467793	1.24739	0.211417	0.500831	1	5160	tags=50%, list=26%, signal=67%
REACTOME_DOWNSTREAM_SIGNALING_OF_ACTIVATED_FGFR	REACTOME_DOWNSTREAM_SIGNALING_OF_ACTIVATED_FGFR		97	0.331476	1.24695	0.145946	0.500081	1	5891	tags=41%, list=29%, signal=58%
PID_IL6_7_PATHWAY	PID_IL6_7_PATHWAY		47	0.384987	1.24591	0.226531	0.500504	1	6386	tags=43%, list=32%, signal=62%
BIOCARTA_RAC1_PATHWAY	BIOCARTA_RAC1_PATHWAY		23	0.436465	1.24111	0.23327	0.508917	1	6213	tags=43%, list=31%, signal=63%
REACTOME_NFKB_AND_MAP_KINASES_ACTIVATION_MEDIATED_BY_TLR4_SIGNALING_REPERTOIRE	REACTOME_NFKB_AND_MAP_KINASES_ACTIVATION_MEDIATED_BY_TLR4_SIGNALING_REPERTOIRE		70	0.310892	1.24001	0.251953	0.509452	1	7434	tags=43%, list=37%, signal=68%
REACTOME_PHOSPHORYLATION_OF_THE_APC_C	REACTOME_PHOSPHORYLATION_OF_THE_APC_C		17	0.42431	1.23806	0.225352	0.51213	1	6595	tags=59%, list=33%, signal=88%
KEGG_NUCLEOTIDE_EXCISION_REPAIR	KEGG_NUCLEOTIDE_EXCISION_REPAIR		44	0.334612	1.23731	0.276087	0.51199	1	9358	tags=57%, list=47%, signal=106%
KEGG_UBIQUITIN_MEDIATED_PROTEOLYSIS	KEGG_UBIQUITIN_MEDIATED_PROTEOLYSIS		134	0.262069	1.23703	0.288802	0.510891	1	8674	tags=49%, list=43%, signal=86%
REACTOME_RNA_POL_II_TRANSCRIPTION	REACTOME_RNA_POL_II_TRANSCRIPTION		93	0.303141	1.23309	0.262156	0.517957	1	9208	tags=49%, list=46%, signal=91%
BIOCARTA_ATM_PATHWAY	BIOCARTA_ATM_PATHWAY		20	0.439576	1.23298	0.295276	0.516503	1	5872	tags=45%, list=29%, signal=64%
SIG_INSULIN_RECEPTOR_PATHWAY_IN_CARDIAC_MYOCYTES	SIG_INSULIN_RECEPTOR_PATHWAY_IN_CARDIAC_MYOCYTES		51	0.321651	1.23061	0.217391	0.519961	1	7955	tags=49%, list=40%, signal=81%
BIOCARTA_SPRY_PATHWAY	BIOCARTA_SPRY_PATHWAY		18	0.460478	1.23041	0.270492	0.518652	1	4593	tags=44%, list=23%, signal=58%
REACTOME_APOPTOTIC_EXECUTION_PHASE	REACTOME_APOPTOTIC_EXECUTION_PHASE		52	0.353006	1.22936	0.203354	0.519382	1	4432	tags=35%, list=22%, signal=44%
PID_ARF6_DOWNSTREAM_PATHWAY	PID_ARF6_DOWNSTREAM_PATHWAY		15	0.409642	1.22779	0.279297	0.52121	1	8610	tags=67%, list=43%, signal=117%
PID_LIS1_PATHWAY	PID_LIS1_PATHWAY		28	0.369279	1.22697	0.210417	0.521205	1	6213	tags=43%, list=31%, signal=62%
REACTOME_SIGNALING_BY_FGFR	REACTOME_SIGNALING_BY_FGFR		108	0.312806	1.22625	0.162455	0.521033	1	6006	tags=40%, list=30%, signal=57%
BIOCARTA_BAD_PATHWAY	BIOCARTA_BAD_PATHWAY		26	0.434283	1.22205	0.237062	0.528107	1	4292	tags=38%, list=21%, signal=49%
BIOCARTA_GH_PATHWAY	BIOCARTA_GH_PATHWAY		28	0.382388	1.22165	0.247232	0.527295	1	4593	tags=32%, list=23%, signal=42%
REACTOME_MRNA_3_END_PROCESSING	REACTOME_MRNA_3_END_PROCESSING		25	0.395583	1.22129	0.229167	0.526401	1	8995	tags=64%, list=45%, signal=116%
SIG_PIP3_SIGNALING_IN_CARDIAC_MYOCTES	SIG_PIP3_SIGNALING_IN_CARDIAC_MYOCTES		67	0.311738	1.2197	0.22293	0.528128	1	7955	tags=51%, list=40%, signal=84%
KEGG_ALDOSTERONE_REGULATED_SODIUM_REABSORPTION	KEGG_ALDOSTERONE_REGULATED_SODIUM_REABSORPTION		42	0.414434	1.21856	0.168959	0.529131	1	3938	tags=36%, list=20%, signal=44%
BIOCARTA_IL12_PATHWAY	BIOCARTA_IL12_PATHWAY		21	0.496211	1.21816	0.248485	0.528389	1	6781	tags=57%, list=34%, signal=86%
PID_PLK1_PATHWAY	PID_PLK1_PATHWAY		45	0.404827	1.21812	0.306748	0.526822	1	8076	tags=60%, list=40%, signal=100%
REACTOME_ANTIGEN_ACTIVATES_B_CELL_RECEPTOR_LEADING_TO_GENERATION_OF_SECOND_MESSENGERS	REACTOME_ANTIGEN_ACTIVATES_B_CELL_RECEPTOR_LEADING_TO_GENERATION_OF_SECOND_MESSENGERS		29	0.401653	1.21672	0.261702	0.528132	1	4748	tags=34%, list=24%, signal=45%
REACTOME_PIP3_ACTIVATES_AKT_SIGNALING	REACTOME_PIP3_ACTIVATES_AKT_SIGNALING		27	0.336744	1.21641	0.256198	0.527066	1	5160	tags=30%, list=26%, signal=40%
PID_ER_NONGENOMIC_PATHWAY	PID_ER_NONGENOMIC_PATHWAY		41	0.381889	1.21421	0.284024	0.530292	1	5487	tags=32%, list=27%, signal=44%
KEGG_APOPTOSIS	KEGG_APOPTOSIS		87	0.314617	1.2131	0.26306	0.530928	1	5197	tags=29%, list=26%, signal=39%
REACTOME_SYNTHESIS_OF_PIPS_AT_THE_PLASMA_MEMBRANE	REACTOME_SYNTHESIS_OF_PIPS_AT_THE_PLASMA_MEMBRANE		30	0.381809	1.20983	0.286299	0.536489	1	5432	tags=47%, list=27%, signal=64%
BIOCARTA_IL7_PATHWAY	BIOCARTA_IL7_PATHWAY		17	0.490542	1.20962	0.277328	0.535288	1	9359	tags=71%, list=47%, signal=132%
BIOCARTA_CELLCYCLE_PATHWAY	BIOCARTA_CELLCYCLE_PATHWAY		23	0.399817	1.20892	0.248927	0.535078	1	2273	tags=22%, list=11%, signal=24%
BIOCARTA_NDKDYNAMIN_PATHWAY	BIOCARTA_NDKDYNAMIN_PATHWAY		18	0.349457	1.20848	0.24375	0.534377	1	5914	tags=39%, list=29%, signal=55%
BIOCARTA_RAS_PATHWAY	BIOCARTA_RAS_PATHWAY		23	0.370574	1.20802	0.303213	0.533676	1	5825	tags=35%, list=29%, signal=49%
PID_ATM_PATHWAY	PID_ATM_PATHWAY		34	0.359211	1.20754	0.299389	0.533094	1	11512	tags=85%, list=57%, signal=200%
BIOCARTA_P38MAPK_PATHWAY	BIOCARTA_P38MAPK_PATHWAY		39	0.345279	1.20705	0.270793	0.532519	1	6250	tags=38%, list=31%, signal=56%
ST_DIFFERENTIATION_PATHWAY_IN_PC12_CELLS	ST_DIFFERENTIATION_PATHWAY_IN_PC12_CELLS		45	0.37777	1.20658	0.226263	0.531853	1	5767	tags=49%, list=29%, signal=68%
REACTOME_HOMOLOGOUS_RECOMBINATION_REPAIR_OF_REPLICATION_INDEPENDENT_DOUBLE_STRAND_BREAKS	REACTOME_HOMOLOGOUS_RECOMBINATION_REPAIR_OF_REPLICATION_INDEPENDENT_DOUBLE_STRAND_BREAKS		16	0.442182	1.20244	0.315582	0.538763	1	9980	tags=88%, list=50%, signal=174%
BIOCARTA_CTCF_PATHWAY	BIOCARTA_CTCF_PATHWAY		23	0.425078	1.20179	0.281188	0.538513	1	5046	tags=43%, list=25%, signal=58%
KEGG_ERBB_SIGNALING_PATHWAY	KEGG_ERBB_SIGNALING_PATHWAY		87	0.308262	1.20152	0.196429	0.53744	1	4890	tags=31%, list=24%, signal=41%
REACTOME_ADP_SIGNALLING_THROUGH_P2RY12	REACTOME_ADP_SIGNALLING_THROUGH_P2RY12		21	0.421168	1.20135	0.220588	0.536179	1	1171	tags=19%, list=6%, signal=20%
PID_AVB3_OPN_PATHWAY	PID_AVB3_OPN_PATHWAY		31	0.411661	1.20113	0.302144	0.535039	1	5825	tags=42%, list=29%, signal=59%
KEGG_MAPK_SIGNALING_PATHWAY	KEGG_MAPK_SIGNALING_PATHWAY		264	0.300385	1.1997	0.144737	0.536389	1	4787	tags=30%, list=24%, signal=39%
REACTOME_TRAF6_MEDIATED_INDUCTION_OF_NFKB_AND_MAP_KINASES_UPON_TLR7_8_OR_9_ACTIVATION	REACTOME_TRAF6_MEDIATED_INDUCTION_OF_NFKB_AND_MAP_KINASES_UPON_TLR7_8_OR_9_ACTIVATION		75	0.292576	1.19706	0.279297	0.540267	1	7510	tags=45%, list=37%, signal=72%
KEGG_ETHER_LIPID_METABOLISM	KEGG_ETHER_LIPID_METABOLISM		32	0.430068	1.19659	0.215385	0.539693	1	4516	tags=38%, list=23%, signal=48%
REACTOME_PRE_NOTCH_PROCESSING_IN_GOLGI	REACTOME_PRE_NOTCH_PROCESSING_IN_GOLGI		16	0.394195	1.195	0.276923	0.541445	1	6765	tags=44%, list=34%, signal=66%
PID_P75_NTR_PATHWAY	PID_P75_NTR_PATHWAY		69	0.316143	1.19476	0.206208	0.540339	1	5272	tags=30%, list=26%, signal=41%
REACTOME_G_BETA_GAMMA_SIGNALLING_THROUGH_PLC_BETA	REACTOME_G_BETA_GAMMA_SIGNALLING_THROUGH_PLC_BETA		20	0.40597	1.19471	0.213333	0.538863	1	1263	tags=20%, list=6%, signal=21%
KEGG_WNT_SIGNALING_PATHWAY	KEGG_WNT_SIGNALING_PATHWAY		150	0.299482	1.19273	0.184891	0.541316	1	5433	tags=37%, list=27%, signal=50%
PID_RXR_VDR_PATHWAY	PID_RXR_VDR_PATHWAY		26	0.37043	1.19264	0.252485	0.539962	1	6587	tags=38%, list=33%, signal=57%
PID_ERA_GENOMIC_PATHWAY	PID_ERA_GENOMIC_PATHWAY		64	0.311723	1.19235	0.197154	0.539026	1	2670	tags=19%, list=13%, signal=22%
KEGG_GLYCOSPHINGOLIPID_BIOSYNTHESIS_LACTO_AND_NEOLACTO_SERIES	KEGG_GLYCOSPHINGOLIPID_BIOSYNTHESIS_LACTO_AND_NEOLACTO_SERIES		26	0.438358	1.19095	0.22069	0.54023	1	3446	tags=38%, list=17%, signal=46%
PID_FAS_PATHWAY	PID_FAS_PATHWAY		38	0.358158	1.19039	0.289528	0.539994	1	5153	tags=32%, list=26%, signal=42%
KEGG_GLIOMA	KEGG_GLIOMA		65	0.320656	1.19024	0.23299	0.538736	1	5046	tags=34%, list=25%, signal=45%
REACTOME_INSULIN_RECEPTOR_RECYCLING	REACTOME_INSULIN_RECEPTOR_RECYCLING		23	0.420856	1.18863	0.259191	0.540539	1	4473	tags=26%, list=22%, signal=34%
REACTOME_INHIBITION_OF_THE_PROTEOLYTIC_ACTIVITY_OF_APC_C_REQUIRED_FOR_THE_ONSET_OF_ANAPHASE_BY_MITOTIC_SPINDLE_CHECKPOINT_COMPONENTS	REACTOME_INHIBITION_OF_THE_PROTEOLYTIC_ACTIVITY_OF_APC_C_REQUIRED_FOR_THE_ONSET_OF_ANAPHASE_BY_MITOTIC_SPINDLE_CHECKPOINT_COMPONENTS		18	0.411639	1.18815	0.275304	0.540029	1	8076	tags=67%, list=40%, signal=112%
REACTOME_ACTIVATED_NOTCH1_TRANSMITS_SIGNAL_TO_THE_NUCLEUS	REACTOME_ACTIVATED_NOTCH1_TRANSMITS_SIGNAL_TO_THE_NUCLEUS		26	0.369462	1.18809	0.262834	0.538608	1	4039	tags=35%, list=20%, signal=43%
BIOCARTA_EIF_PATHWAY	BIOCARTA_EIF_PATHWAY		16	0.415299	1.18784	0.29783	0.537645	1	8894	tags=56%, list=44%, signal=101%
PID_FOXO_PATHWAY	PID_FOXO_PATHWAY		49	0.354183	1.18723	0.308271	0.537244	1	8893	tags=55%, list=44%, signal=99%
REACTOME_INTEGRIN_ALPHAIIB_BETA3_SIGNALING	REACTOME_INTEGRIN_ALPHAIIB_BETA3_SIGNALING		27	0.411033	1.18524	0.271287	0.539864	1	5047	tags=33%, list=25%, signal=44%
REACTOME_PI3K_CASCADE	REACTOME_PI3K_CASCADE		68	0.350579	1.18501	0.214159	0.538859	1	4535	tags=31%, list=23%, signal=40%
KEGG_OOCYTE_MEIOSIS	KEGG_OOCYTE_MEIOSIS		111	0.288081	1.18219	0.224696	0.543273	1	5078	tags=35%, list=25%, signal=47%
PID_INTEGRIN_CS_PATHWAY	PID_INTEGRIN_CS_PATHWAY		26	0.451281	1.18145	0.28	0.54321	1	5012	tags=38%, list=25%, signal=51%
REACTOME_SEMA4D_IN_SEMAPHORIN_SIGNALING	REACTOME_SEMA4D_IN_SEMAPHORIN_SIGNALING		28	0.378051	1.17989	0.314229	0.544992	1	2222	tags=21%, list=11%, signal=24%
PID_CERAMIDE_PATHWAY	PID_CERAMIDE_PATHWAY		48	0.308618	1.1775	0.314583	0.548554	1	5332	tags=27%, list=27%, signal=37%
REACTOME_REGULATION_OF_SIGNALING_BY_CBL	REACTOME_REGULATION_OF_SIGNALING_BY_CBL		18	0.417444	1.17662	0.311024	0.549031	1	3305	tags=28%, list=16%, signal=33%
BIOCARTA_CCR5_PATHWAY	BIOCARTA_CCR5_PATHWAY		17	0.471525	1.17648	0.297456	0.547799	1	5862	tags=47%, list=29%, signal=66%
PID_TAP63_PATHWAY	PID_TAP63_PATHWAY		54	0.388521	1.17638	0.293886	0.546482	1	5891	tags=46%, list=29%, signal=65%
BIOCARTA_SPPA_PATHWAY	BIOCARTA_SPPA_PATHWAY		22	0.404325	1.17513	0.267442	0.547564	1	4093	tags=36%, list=20%, signal=46%
KEGG_LEISHMANIA_INFECTION	KEGG_LEISHMANIA_INFECTION		70	0.425012	1.1737	0.317907	0.548976	1	6386	tags=43%, list=32%, signal=63%
REACTOME_CREB_PHOSPHORYLATION_THROUGH_THE_ACTIVATION_OF_CAMKII	REACTOME_CREB_PHOSPHORYLATION_THROUGH_THE_ACTIVATION_OF_CAMKII		15	0.486422	1.17345	0.26898	0.547969	1	956	tags=20%, list=5%, signal=21%
REACTOME_MYD88_MAL_CASCADE_INITIATED_ON_PLASMA_MEMBRANE	REACTOME_MYD88_MAL_CASCADE_INITIATED_ON_PLASMA_MEMBRANE		81	0.282927	1.17305	0.301619	0.547305	1	7510	tags=44%, list=37%, signal=71%
BIOCARTA_TH1TH2_PATHWAY	BIOCARTA_TH1TH2_PATHWAY		19	0.508437	1.17243	0.266019	0.547019	1	3249	tags=32%, list=16%, signal=38%
PID_HIV_NEF_PATHWAY	PID_HIV_NEF_PATHWAY		35	0.361651	1.17055	0.35102	0.54932	1	9302	tags=54%, list=46%, signal=101%
KEGG_SMALL_CELL_LUNG_CANCER	KEGG_SMALL_CELL_LUNG_CANCER		84	0.337358	1.16926	0.267666	0.550387	1	7747	tags=43%, list=39%, signal=70%
BIOCARTA_TCR_PATHWAY	BIOCARTA_TCR_PATHWAY		44	0.354566	1.16811	0.318548	0.55131	1	5272	tags=32%, list=26%, signal=43%
KEGG_TGF_BETA_SIGNALING_PATHWAY	KEGG_TGF_BETA_SIGNALING_PATHWAY		85	0.328364	1.16744	0.237179	0.551262	1	5411	tags=39%, list=27%, signal=53%
REACTOME_CONVERSION_FROM_APC_C_CDC20_TO_APC_C_CDH1_IN_LATE_ANAPHASE	REACTOME_CONVERSION_FROM_APC_C_CDC20_TO_APC_C_CDH1_IN_LATE_ANAPHASE		16	0.385458	1.16731	0.295218	0.550013	1	9821	tags=81%, list=49%, signal=159%
PID_LKB1_PATHWAY	PID_LKB1_PATHWAY		47	0.286855	1.16675	0.289421	0.549653	1	7416	tags=40%, list=37%, signal=64%
REACTOME_REGULATION_OF_GLUCOKINASE_BY_GLUCOKINASE_REGULATORY_PROTEIN	REACTOME_REGULATION_OF_GLUCOKINASE_BY_GLUCOKINASE_REGULATORY_PROTEIN		27	0.386127	1.16495	0.327473	0.551764	1	8117	tags=67%, list=40%, signal=112%
REACTOME_CGMP_EFFECTS	REACTOME_CGMP_EFFECTS		19	0.463069	1.16486	0.250559	0.550471	1	1843	tags=26%, list=9%, signal=29%
REACTOME_PI3K_EVENTS_IN_ERBB2_SIGNALING	REACTOME_PI3K_EVENTS_IN_ERBB2_SIGNALING		42	0.327588	1.16453	0.257848	0.549598	1	5160	tags=31%, list=26%, signal=42%
SA_PTEN_PATHWAY	SA_PTEN_PATHWAY		17	0.385314	1.16202	0.321721	0.553137	1	4593	tags=29%, list=23%, signal=38%
BIOCARTA_ATRBRCA_PATHWAY	BIOCARTA_ATRBRCA_PATHWAY		21	0.385778	1.15997	0.337325	0.556033	1	10254	tags=67%, list=51%, signal=136%
PID_AP1_PATHWAY	PID_AP1_PATHWAY		70	0.372651	1.15995	0.222707	0.554639	1	2339	tags=23%, list=12%, signal=26%
PID_EPO_PATHWAY	PID_EPO_PATHWAY		34	0.361849	1.15758	0.336798	0.557964	1	4811	tags=32%, list=24%, signal=42%
BIOCARTA_COMP_PATHWAY	BIOCARTA_COMP_PATHWAY		18	0.547026	1.15712	0.257143	0.557495	1	4057	tags=33%, list=20%, signal=42%
BIOCARTA_P53HYPOXIA_PATHWAY	BIOCARTA_P53HYPOXIA_PATHWAY		22	0.392422	1.15669	0.338645	0.556926	1	5715	tags=41%, list=28%, signal=57%
PID_SYNDECAN_2_PATHWAY	PID_SYNDECAN_2_PATHWAY		33	0.406321	1.15499	0.321503	0.558771	1	4206	tags=36%, list=21%, signal=46%
REACTOME_PYRUVATE_METABOLISM	REACTOME_PYRUVATE_METABOLISM		18	0.385116	1.15494	0.320408	0.557431	1	5776	tags=44%, list=29%, signal=62%
REACTOME_SIGNAL_AMPLIFICATION	REACTOME_SIGNAL_AMPLIFICATION		31	0.377943	1.15279	0.26875	0.56026	1	1171	tags=16%, list=6%, signal=17%
REACTOME_RAS_ACTIVATION_UOPN_CA2_INFUX_THROUGH_NMDA_RECEPTOR	REACTOME_RAS_ACTIVATION_UOPN_CA2_INFUX_THROUGH_NMDA_RECEPTOR		17	0.452662	1.15263	0.261242	0.559155	1	956	tags=18%, list=5%, signal=19%
REACTOME_ACYL_CHAIN_REMODELLING_OF_PC	REACTOME_ACYL_CHAIN_REMODELLING_OF_PC		22	0.447712	1.15205	0.251055	0.558887	1	1864	tags=32%, list=9%, signal=35%
REACTOME_MRNA_CAPPING	REACTOME_MRNA_CAPPING		29	0.313335	1.15195	0.291577	0.557679	1	5868	tags=28%, list=29%, signal=39%
BIOCARTA_KERATINOCYTE_PATHWAY	BIOCARTA_KERATINOCYTE_PATHWAY		46	0.350405	1.15194	0.316667	0.556286	1	5393	tags=35%, list=27%, signal=47%
BIOCARTA_ARAP_PATHWAY	BIOCARTA_ARAP_PATHWAY		17	0.378478	1.15062	0.307692	0.557493	1	7882	tags=47%, list=39%, signal=77%
BIOCARTA_TPO_PATHWAY	BIOCARTA_TPO_PATHWAY		24	0.391737	1.14656	0.329032	0.564022	1	6466	tags=50%, list=32%, signal=74%
PID_FGF_PATHWAY	PID_FGF_PATHWAY		55	0.363005	1.14632	0.286751	0.563124	1	4593	tags=38%, list=23%, signal=49%
BIOCARTA_AGR_PATHWAY	BIOCARTA_AGR_PATHWAY		36	0.384435	1.14508	0.267416	0.564164	1	8475	tags=61%, list=42%, signal=106%
REACTOME_REGULATION_OF_WATER_BALANCE_BY_RENAL_AQUAPORINS	REACTOME_REGULATION_OF_WATER_BALANCE_BY_RENAL_AQUAPORINS		43	0.367585	1.14463	0.243194	0.563654	1	4208	tags=35%, list=21%, signal=44%
REACTOME_PROCESSING_OF_CAPPED_INTRON_CONTAINING_PRE_MRNA	REACTOME_PROCESSING_OF_CAPPED_INTRON_CONTAINING_PRE_MRNA		126	0.318107	1.14173	0.355603	0.568027	1	9311	tags=54%, list=46%, signal=100%
BIOCARTA_IL2_PATHWAY	BIOCARTA_IL2_PATHWAY		22	0.376569	1.14082	0.310891	0.568417	1	8439	tags=55%, list=42%, signal=94%
PID_CIRCADIAN_PATHWAY	PID_CIRCADIAN_PATHWAY		15	0.410882	1.14005	0.358416	0.568554	1	4892	tags=40%, list=24%, signal=53%
REACTOME_RNA_POL_I_TRANSCRIPTION_INITIATION	REACTOME_RNA_POL_I_TRANSCRIPTION_INITIATION		24	0.340061	1.13954	0.330661	0.568266	1	6344	tags=38%, list=32%, signal=55%
SA_CASPASE_CASCADE	SA_CASPASE_CASCADE		19	0.40703	1.13945	0.339216	0.567018	1	10377	tags=79%, list=52%, signal=163%
REACTOME_CTLA4_INHIBITORY_SIGNALING	REACTOME_CTLA4_INHIBITORY_SIGNALING		21	0.386678	1.13712	0.344488	0.570581	1	8084	tags=48%, list=40%, signal=80%
BIOCARTA_AT1R_PATHWAY	BIOCARTA_AT1R_PATHWAY		32	0.336958	1.13632	0.356998	0.570671	1	5487	tags=38%, list=27%, signal=52%
REACTOME_P75_NTR_RECEPTOR_MEDIATED_SIGNALLING	REACTOME_P75_NTR_RECEPTOR_MEDIATED_SIGNALLING		79	0.264398	1.13616	0.301229	0.569646	1	5666	tags=33%, list=28%, signal=46%
REACTOME_BASIGIN_INTERACTIONS	REACTOME_BASIGIN_INTERACTIONS		24	0.443997	1.13596	0.327835	0.568669	1	7324	tags=54%, list=37%, signal=85%
REACTOME_G_BETA_GAMMA_SIGNALLING_THROUGH_PI3KGAMMA	REACTOME_G_BETA_GAMMA_SIGNALLING_THROUGH_PI3KGAMMA		25	0.371367	1.13593	0.289941	0.56735	1	2247	tags=20%, list=11%, signal=22%
PID_ALK1_PATHWAY	PID_ALK1_PATHWAY		26	0.379017	1.13283	0.332117	0.571957	1	4972	tags=42%, list=25%, signal=56%
BIOCARTA_INFLAM_PATHWAY	BIOCARTA_INFLAM_PATHWAY		29	0.459695	1.13123	0.250489	0.573866	1	3249	tags=28%, list=16%, signal=33%
KEGG_ENDOCYTOSIS	KEGG_ENDOCYTOSIS		180	0.251455	1.13028	0.291845	0.574505	1	6740	tags=41%, list=34%, signal=61%
PID_IL1_PATHWAY	PID_IL1_PATHWAY		34	0.363268	1.12928	0.363083	0.575103	1	7510	tags=59%, list=37%, signal=94%
BIOCARTA_HIF_PATHWAY	BIOCARTA_HIF_PATHWAY		15	0.438968	1.12783	0.358921	0.576789	1	8207	tags=73%, list=41%, signal=124%
KEGG_COMPLEMENT_AND_COAGULATION_CASCADES	KEGG_COMPLEMENT_AND_COAGULATION_CASCADES		68	0.406933	1.12645	0.232975	0.57823	1	2433	tags=29%, list=12%, signal=33%
KEGG_AXON_GUIDANCE	KEGG_AXON_GUIDANCE		129	0.289526	1.12613	0.235714	0.577459	1	4979	tags=32%, list=25%, signal=42%
BIOCARTA_CK1_PATHWAY	BIOCARTA_CK1_PATHWAY		17	0.432708	1.12363	0.307692	0.581048	1	6213	tags=59%, list=31%, signal=85%
REACTOME_PI_3K_CASCADE	REACTOME_PI_3K_CASCADE		54	0.350259	1.12094	0.28877	0.584948	1	5338	tags=35%, list=27%, signal=48%
BIOCARTA_DEATH_PATHWAY	BIOCARTA_DEATH_PATHWAY		33	0.322633	1.11982	0.345041	0.585963	1	9302	tags=61%, list=46%, signal=113%
PID_ALPHA_SYNUCLEIN_PATHWAY	PID_ALPHA_SYNUCLEIN_PATHWAY		33	0.341352	1.11801	0.307018	0.588181	1	5891	tags=36%, list=29%, signal=51%
PID_CXCR4_PATHWAY	PID_CXCR4_PATHWAY		102	0.32359	1.11772	0.357285	0.587376	1	6781	tags=36%, list=34%, signal=55%
PID_RAC1_REG_PATHWAY	PID_RAC1_REG_PATHWAY		37	0.332754	1.11745	0.320329	0.5866	1	5595	tags=38%, list=28%, signal=52%
BIOCARTA_IL2RB_PATHWAY	BIOCARTA_IL2RB_PATHWAY		38	0.338993	1.11617	0.347475	0.587683	1	8854	tags=55%, list=44%, signal=99%
BIOCARTA_PITX2_PATHWAY	BIOCARTA_PITX2_PATHWAY		15	0.439447	1.11602	0.346154	0.586575	1	7614	tags=67%, list=38%, signal=107%
KEGG_PPAR_SIGNALING_PATHWAY	KEGG_PPAR_SIGNALING_PATHWAY		69	0.365746	1.11564	0.250943	0.585826	1	6210	tags=45%, list=31%, signal=65%
KEGG_NOTCH_SIGNALING_PATHWAY	KEGG_NOTCH_SIGNALING_PATHWAY		47	0.296606	1.11363	0.353448	0.588589	1	3701	tags=28%, list=18%, signal=34%
BIOCARTA_RELA_PATHWAY	BIOCARTA_RELA_PATHWAY		16	0.377438	1.11316	0.392638	0.588154	1	5153	tags=31%, list=26%, signal=42%
REACTOME_ACTIVATION_OF_THE_PRE_REPLICATIVE_COMPLEX	REACTOME_ACTIVATION_OF_THE_PRE_REPLICATIVE_COMPLEX		24	0.417334	1.11238	0.404124	0.588258	1	5205	tags=25%, list=26%, signal=34%
PID_TCR_PATHWAY	PID_TCR_PATHWAY		66	0.388887	1.11215	0.423301	0.587253	1	5153	tags=36%, list=26%, signal=49%
BIOCARTA_DC_PATHWAY	BIOCARTA_DC_PATHWAY		22	0.474954	1.11149	0.298479	0.587244	1	1155	tags=18%, list=6%, signal=19%
KEGG_AMINO_SUGAR_AND_NUCLEOTIDE_SUGAR_METABOLISM	KEGG_AMINO_SUGAR_AND_NUCLEOTIDE_SUGAR_METABOLISM		44	0.297613	1.11099	0.35098	0.586818	1	8822	tags=45%, list=44%, signal=81%
REACTOME_TOLL_RECEPTOR_CASCADES	REACTOME_TOLL_RECEPTOR_CASCADES		114	0.272109	1.10966	0.346535	0.588252	1	8221	tags=48%, list=41%, signal=81%
REACTOME_CD28_CO_STIMULATION	REACTOME_CD28_CO_STIMULATION		31	0.340412	1.10778	0.36692	0.590637	1	5955	tags=32%, list=30%, signal=46%
REACTOME_DNA_REPLICATION	REACTOME_DNA_REPLICATION		182	0.281833	1.10682	0.412916	0.59099	1	8355	tags=43%, list=42%, signal=74%
PID_CMYB_PATHWAY	PID_CMYB_PATHWAY		84	0.300946	1.1064	0.29703	0.590337	1	6085	tags=40%, list=30%, signal=58%
REACTOME_BIOSYNTHESIS_OF_THE_N_GLYCAN_PRECURSOR_DOLICHOL_LIPID_LINKED_OLIGOSACCHARIDE_LLO_AND_TRANSFER_TO_A_NASCENT_PROTEIN	REACTOME_BIOSYNTHESIS_OF_THE_N_GLYCAN_PRECURSOR_DOLICHOL_LIPID_LINKED_OLIGOSACCHARIDE_LLO_AND_TRANSFER_TO_A_NASCENT_PROTEIN		28	0.308107	1.10615	0.301426	0.589528	1	8293	tags=50%, list=41%, signal=85%
KEGG_GNRH_SIGNALING_PATHWAY	KEGG_GNRH_SIGNALING_PATHWAY		100	0.307751	1.1055	0.264706	0.589464	1	5912	tags=40%, list=29%, signal=56%
REACTOME_MITOTIC_M_M_G1_PHASES	REACTOME_MITOTIC_M_M_G1_PHASES		162	0.286174	1.10467	0.426326	0.58981	1	5029	tags=26%, list=25%, signal=34%
KEGG_HISTIDINE_METABOLISM	KEGG_HISTIDINE_METABOLISM		29	0.394933	1.10438	0.295045	0.58905	1	1918	tags=21%, list=10%, signal=23%
BIOCARTA_PTEN_PATHWAY	BIOCARTA_PTEN_PATHWAY		18	0.383162	1.10238	0.381605	0.591734	1	7365	tags=44%, list=37%, signal=70%
REACTOME_G1_S_SPECIFIC_TRANSCRIPTION	REACTOME_G1_S_SPECIFIC_TRANSCRIPTION		16	0.43642	1.10195	0.409186	0.591226	1	6469	tags=44%, list=32%, signal=65%
REACTOME_METABOLISM_OF_LIPIDS_AND_LIPOPROTEINS	REACTOME_METABOLISM_OF_LIPIDS_AND_LIPOPROTEINS		464	0.24067	1.10044	0.226378	0.592816	1	6338	tags=36%, list=32%, signal=51%
PID_ILK_PATHWAY	PID_ILK_PATHWAY		45	0.314156	1.09994	0.377246	0.592403	1	8019	tags=47%, list=40%, signal=78%
BIOCARTA_STRESS_PATHWAY	BIOCARTA_STRESS_PATHWAY		25	0.330744	1.09977	0.383838	0.591319	1	6421	tags=36%, list=32%, signal=53%
BIOCARTA_CALCINEURIN_PATHWAY	BIOCARTA_CALCINEURIN_PATHWAY		18	0.352705	1.09834	0.377682	0.592733	1	5487	tags=39%, list=27%, signal=53%
SIG_BCR_SIGNALING_PATHWAY	SIG_BCR_SIGNALING_PATHWAY		46	0.304492	1.09715	0.368996	0.593787	1	4811	tags=33%, list=24%, signal=43%
SIG_IL4RECEPTOR_IN_B_LYPHOCYTES	SIG_IL4RECEPTOR_IN_B_LYPHOCYTES		27	0.330947	1.09625	0.382937	0.594346	1	5429	tags=33%, list=27%, signal=46%
REACTOME_MITOCHONDRIAL_TRNA_AMINOACYLATION	REACTOME_MITOCHONDRIAL_TRNA_AMINOACYLATION		21	0.369381	1.09591	0.361111	0.593732	1	9550	tags=67%, list=48%, signal=127%
REACTOME_E2F_MEDIATED_REGULATION_OF_DNA_REPLICATION	REACTOME_E2F_MEDIATED_REGULATION_OF_DNA_REPLICATION		27	0.373294	1.09582	0.378882	0.592586	1	6469	tags=41%, list=32%, signal=60%
BIOCARTA_P53_PATHWAY	BIOCARTA_P53_PATHWAY		16	0.385352	1.0957	0.37475	0.591488	1	7747	tags=50%, list=39%, signal=81%
REACTOME_FORMATION_OF_INCISION_COMPLEX_IN_GG_NER	REACTOME_FORMATION_OF_INCISION_COMPLEX_IN_GG_NER		21	0.335854	1.09546	0.358607	0.590667	1	9358	tags=67%, list=47%, signal=125%
REACTOME_YAP1_AND_WWTR1_TAZ_STIMULATED_GENE_EXPRESSION	REACTOME_YAP1_AND_WWTR1_TAZ_STIMULATED_GENE_EXPRESSION		24	0.377418	1.09476	0.361884	0.590633	1	6589	tags=46%, list=33%, signal=68%
KEGG_T_CELL_RECEPTOR_SIGNALING_PATHWAY	KEGG_T_CELL_RECEPTOR_SIGNALING_PATHWAY		108	0.296869	1.09275	0.339506	0.593391	1	5955	tags=31%, list=30%, signal=43%
REACTOME_APC_CDC20_MEDIATED_DEGRADATION_OF_NEK2A	REACTOME_APC_CDC20_MEDIATED_DEGRADATION_OF_NEK2A		21	0.358376	1.09255	0.369478	0.592464	1	6595	tags=52%, list=33%, signal=78%
KEGG_TYPE_II_DIABETES_MELLITUS	KEGG_TYPE_II_DIABETES_MELLITUS		47	0.335434	1.09231	0.286008	0.59172	1	3938	tags=26%, list=20%, signal=32%
PID_BETA_CATENIN_NUC_PATHWAY	PID_BETA_CATENIN_NUC_PATHWAY		79	0.32009	1.09171	0.297048	0.591714	1	1706	tags=15%, list=9%, signal=17%
PID_IL12_STAT4_PATHWAY	PID_IL12_STAT4_PATHWAY		33	0.427586	1.09155	0.387795	0.590775	1	9409	tags=64%, list=47%, signal=120%
REACTOME_TRNA_AMINOACYLATION	REACTOME_TRNA_AMINOACYLATION		42	0.323446	1.0905	0.354701	0.591338	1	8328	tags=50%, list=42%, signal=85%
REACTOME_NRAGE_SIGNALS_DEATH_THROUGH_JNK	REACTOME_NRAGE_SIGNALS_DEATH_THROUGH_JNK		43	0.32764	1.08778	0.368421	0.595265	1	7358	tags=51%, list=37%, signal=81%
KEGG_PROSTATE_CANCER	KEGG_PROSTATE_CANCER		89	0.277181	1.0834	0.366864	0.602798	1	5429	tags=29%, list=27%, signal=40%
REACTOME_DESTABILIZATION_OF_MRNA_BY_BRF1	REACTOME_DESTABILIZATION_OF_MRNA_BY_BRF1		17	0.311422	1.08265	0.338205	0.602913	1	5491	tags=24%, list=27%, signal=32%
REACTOME_PHOSPHOLIPID_METABOLISM	REACTOME_PHOSPHOLIPID_METABOLISM		190	0.246408	1.08205	0.31681	0.602788	1	5548	tags=31%, list=28%, signal=43%
REACTOME_GLYCEROPHOSPHOLIPID_BIOSYNTHESIS	REACTOME_GLYCEROPHOSPHOLIPID_BIOSYNTHESIS		82	0.281775	1.08126	0.318565	0.6032	1	3351	tags=20%, list=17%, signal=23%
REACTOME_CELL_CYCLE	REACTOME_CELL_CYCLE		385	0.233573	1.08112	0.382178	0.602167	1	8420	tags=45%, list=42%, signal=76%
KEGG_P53_SIGNALING_PATHWAY	KEGG_P53_SIGNALING_PATHWAY		67	0.306215	1.08104	0.378431	0.600944	1	6151	tags=37%, list=31%, signal=54%
BIOCARTA_ARF_PATHWAY	BIOCARTA_ARF_PATHWAY		17	0.368945	1.08009	0.390151	0.60171	1	5917	tags=47%, list=30%, signal=67%
KEGG_GLYCEROPHOSPHOLIPID_METABOLISM	KEGG_GLYCEROPHOSPHOLIPID_METABOLISM		76	0.283107	1.0798	0.319838	0.60102	1	5169	tags=26%, list=26%, signal=35%
BIOCARTA_NFAT_PATHWAY	BIOCARTA_NFAT_PATHWAY		53	0.314453	1.07756	0.34127	0.604089	1	4686	tags=30%, list=23%, signal=39%
REACTOME_AMINE_COMPOUND_SLC_TRANSPORTERS	REACTOME_AMINE_COMPOUND_SLC_TRANSPORTERS		27	0.467818	1.07745	0.347656	0.60302	1	4342	tags=48%, list=22%, signal=61%
REACTOME_MITOTIC_G1_G1_S_PHASES	REACTOME_MITOTIC_G1_G1_S_PHASES		124	0.266219	1.07737	0.401639	0.601883	1	8215	tags=37%, list=41%, signal=62%
REACTOME_STRIATED_MUSCLE_CONTRACTION	REACTOME_STRIATED_MUSCLE_CONTRACTION		27	0.430579	1.07378	0.318786	0.607792	1	1392	tags=22%, list=7%, signal=24%
BIOCARTA_CHREBP2_PATHWAY	BIOCARTA_CHREBP2_PATHWAY		42	0.306644	1.07101	0.343035	0.611916	1	4728	tags=31%, list=24%, signal=40%
BIOCARTA_IL1R_PATHWAY	BIOCARTA_IL1R_PATHWAY		33	0.367763	1.07054	0.373225	0.61154	1	5666	tags=33%, list=28%, signal=46%
KEGG_ALPHA_LINOLENIC_ACID_METABOLISM	KEGG_ALPHA_LINOLENIC_ACID_METABOLISM		18	0.465836	1.06466	0.350806	0.621989	1	1864	tags=22%, list=9%, signal=24%
REACTOME_PLC_BETA_MEDIATED_EVENTS	REACTOME_PLC_BETA_MEDIATED_EVENTS		42	0.340805	1.06392	0.36166	0.622151	1	5891	tags=50%, list=29%, signal=71%
REACTOME_POST_TRANSLATIONAL_PROTEIN_MODIFICATION	REACTOME_POST_TRANSLATIONAL_PROTEIN_MODIFICATION		180	0.262098	1.06072	0.354772	0.627398	1	5279	tags=29%, list=26%, signal=40%
REACTOME_CLEAVAGE_OF_GROWING_TRANSCRIPT_IN_THE_TERMINATION_REGION_	REACTOME_CLEAVAGE_OF_GROWING_TRANSCRIPT_IN_THE_TERMINATION_REGION_		34	0.318906	1.05855	0.368421	0.630512	1	8995	tags=53%, list=45%, signal=96%
PID_NFAT_TFPATHWAY	PID_NFAT_TFPATHWAY		47	0.357098	1.05441	0.390291	0.637988	1	6913	tags=51%, list=34%, signal=78%
KEGG_FC_EPSILON_RI_SIGNALING_PATHWAY	KEGG_FC_EPSILON_RI_SIGNALING_PATHWAY		78	0.296705	1.05421	0.35568	0.637063	1	5272	tags=31%, list=26%, signal=42%
REACTOME_ANTIVIRAL_MECHANISM_BY_IFN_STIMULATED_GENES	REACTOME_ANTIVIRAL_MECHANISM_BY_IFN_STIMULATED_GENES		65	0.29079	1.05386	0.438525	0.636431	1	8662	tags=58%, list=43%, signal=103%
REACTOME_ACTIVATED_TLR4_SIGNALLING	REACTOME_ACTIVATED_TLR4_SIGNALLING		91	0.253236	1.05378	0.419223	0.635267	1	7510	tags=42%, list=37%, signal=66%
PID_ATR_PATHWAY	PID_ATR_PATHWAY		39	0.323521	1.05204	0.411273	0.637601	1	6616	tags=44%, list=33%, signal=65%
KEGG_SPHINGOLIPID_METABOLISM	KEGG_SPHINGOLIPID_METABOLISM		39	0.3302	1.05181	0.379668	0.636768	1	5859	tags=44%, list=29%, signal=61%
REACTOME_PROCESSING_OF_CAPPED_INTRONLESS_PRE_MRNA	REACTOME_PROCESSING_OF_CAPPED_INTRONLESS_PRE_MRNA		23	0.319986	1.04649	0.372188	0.646289	1	8685	tags=48%, list=43%, signal=84%
BIOCARTA_CASPASE_PATHWAY	BIOCARTA_CASPASE_PATHWAY		23	0.351354	1.04533	0.445298	0.647384	1	10377	tags=74%, list=52%, signal=153%
BIOCARTA_TALL1_PATHWAY	BIOCARTA_TALL1_PATHWAY		15	0.399702	1.04162	0.436957	0.653597	1	5312	tags=33%, list=26%, signal=45%
REACTOME_CELL_DEATH_SIGNALLING_VIA_NRAGE_NRIF_AND_NADE	REACTOME_CELL_DEATH_SIGNALLING_VIA_NRAGE_NRIF_AND_NADE		58	0.277936	1.04096	0.426471	0.653607	1	7358	tags=45%, list=37%, signal=71%
BIOCARTA_VIP_PATHWAY	BIOCARTA_VIP_PATHWAY		26	0.354801	1.04059	0.409382	0.652944	1	5487	tags=46%, list=27%, signal=63%
REACTOME_ADP_SIGNALLING_THROUGH_P2RY1	REACTOME_ADP_SIGNALLING_THROUGH_P2RY1		25	0.358672	1.04017	0.411877	0.652472	1	1171	tags=16%, list=6%, signal=17%
KEGG_LONG_TERM_POTENTIATION	KEGG_LONG_TERM_POTENTIATION		70	0.288534	1.03869	0.392157	0.654254	1	5132	tags=39%, list=26%, signal=52%
KEGG_ACUTE_MYELOID_LEUKEMIA	KEGG_ACUTE_MYELOID_LEUKEMIA		57	0.24998	1.0378	0.421384	0.65471	1	5393	tags=28%, list=27%, signal=38%
PID_BMP_PATHWAY	PID_BMP_PATHWAY		42	0.319818	1.0371	0.412147	0.65477	1	5596	tags=43%, list=28%, signal=59%
REACTOME_ACTIVATED_TAK1_MEDIATES_P38_MAPK_ACTIVATION	REACTOME_ACTIVATED_TAK1_MEDIATES_P38_MAPK_ACTIVATION		17	0.315293	1.03539	0.42449	0.656827	1	9410	tags=71%, list=47%, signal=133%
REACTOME_SIGNALING_BY_FGFR1_MUTANTS	REACTOME_SIGNALING_BY_FGFR1_MUTANTS		28	0.38539	1.03331	0.432384	0.659514	1	5224	tags=39%, list=26%, signal=53%
REACTOME_CTNNB1_PHOSPHORYLATION_CASCADE	REACTOME_CTNNB1_PHOSPHORYLATION_CASCADE		16	0.341758	1.03308	0.427723	0.658579	1	9709	tags=56%, list=48%, signal=109%
REACTOME_ACYL_CHAIN_REMODELLING_OF_PE	REACTOME_ACYL_CHAIN_REMODELLING_OF_PE		21	0.411064	1.03203	0.390192	0.659374	1	1864	tags=29%, list=9%, signal=31%
BIOCARTA_VEGF_PATHWAY	BIOCARTA_VEGF_PATHWAY		29	0.302091	1.03201	0.434535	0.658082	1	8628	tags=48%, list=43%, signal=85%
KEGG_VASOPRESSIN_REGULATED_WATER_REABSORPTION	KEGG_VASOPRESSIN_REGULATED_WATER_REABSORPTION		44	0.292484	1.03134	0.413669	0.658018	1	5160	tags=34%, list=26%, signal=46%
REACTOME_GLUCOSE_TRANSPORT	REACTOME_GLUCOSE_TRANSPORT		38	0.316069	1.0293	0.41483	0.660896	1	8117	tags=55%, list=40%, signal=93%
REACTOME_THROMBIN_SIGNALLING_THROUGH_PROTEINASE_ACTIVATED_RECEPTORS_PARS	REACTOME_THROMBIN_SIGNALLING_THROUGH_PROTEINASE_ACTIVATED_RECEPTORS_PARS		32	0.324468	1.02738	0.426326	0.663554	1	4208	tags=28%, list=21%, signal=36%
ST_ERK1_ERK2_MAPK_PATHWAY	ST_ERK1_ERK2_MAPK_PATHWAY		31	0.301523	1.02531	0.432099	0.66634	1	5160	tags=32%, list=26%, signal=43%
REACTOME_OPIOID_SIGNALLING	REACTOME_OPIOID_SIGNALLING		77	0.284284	1.02405	0.407843	0.667605	1	6267	tags=43%, list=31%, signal=62%
REACTOME_G_ALPHA1213_SIGNALLING_EVENTS	REACTOME_G_ALPHA1213_SIGNALLING_EVENTS		73	0.267305	1.02203	0.435789	0.670585	1	4593	tags=27%, list=23%, signal=35%
PID_FANCONI_PATHWAY	PID_FANCONI_PATHWAY		46	0.313895	1.02123	0.455285	0.670855	1	6616	tags=39%, list=33%, signal=58%
KEGG_RNA_POLYMERASE	KEGG_RNA_POLYMERASE		29	0.278238	1.02076	0.414687	0.670465	1	5917	tags=28%, list=30%, signal=39%
REACTOME_GLOBAL_GENOMIC_NER_GG_NER	REACTOME_GLOBAL_GENOMIC_NER_GG_NER		33	0.291321	1.0205	0.418557	0.669637	1	9358	tags=61%, list=47%, signal=113%
REACTOME_DAG_AND_IP3_SIGNALING	REACTOME_DAG_AND_IP3_SIGNALING		31	0.328549	1.01895	0.427757	0.671541	1	5891	tags=52%, list=29%, signal=73%
REACTOME_SIGNALING_BY_ILS	REACTOME_SIGNALING_BY_ILS		106	0.267122	1.01805	0.438735	0.672145	1	5153	tags=32%, list=26%, signal=43%
PID_SMAD2_3NUCLEAR_PATHWAY	PID_SMAD2_3NUCLEAR_PATHWAY		81	0.273203	1.01779	0.43002	0.671378	1	5244	tags=35%, list=26%, signal=47%
PID_MYC_REPRESS_PATHWAY	PID_MYC_REPRESS_PATHWAY		63	0.295306	1.01687	0.442308	0.67199	1	5956	tags=37%, list=30%, signal=52%
REACTOME_NITRIC_OXIDE_STIMULATES_GUANYLATE_CYCLASE	REACTOME_NITRIC_OXIDE_STIMULATES_GUANYLATE_CYCLASE		25	0.379204	1.0166	0.40991	0.671218	1	1843	tags=20%, list=9%, signal=22%
REACTOME_PLATELET_ACTIVATION_SIGNALING_AND_AGGREGATION	REACTOME_PLATELET_ACTIVATION_SIGNALING_AND_AGGREGATION		195	0.267457	1.0164	0.404858	0.670284	1	5139	tags=28%, list=26%, signal=38%
REACTOME_CD28_DEPENDENT_PI3K_AKT_SIGNALING	REACTOME_CD28_DEPENDENT_PI3K_AKT_SIGNALING		21	0.34166	1.01631	0.470588	0.669159	1	3509	tags=19%, list=17%, signal=23%
BIOCARTA_CCR3_PATHWAY	BIOCARTA_CCR3_PATHWAY		23	0.356623	1.01583	0.414079	0.668922	1	2571	tags=26%, list=13%, signal=30%
REACTOME_PROSTACYCLIN_SIGNALLING_THROUGH_PROSTACYCLIN_RECEPTOR	REACTOME_PROSTACYCLIN_SIGNALLING_THROUGH_PROSTACYCLIN_RECEPTOR		19	0.353613	1.01551	0.433526	0.668272	1	1171	tags=16%, list=6%, signal=17%
BIOCARTA_CSK_PATHWAY	BIOCARTA_CSK_PATHWAY		22	0.433011	1.0145	0.477842	0.669121	1	3545	tags=32%, list=18%, signal=39%
PID_IL27_PATHWAY	PID_IL27_PATHWAY		26	0.383762	1.01294	0.439331	0.671086	1	3433	tags=27%, list=17%, signal=32%
REACTOME_GLUTAMATE_NEUROTRANSMITTER_RELEASE_CYCLE	REACTOME_GLUTAMATE_NEUROTRANSMITTER_RELEASE_CYCLE		15	0.398029	1.01235	0.419355	0.670996	1	3046	tags=33%, list=15%, signal=39%
BIOCARTA_CDC42RAC_PATHWAY	BIOCARTA_CDC42RAC_PATHWAY		16	0.344217	1.01201	0.448	0.670376	1	9462	tags=56%, list=47%, signal=106%
PID_HDAC_CLASSII_PATHWAY	PID_HDAC_CLASSII_PATHWAY		34	0.255044	1.00929	0.427125	0.674512	1	7855	tags=35%, list=39%, signal=58%
BIOCARTA_CARDIACEGF_PATHWAY	BIOCARTA_CARDIACEGF_PATHWAY		18	0.39146	1.00887	0.463918	0.674014	1	3452	tags=33%, list=17%, signal=40%
REACTOME_HEMOSTASIS	REACTOME_HEMOSTASIS		445	0.246698	1.00814	0.418349	0.674248	1	5387	tags=30%, list=27%, signal=40%
REACTOME_AQUAPORIN_MEDIATED_TRANSPORT	REACTOME_AQUAPORIN_MEDIATED_TRANSPORT		50	0.328319	1.00805	0.44	0.673085	1	4208	tags=34%, list=21%, signal=43%
REACTOME_FORMATION_OF_RNA_POL_II_ELONGATION_COMPLEX_	REACTOME_FORMATION_OF_RNA_POL_II_ELONGATION_COMPLEX_		43	0.248104	1.00799	0.433121	0.671941	1	5868	tags=23%, list=29%, signal=33%
KEGG_CARDIAC_MUSCLE_CONTRACTION	KEGG_CARDIAC_MUSCLE_CONTRACTION		73	0.326887	1.00745	0.414313	0.671801	1	2181	tags=21%, list=11%, signal=23%
PID_AR_NONGENOMIC_PATHWAY	PID_AR_NONGENOMIC_PATHWAY		31	0.282021	1.00725	0.446764	0.670926	1	5825	tags=35%, list=29%, signal=50%
BIOCARTA_EPO_PATHWAY	BIOCARTA_EPO_PATHWAY		19	0.334408	1.00707	0.479915	0.670033	1	8214	tags=53%, list=41%, signal=89%
REACTOME_O_LINKED_GLYCOSYLATION_OF_MUCINS	REACTOME_O_LINKED_GLYCOSYLATION_OF_MUCINS		53	0.354655	1.00703	0.438178	0.668837	1	2665	tags=26%, list=13%, signal=30%
ST_WNT_BETA_CATENIN_PATHWAY	ST_WNT_BETA_CATENIN_PATHWAY		34	0.338338	1.00605	0.45509	0.669673	1	4147	tags=24%, list=21%, signal=30%
PID_IGF1_PATHWAY	PID_IGF1_PATHWAY		30	0.296044	1.00591	0.479769	0.668628	1	8548	tags=53%, list=43%, signal=93%
REACTOME_FANCONI_ANEMIA_PATHWAY	REACTOME_FANCONI_ANEMIA_PATHWAY		21	0.325422	1.0042	0.471624	0.670915	1	4592	tags=24%, list=23%, signal=31%
PID_NCADHERIN_PATHWAY	PID_NCADHERIN_PATHWAY		33	0.325883	1.00364	0.45	0.670759	1	5272	tags=42%, list=26%, signal=57%
BIOCARTA_GATA3_PATHWAY	BIOCARTA_GATA3_PATHWAY		16	0.408662	1.00271	0.473585	0.671364	1	3545	tags=38%, list=18%, signal=46%
BIOCARTA_SHH_PATHWAY	BIOCARTA_SHH_PATHWAY		16	0.387912	1.00157	0.457944	0.672322	1	4175	tags=44%, list=21%, signal=55%
BIOCARTA_TID_PATHWAY	BIOCARTA_TID_PATHWAY		19	0.361467	0.998293	0.452479	0.677621	1	4330	tags=32%, list=22%, signal=40%
REACTOME_SIGNALING_BY_FGFR_MUTANTS	REACTOME_SIGNALING_BY_FGFR_MUTANTS		42	0.340286	0.998002	0.469424	0.676972	1	5338	tags=40%, list=27%, signal=55%
REACTOME_DARPP_32_EVENTS	REACTOME_DARPP_32_EVENTS		24	0.320144	0.996659	0.470149	0.678585	1	6586	tags=42%, list=33%, signal=62%
PID_ANGIOPOIETIN_RECEPTOR_PATHWAY	PID_ANGIOPOIETIN_RECEPTOR_PATHWAY		50	0.297544	0.996157	0.460317	0.678448	1	4385	tags=30%, list=22%, signal=38%
REACTOME_PI3K_EVENTS_IN_ERBB4_SIGNALING	REACTOME_PI3K_EVENTS_IN_ERBB4_SIGNALING		36	0.280222	0.995912	0.459276	0.677597	1	5160	tags=28%, list=26%, signal=37%
REACTOME_SIGNAL_TRANSDUCTION_BY_L1	REACTOME_SIGNAL_TRANSDUCTION_BY_L1		34	0.306486	0.995894	0.458422	0.676366	1	5477	tags=38%, list=27%, signal=53%
KEGG_PANTOTHENATE_AND_COA_BIOSYNTHESIS	KEGG_PANTOTHENATE_AND_COA_BIOSYNTHESIS		16	0.378237	0.995883	0.455128	0.675121	1	3478	tags=31%, list=17%, signal=38%
PID_TNF_PATHWAY	PID_TNF_PATHWAY		46	0.270165	0.992582	0.483471	0.68058	1	6740	tags=39%, list=34%, signal=59%
KEGG_TIGHT_JUNCTION	KEGG_TIGHT_JUNCTION		132	0.257289	0.992299	0.454357	0.679858	1	3867	tags=26%, list=19%, signal=32%
REACTOME_ADHERENS_JUNCTIONS_INTERACTIONS	REACTOME_ADHERENS_JUNCTIONS_INTERACTIONS		27	0.379182	0.992279	0.478788	0.678626	1	4623	tags=41%, list=23%, signal=53%
REACTOME_GAP_JUNCTION_ASSEMBLY	REACTOME_GAP_JUNCTION_ASSEMBLY		18	0.460266	0.991363	0.487013	0.679203	1	2106	tags=28%, list=11%, signal=31%
ST_GAQ_PATHWAY	ST_GAQ_PATHWAY		27	0.300671	0.990348	0.470339	0.679952	1	3991	tags=22%, list=20%, signal=28%
KEGG_AMINOACYL_TRNA_BIOSYNTHESIS	KEGG_AMINOACYL_TRNA_BIOSYNTHESIS		41	0.288606	0.989576	0.452026	0.680206	1	9550	tags=56%, list=48%, signal=107%
KEGG_O_GLYCAN_BIOSYNTHESIS	KEGG_O_GLYCAN_BIOSYNTHESIS		30	0.366711	0.989039	0.475789	0.680054	1	2665	tags=27%, list=13%, signal=31%
PID_A6B1_A6B4_INTEGRIN_PATHWAY	PID_A6B1_A6B4_INTEGRIN_PATHWAY		46	0.343514	0.986846	0.501006	0.683001	1	7324	tags=43%, list=37%, signal=68%
KEGG_ADIPOCYTOKINE_SIGNALING_PATHWAY	KEGG_ADIPOCYTOKINE_SIGNALING_PATHWAY		67	0.269771	0.9867	0.453988	0.682089	1	5153	tags=30%, list=26%, signal=40%
PID_TRAIL_PATHWAY	PID_TRAIL_PATHWAY		28	0.309733	0.983354	0.518367	0.68765	1	5999	tags=36%, list=30%, signal=51%
PID_IL23_PATHWAY	PID_IL23_PATHWAY		37	0.35428	0.982653	0.480603	0.687715	1	3902	tags=32%, list=19%, signal=40%
BIOCARTA_NO2IL12_PATHWAY	BIOCARTA_NO2IL12_PATHWAY		17	0.454731	0.981769	0.503145	0.688232	1	6960	tags=59%, list=35%, signal=90%
PID_HDAC_CLASSI_PATHWAY	PID_HDAC_CLASSI_PATHWAY		66	0.225696	0.981532	0.484053	0.687432	1	7610	tags=38%, list=38%, signal=61%
REACTOME_PHOSPHOLIPASE_C_MEDIATED_CASCADE	REACTOME_PHOSPHOLIPASE_C_MEDIATED_CASCADE		53	0.330155	0.980071	0.480565	0.68921	1	5891	tags=47%, list=29%, signal=67%
KEGG_ARGININE_AND_PROLINE_METABOLISM	KEGG_ARGININE_AND_PROLINE_METABOLISM		54	0.29104	0.979966	0.469185	0.688126	1	5488	tags=39%, list=27%, signal=53%
REACTOME_COMPLEMENT_CASCADE	REACTOME_COMPLEMENT_CASCADE		29	0.397644	0.979931	0.501845	0.686935	1	2433	tags=31%, list=12%, signal=35%
KEGG_ABC_TRANSPORTERS	KEGG_ABC_TRANSPORTERS		44	0.315207	0.979462	0.476293	0.686611	1	2969	tags=20%, list=15%, signal=24%
PID_SYNDECAN_4_PATHWAY	PID_SYNDECAN_4_PATHWAY		32	0.378043	0.978343	0.479428	0.687661	1	7819	tags=50%, list=39%, signal=82%
KEGG_NITROGEN_METABOLISM	KEGG_NITROGEN_METABOLISM		23	0.372526	0.978045	0.465021	0.686964	1	4617	tags=43%, list=23%, signal=56%
REACTOME_ACTIVATION_OF_BH3_ONLY_PROTEINS	REACTOME_ACTIVATION_OF_BH3_ONLY_PROTEINS		16	0.338267	0.975172	0.52459	0.69125	1	9191	tags=63%, list=46%, signal=115%
KEGG_MELANOMA	KEGG_MELANOMA		71	0.298785	0.974344	0.517482	0.691645	1	4292	tags=28%, list=21%, signal=36%
BIOCARTA_ALK_PATHWAY	BIOCARTA_ALK_PATHWAY		37	0.329951	0.973268	0.501006	0.692464	1	5429	tags=46%, list=27%, signal=63%
REACTOME_CHEMOKINE_RECEPTORS_BIND_CHEMOKINES	REACTOME_CHEMOKINE_RECEPTORS_BIND_CHEMOKINES		55	0.369044	0.97326	0.466231	0.691243	1	4802	tags=40%, list=24%, signal=52%
PID_REG_GR_PATHWAY	PID_REG_GR_PATHWAY		82	0.295254	0.97245	0.491461	0.691538	1	3545	tags=23%, list=18%, signal=28%
REACTOME_FRS2_MEDIATED_CASCADE	REACTOME_FRS2_MEDIATED_CASCADE		36	0.356354	0.972229	0.508897	0.690721	1	4593	tags=36%, list=23%, signal=47%
BIOCARTA_CXCR4_PATHWAY	BIOCARTA_CXCR4_PATHWAY		24	0.320977	0.97208	0.495902	0.689886	1	3938	tags=33%, list=20%, signal=41%
REACTOME_NUCLEOTIDE_EXCISION_REPAIR	REACTOME_NUCLEOTIDE_EXCISION_REPAIR		49	0.251314	0.971951	0.465812	0.688923	1	9358	tags=53%, list=47%, signal=99%
REACTOME_EFFECTS_OF_PIP2_HYDROLYSIS	REACTOME_EFFECTS_OF_PIP2_HYDROLYSIS		23	0.357046	0.970985	0.505824	0.689586	1	4848	tags=43%, list=24%, signal=57%
PID_P38_ALPHA_BETA_PATHWAY	PID_P38_ALPHA_BETA_PATHWAY		31	0.266906	0.970457	0.459906	0.689404	1	7104	tags=45%, list=35%, signal=70%
BIOCARTA_FCER1_PATHWAY	BIOCARTA_FCER1_PATHWAY		38	0.278437	0.969537	0.49177	0.689985	1	4686	tags=29%, list=23%, signal=38%
KEGG_FOCAL_ADHESION	KEGG_FOCAL_ADHESION		198	0.274783	0.967758	0.490722	0.692163	1	4890	tags=27%, list=24%, signal=35%
REACTOME_SIGNALING_BY_THE_B_CELL_RECEPTOR_BCR	REACTOME_SIGNALING_BY_THE_B_CELL_RECEPTOR_BCR		121	0.203378	0.967584	0.512605	0.691279	1	5160	tags=21%, list=26%, signal=28%
REACTOME_PURINE_METABOLISM	REACTOME_PURINE_METABOLISM		33	0.273165	0.962666	0.476087	0.699702	1	5502	tags=36%, list=27%, signal=50%
REACTOME_MEMBRANE_TRAFFICKING	REACTOME_MEMBRANE_TRAFFICKING		126	0.212177	0.962372	0.481416	0.699084	1	7569	tags=42%, list=38%, signal=67%
REACTOME_SYNTHESIS_OF_BILE_ACIDS_AND_BILE_SALTS_VIA_7ALPHA_HYDROXYCHOLESTEROL	REACTOME_SYNTHESIS_OF_BILE_ACIDS_AND_BILE_SALTS_VIA_7ALPHA_HYDROXYCHOLESTEROL		15	0.415625	0.961808	0.5	0.698968	1	552	tags=13%, list=3%, signal=14%
REACTOME_SIGNALING_BY_PDGF	REACTOME_SIGNALING_BY_PDGF		118	0.27086	0.957883	0.529865	0.70533	1	5160	tags=31%, list=26%, signal=42%
REACTOME_PLATELET_AGGREGATION_PLUG_FORMATION	REACTOME_PLATELET_AGGREGATION_PLUG_FORMATION		35	0.310557	0.955988	0.527778	0.707688	1	5139	tags=34%, list=26%, signal=46%
REACTOME_APC_C_CDC20_MEDIATED_DEGRADATION_OF_CYCLIN_B	REACTOME_APC_C_CDC20_MEDIATED_DEGRADATION_OF_CYCLIN_B		19	0.305667	0.955684	0.493802	0.707022	1	8076	tags=58%, list=40%, signal=97%
KEGG_PEROXISOME	KEGG_PEROXISOME		77	0.231598	0.955389	0.488142	0.706369	1	3932	tags=21%, list=20%, signal=26%
REACTOME_GABA_RECEPTOR_ACTIVATION	REACTOME_GABA_RECEPTOR_ACTIVATION		52	0.342433	0.954131	0.553471	0.707751	1	4208	tags=38%, list=21%, signal=49%
REACTOME_FORMATION_OF_FIBRIN_CLOT_CLOTTING_CASCADE	REACTOME_FORMATION_OF_FIBRIN_CLOT_CLOTTING_CASCADE		31	0.388841	0.95279	0.507435	0.70923	1	2016	tags=26%, list=10%, signal=29%
KEGG_RIG_I_LIKE_RECEPTOR_SIGNALING_PATHWAY	KEGG_RIG_I_LIKE_RECEPTOR_SIGNALING_PATHWAY		70	0.307037	0.951464	0.56662	0.710518	1	2237	tags=20%, list=11%, signal=22%
REACTOME_FORMATION_OF_TRANSCRIPTION_COUPLED_NER_TC_NER_REPAIR_COMPLEX	REACTOME_FORMATION_OF_TRANSCRIPTION_COUPLED_NER_TC_NER_REPAIR_COMPLEX		29	0.254366	0.944586	0.505495	0.722929	1	7805	tags=38%, list=39%, signal=62%
REACTOME_CYTOSOLIC_TRNA_AMINOACYLATION	REACTOME_CYTOSOLIC_TRNA_AMINOACYLATION		24	0.301607	0.943687	0.476293	0.723552	1	8328	tags=46%, list=42%, signal=78%
BIOCARTA_IL6_PATHWAY	BIOCARTA_IL6_PATHWAY		22	0.318037	0.943387	0.528376	0.722912	1	4593	tags=23%, list=23%, signal=29%
PID_NFKAPPAB_CANONICAL_PATHWAY	PID_NFKAPPAB_CANONICAL_PATHWAY		23	0.303953	0.940927	0.551724	0.726486	1	7839	tags=57%, list=39%, signal=93%
REACTOME_SIGNALING_BY_RHO_GTPASES	REACTOME_SIGNALING_BY_RHO_GTPASES		109	0.242309	0.939114	0.558045	0.728791	1	5825	tags=34%, list=29%, signal=48%
ST_PHOSPHOINOSITIDE_3_KINASE_PATHWAY	ST_PHOSPHOINOSITIDE_3_KINASE_PATHWAY		37	0.261434	0.938507	0.518145	0.728726	1	6581	tags=35%, list=33%, signal=52%
BIOCARTA_STEM_PATHWAY	BIOCARTA_STEM_PATHWAY		15	0.439	0.934431	0.56	0.735618	1	3930	tags=40%, list=20%, signal=50%
BIOCARTA_BCR_PATHWAY	BIOCARTA_BCR_PATHWAY		34	0.272951	0.934062	0.534447	0.735103	1	5272	tags=26%, list=26%, signal=36%
REACTOME_IL1_SIGNALING	REACTOME_IL1_SIGNALING		39	0.268657	0.934038	0.505133	0.733901	1	6888	tags=46%, list=34%, signal=70%
REACTOME_REGULATORY_RNA_PATHWAYS	REACTOME_REGULATORY_RNA_PATHWAYS		24	0.272799	0.93349	0.532584	0.733734	1	8260	tags=42%, list=41%, signal=71%
PID_MYC_PATHWAY	PID_MYC_PATHWAY		25	0.266609	0.932754	0.5	0.73401	1	6773	tags=36%, list=34%, signal=54%
KEGG_BASAL_CELL_CARCINOMA	KEGG_BASAL_CELL_CARCINOMA		55	0.29065	0.932478	0.550813	0.733334	1	4262	tags=33%, list=21%, signal=41%
PID_ANTHRAX_PATHWAY	PID_ANTHRAX_PATHWAY		17	0.336539	0.931686	0.530242	0.733553	1	4199	tags=29%, list=21%, signal=37%
ST_TUMOR_NECROSIS_FACTOR_PATHWAY	ST_TUMOR_NECROSIS_FACTOR_PATHWAY		28	0.306537	0.929313	0.540984	0.736899	1	4642	tags=25%, list=23%, signal=32%
REACTOME_POTASSIUM_CHANNELS	REACTOME_POTASSIUM_CHANNELS		98	0.317839	0.928885	0.630165	0.736412	1	1933	tags=22%, list=10%, signal=25%
REACTOME_GAP_JUNCTION_TRAFFICKING	REACTOME_GAP_JUNCTION_TRAFFICKING		27	0.372976	0.927479	0.565428	0.737826	1	2106	tags=19%, list=11%, signal=21%
PID_BETA_CATENIN_DEG_PATHWAY	PID_BETA_CATENIN_DEG_PATHWAY		18	0.307511	0.925727	0.587992	0.740109	1	9351	tags=67%, list=47%, signal=125%
PID_HIF1_TFPATHWAY	PID_HIF1_TFPATHWAY		66	0.278948	0.9255	0.555315	0.739288	1	5160	tags=33%, list=26%, signal=45%
BIOCARTA_HDAC_PATHWAY	BIOCARTA_HDAC_PATHWAY		28	0.308627	0.924786	0.581888	0.73944	1	4686	tags=25%, list=23%, signal=33%
PID_IL12_2PATHWAY	PID_IL12_2PATHWAY		63	0.338138	0.924461	0.528046	0.738853	1	7016	tags=48%, list=35%, signal=73%
PID_NETRIN_PATHWAY	PID_NETRIN_PATHWAY		32	0.273381	0.924424	0.534676	0.737686	1	5912	tags=47%, list=29%, signal=66%
KEGG_STARCH_AND_SUCROSE_METABOLISM	KEGG_STARCH_AND_SUCROSE_METABOLISM		49	0.362862	0.923993	0.555556	0.737348	1	4667	tags=31%, list=23%, signal=40%
REACTOME_MRNA_SPLICING	REACTOME_MRNA_SPLICING		97	0.259317	0.923363	0.533632	0.737304	1	9443	tags=48%, list=47%, signal=91%
REACTOME_SEMAPHORIN_INTERACTIONS	REACTOME_SEMAPHORIN_INTERACTIONS		63	0.275761	0.923174	0.523139	0.736459	1	2222	tags=16%, list=11%, signal=18%
REACTOME_METABOLISM_OF_VITAMINS_AND_COFACTORS	REACTOME_METABOLISM_OF_VITAMINS_AND_COFACTORS		50	0.235756	0.921803	0.576271	0.737972	1	7844	tags=42%, list=39%, signal=69%
BIOCARTA_GSK3_PATHWAY	BIOCARTA_GSK3_PATHWAY		27	0.294283	0.921623	0.539446	0.737094	1	3624	tags=22%, list=18%, signal=27%
BIOCARTA_IGF1MTOR_PATHWAY	BIOCARTA_IGF1MTOR_PATHWAY		20	0.278655	0.921259	0.539961	0.736528	1	6154	tags=40%, list=31%, signal=58%
REACTOME_REGULATION_OF_HYPOXIA_INDUCIBLE_FACTOR_HIF_BY_OXYGEN	REACTOME_REGULATION_OF_HYPOXIA_INDUCIBLE_FACTOR_HIF_BY_OXYGEN		23	0.287938	0.919616	0.55	0.738377	1	5415	tags=39%, list=27%, signal=54%
KEGG_GALACTOSE_METABOLISM	KEGG_GALACTOSE_METABOLISM		26	0.330494	0.919582	0.568182	0.737235	1	2332	tags=19%, list=12%, signal=22%
PID_NFKAPPAB_ATYPICAL_PATHWAY	PID_NFKAPPAB_ATYPICAL_PATHWAY		17	0.317854	0.918944	0.565311	0.737303	1	4093	tags=29%, list=20%, signal=37%
REACTOME_CA_DEPENDENT_EVENTS	REACTOME_CA_DEPENDENT_EVENTS		29	0.309742	0.917661	0.552987	0.738405	1	5891	tags=52%, list=29%, signal=73%
REACTOME_GPVI_MEDIATED_ACTIVATION_CASCADE	REACTOME_GPVI_MEDIATED_ACTIVATION_CASCADE		31	0.319456	0.916137	0.552326	0.740109	1	8166	tags=45%, list=41%, signal=76%
REACTOME_DNA_REPAIR	REACTOME_DNA_REPAIR		105	0.219816	0.91303	0.546973	0.744948	1	8459	tags=40%, list=42%, signal=69%
REACTOME_STEROID_HORMONES	REACTOME_STEROID_HORMONES		29	0.362609	0.912886	0.611418	0.743971	1	2749	tags=28%, list=14%, signal=32%
KEGG_PRIMARY_BILE_ACID_BIOSYNTHESIS	KEGG_PRIMARY_BILE_ACID_BIOSYNTHESIS		16	0.391627	0.912562	0.592357	0.743469	1	552	tags=13%, list=3%, signal=13%
REACTOME_CELL_CELL_COMMUNICATION	REACTOME_CELL_CELL_COMMUNICATION		118	0.260371	0.912393	0.621381	0.742574	1	4623	tags=29%, list=23%, signal=37%
BIOCARTA_G2_PATHWAY	BIOCARTA_G2_PATHWAY		24	0.30005	0.912173	0.577167	0.741764	1	7501	tags=54%, list=37%, signal=86%
REACTOME_TRANSCRIPTION_COUPLED_NER_TC_NER	REACTOME_TRANSCRIPTION_COUPLED_NER_TC_NER		44	0.236879	0.910749	0.540598	0.743318	1	7805	tags=39%, list=39%, signal=63%
REACTOME_TRANSFERRIN_ENDOCYTOSIS_AND_RECYCLING	REACTOME_TRANSFERRIN_ENDOCYTOSIS_AND_RECYCLING		25	0.292309	0.909291	0.56513	0.744876	1	4473	tags=24%, list=22%, signal=31%
PID_HEDGEHOG_GLI_PATHWAY	PID_HEDGEHOG_GLI_PATHWAY		48	0.244675	0.908553	0.58215	0.744968	1	8588	tags=50%, list=43%, signal=87%
REACTOME_SEMA4D_INDUCED_CELL_MIGRATION_AND_GROWTH_CONE_COLLAPSE	REACTOME_SEMA4D_INDUCED_CELL_MIGRATION_AND_GROWTH_CONE_COLLAPSE		24	0.297365	0.907808	0.561644	0.745198	1	2222	tags=17%, list=11%, signal=19%
PID_S1P_S1P1_PATHWAY	PID_S1P_S1P1_PATHWAY		21	0.323466	0.906854	0.585859	0.74588	1	6040	tags=38%, list=30%, signal=54%
KEGG_LEUKOCYTE_TRANSENDOTHELIAL_MIGRATION	KEGG_LEUKOCYTE_TRANSENDOTHELIAL_MIGRATION		115	0.259095	0.906758	0.577869	0.744865	1	5363	tags=34%, list=27%, signal=46%
REACTOME_SYNTHESIS_OF_PIPS_AT_THE_GOLGI_MEMBRANE	REACTOME_SYNTHESIS_OF_PIPS_AT_THE_GOLGI_MEMBRANE		17	0.310406	0.906193	0.556701	0.744737	1	3955	tags=35%, list=20%, signal=44%
REACTOME_NA_CL_DEPENDENT_NEUROTRANSMITTER_TRANSPORTERS	REACTOME_NA_CL_DEPENDENT_NEUROTRANSMITTER_TRANSPORTERS		17	0.42268	0.904581	0.639442	0.746643	1	4139	tags=47%, list=21%, signal=59%
REACTOME_MICRORNA_MIRNA_BIOGENESIS	REACTOME_MICRORNA_MIRNA_BIOGENESIS		21	0.268565	0.904264	0.567568	0.746097	1	8260	tags=38%, list=41%, signal=65%
PID_RHOA_REG_PATHWAY	PID_RHOA_REG_PATHWAY		44	0.257224	0.903269	0.597107	0.746678	1	7489	tags=39%, list=37%, signal=62%
KEGG_HUNTINGTONS_DISEASE	KEGG_HUNTINGTONS_DISEASE		172	0.184419	0.902883	0.558648	0.746214	1	5487	tags=22%, list=27%, signal=30%
REACTOME_SIGNALING_BY_NODAL	REACTOME_SIGNALING_BY_NODAL		18	0.349986	0.902411	0.589449	0.745877	1	4941	tags=44%, list=25%, signal=59%
REACTOME_NETRIN1_SIGNALING	REACTOME_NETRIN1_SIGNALING		38	0.302743	0.901287	0.630597	0.746748	1	5301	tags=47%, list=26%, signal=64%
KEGG_DNA_REPLICATION	KEGG_DNA_REPLICATION		36	0.295204	0.901183	0.551579	0.74578	1	15	tags=3%, list=0%, signal=3%
REACTOME_MUSCLE_CONTRACTION	REACTOME_MUSCLE_CONTRACTION		46	0.317807	0.89964	0.649225	0.747661	1	1392	tags=13%, list=7%, signal=14%
REACTOME_SIGNALING_BY_BMP	REACTOME_SIGNALING_BY_BMP		22	0.325473	0.899381	0.588486	0.746904	1	8013	tags=77%, list=40%, signal=129%
REACTOME_GLUCAGON_TYPE_LIGAND_RECEPTORS	REACTOME_GLUCAGON_TYPE_LIGAND_RECEPTORS		33	0.351121	0.899349	0.62037	0.745792	1	2588	tags=27%, list=13%, signal=31%
PID_P38_MKK3_6PATHWAY	PID_P38_MKK3_6PATHWAY		26	0.25028	0.899208	0.576846	0.744917	1	5272	tags=38%, list=26%, signal=52%
REACTOME_FGFR_LIGAND_BINDING_AND_ACTIVATION	REACTOME_FGFR_LIGAND_BINDING_AND_ACTIVATION		22	0.389097	0.898117	0.644714	0.745858	1	2214	tags=27%, list=11%, signal=31%
REACTOME_GRB2_EVENTS_IN_ERBB2_SIGNALING	REACTOME_GRB2_EVENTS_IN_ERBB2_SIGNALING		22	0.312965	0.896283	0.601322	0.748055	1	4593	tags=32%, list=23%, signal=41%
KEGG_ALANINE_ASPARTATE_AND_GLUTAMATE_METABOLISM	KEGG_ALANINE_ASPARTATE_AND_GLUTAMATE_METABOLISM		32	0.287777	0.893186	0.640535	0.75268	1	4634	tags=41%, list=23%, signal=53%
REACTOME_NEGATIVE_REGULATION_OF_FGFR_SIGNALING	REACTOME_NEGATIVE_REGULATION_OF_FGFR_SIGNALING		36	0.326281	0.892649	0.640351	0.752609	1	4191	tags=31%, list=21%, signal=39%
PID_CD8_TCR_PATHWAY	PID_CD8_TCR_PATHWAY		53	0.31881	0.892593	0.558594	0.751553	1	5153	tags=34%, list=26%, signal=46%
REACTOME_MYOGENESIS	REACTOME_MYOGENESIS		26	0.322701	0.892433	0.620504	0.750637	1	1320	tags=12%, list=7%, signal=12%
REACTOME_POST_CHAPERONIN_TUBULIN_FOLDING_PATHWAY	REACTOME_POST_CHAPERONIN_TUBULIN_FOLDING_PATHWAY		16	0.339952	0.889094	0.574737	0.755801	1	4534	tags=25%, list=23%, signal=32%
REACTOME_ELONGATION_ARREST_AND_RECOVERY	REACTOME_ELONGATION_ARREST_AND_RECOVERY		31	0.23165	0.886813	0.611738	0.758861	1	3114	tags=13%, list=16%, signal=15%
REACTOME_THROMBOXANE_SIGNALLING_THROUGH_TP_RECEPTOR	REACTOME_THROMBOXANE_SIGNALLING_THROUGH_TP_RECEPTOR		23	0.300668	0.884749	0.644841	0.76147	1	1171	tags=13%, list=6%, signal=14%
REACTOME_ACTIVATION_OF_NMDA_RECEPTOR_UPON_GLUTAMATE_BINDING_AND_POSTSYNAPTIC_EVENTS	REACTOME_ACTIVATION_OF_NMDA_RECEPTOR_UPON_GLUTAMATE_BINDING_AND_POSTSYNAPTIC_EVENTS		37	0.29582	0.882769	0.673333	0.763975	1	5912	tags=43%, list=29%, signal=61%
REACTOME_DEVELOPMENTAL_BIOLOGY	REACTOME_DEVELOPMENTAL_BIOLOGY		383	0.209757	0.881437	0.756198	0.765428	1	5160	tags=29%, list=26%, signal=38%
REACTOME_NUCLEOTIDE_LIKE_PURINERGIC_RECEPTORS	REACTOME_NUCLEOTIDE_LIKE_PURINERGIC_RECEPTORS		16	0.364965	0.881414	0.624204	0.764284	1	1165	tags=25%, list=6%, signal=27%
KEGG_DORSO_VENTRAL_AXIS_FORMATION	KEGG_DORSO_VENTRAL_AXIS_FORMATION		24	0.30874	0.88132	0.626016	0.763261	1	4593	tags=42%, list=23%, signal=54%
KEGG_STEROID_BIOSYNTHESIS	KEGG_STEROID_BIOSYNTHESIS		16	0.337226	0.879466	0.596194	0.765614	1	8111	tags=56%, list=40%, signal=94%
REACTOME_P130CAS_LINKAGE_TO_MAPK_SIGNALING_FOR_INTEGRINS	REACTOME_P130CAS_LINKAGE_TO_MAPK_SIGNALING_FOR_INTEGRINS		15	0.372825	0.87462	0.633603	0.773332	1	7365	tags=47%, list=37%, signal=74%
BIOCARTA_AMI_PATHWAY	BIOCARTA_AMI_PATHWAY		20	0.376477	0.874556	0.672032	0.772274	1	3082	tags=35%, list=15%, signal=41%
KEGG_STEROID_HORMONE_BIOSYNTHESIS	KEGG_STEROID_HORMONE_BIOSYNTHESIS		54	0.349992	0.873326	0.696809	0.773382	1	3621	tags=28%, list=18%, signal=34%
PID_ERBB_NETWORK_PATHWAY	PID_ERBB_NETWORK_PATHWAY		15	0.374204	0.872873	0.639198	0.773128	1	4731	tags=40%, list=24%, signal=52%
REACTOME_DEADENYLATION_DEPENDENT_MRNA_DECAY	REACTOME_DEADENYLATION_DEPENDENT_MRNA_DECAY		44	0.230064	0.87202	0.599585	0.773698	1	8914	tags=45%, list=44%, signal=82%
PID_INTEGRIN_A9B1_PATHWAY	PID_INTEGRIN_A9B1_PATHWAY		25	0.345018	0.871799	0.648752	0.772932	1	6295	tags=40%, list=31%, signal=58%
KEGG_FRUCTOSE_AND_MANNOSE_METABOLISM	KEGG_FRUCTOSE_AND_MANNOSE_METABOLISM		34	0.250528	0.869995	0.601253	0.775174	1	2332	tags=15%, list=12%, signal=17%
BIOCARTA_STATHMIN_PATHWAY	BIOCARTA_STATHMIN_PATHWAY		19	0.339146	0.869955	0.646833	0.774073	1	6960	tags=63%, list=35%, signal=97%
REACTOME_ASSOCIATION_OF_TRIC_CCT_WITH_TARGET_PROTEINS_DURING_BIOSYNTHESIS	REACTOME_ASSOCIATION_OF_TRIC_CCT_WITH_TARGET_PROTEINS_DURING_BIOSYNTHESIS		26	0.255198	0.868936	0.576846	0.774829	1	5586	tags=31%, list=28%, signal=43%
REACTOME_INTEGRATION_OF_ENERGY_METABOLISM	REACTOME_INTEGRATION_OF_ENERGY_METABOLISM		117	0.235622	0.86789	0.761194	0.775652	1	5014	tags=29%, list=25%, signal=39%
REACTOME_SHC_MEDIATED_SIGNALLING	REACTOME_SHC_MEDIATED_SIGNALLING		15	0.275467	0.866344	0.620469	0.777532	1	4593	tags=33%, list=23%, signal=43%
KEGG_ARRHYTHMOGENIC_RIGHT_VENTRICULAR_CARDIOMYOPATHY_ARVC	KEGG_ARRHYTHMOGENIC_RIGHT_VENTRICULAR_CARDIOMYOPATHY_ARVC		74	0.279995	0.865894	0.739563	0.777121	1	1943	tags=16%, list=10%, signal=18%
REACTOME_SYNTHESIS_OF_BILE_ACIDS_AND_BILE_SALTS	REACTOME_SYNTHESIS_OF_BILE_ACIDS_AND_BILE_SALTS		19	0.354249	0.864168	0.684105	0.779181	1	552	tags=11%, list=3%, signal=11%
REACTOME_SHC_MEDIATED_CASCADE	REACTOME_SHC_MEDIATED_CASCADE		28	0.346763	0.863986	0.699825	0.778344	1	4593	tags=36%, list=23%, signal=46%
REACTOME_G2_M_CHECKPOINTS	REACTOME_G2_M_CHECKPOINTS		35	0.31131	0.861122	0.615534	0.782651	1	9284	tags=54%, list=46%, signal=101%
KEGG_PORPHYRIN_AND_CHLOROPHYLL_METABOLISM	KEGG_PORPHYRIN_AND_CHLOROPHYLL_METABOLISM		40	0.359661	0.860976	0.665505	0.781715	1	3798	tags=30%, list=19%, signal=37%
REACTOME_OLFACTORY_SIGNALING_PATHWAY	REACTOME_OLFACTORY_SIGNALING_PATHWAY		258	0.451277	0.859784	0.827515	0.782719	1	3311	tags=57%, list=17%, signal=68%
REACTOME_INTEGRIN_CELL_SURFACE_INTERACTIONS	REACTOME_INTEGRIN_CELL_SURFACE_INTERACTIONS		79	0.286524	0.858735	0.637895	0.783406	1	5047	tags=25%, list=25%, signal=34%
KEGG_GLYCOLYSIS_GLUCONEOGENESIS	KEGG_GLYCOLYSIS_GLUCONEOGENESIS		62	0.278462	0.856889	0.703057	0.785595	1	2391	tags=21%, list=12%, signal=24%
REACTOME_PKA_MEDIATED_PHOSPHORYLATION_OF_CREB	REACTOME_PKA_MEDIATED_PHOSPHORYLATION_OF_CREB		17	0.339277	0.856685	0.658586	0.784764	1	5799	tags=59%, list=29%, signal=83%
REACTOME_INTRINSIC_PATHWAY	REACTOME_INTRINSIC_PATHWAY		16	0.388693	0.856514	0.662566	0.783934	1	5830	tags=56%, list=29%, signal=79%
REACTOME_IRON_UPTAKE_AND_TRANSPORT	REACTOME_IRON_UPTAKE_AND_TRANSPORT		36	0.259981	0.856445	0.65251	0.782854	1	3719	tags=22%, list=19%, signal=27%
REACTOME_MITOCHONDRIAL_PROTEIN_IMPORT	REACTOME_MITOCHONDRIAL_PROTEIN_IMPORT		49	0.230327	0.855935	0.528384	0.78263	1	6439	tags=31%, list=32%, signal=45%
KEGG_GAP_JUNCTION	KEGG_GAP_JUNCTION		87	0.231435	0.855417	0.721212	0.78243	1	5014	tags=33%, list=25%, signal=44%
KEGG_NOD_LIKE_RECEPTOR_SIGNALING_PATHWAY	KEGG_NOD_LIKE_RECEPTOR_SIGNALING_PATHWAY		62	0.24764	0.853621	0.63655	0.78452	1	6561	tags=34%, list=33%, signal=50%
KEGG_OLFACTORY_TRANSDUCTION	KEGG_OLFACTORY_TRANSDUCTION		323	0.433831	0.853118	0.841026	0.784358	1	3311	tags=54%, list=17%, signal=63%
REACTOME_CELL_SURFACE_INTERACTIONS_AT_THE_VASCULAR_WALL	REACTOME_CELL_SURFACE_INTERACTIONS_AT_THE_VASCULAR_WALL		84	0.266072	0.853104	0.645669	0.783232	1	8384	tags=48%, list=42%, signal=81%
PID_ERBB1_INTERNALIZATION_PATHWAY	PID_ERBB1_INTERNALIZATION_PATHWAY		40	0.239886	0.850789	0.620482	0.786158	1	6006	tags=40%, list=30%, signal=57%
BIOCARTA_TFF_PATHWAY	BIOCARTA_TFF_PATHWAY		21	0.277384	0.850489	0.625969	0.785614	1	5197	tags=33%, list=26%, signal=45%
REACTOME_FACTORS_INVOLVED_IN_MEGAKARYOCYTE_DEVELOPMENT_AND_PLATELET_PRODUCTION	REACTOME_FACTORS_INVOLVED_IN_MEGAKARYOCYTE_DEVELOPMENT_AND_PLATELET_PRODUCTION		124	0.231559	0.850396	0.761194	0.784645	1	5293	tags=35%, list=26%, signal=48%
KEGG_DRUG_METABOLISM_OTHER_ENZYMES	KEGG_DRUG_METABOLISM_OTHER_ENZYMES		49	0.343951	0.84742	0.709259	0.788975	1	3621	tags=29%, list=18%, signal=35%
KEGG_VASCULAR_SMOOTH_MUSCLE_CONTRACTION	KEGG_VASCULAR_SMOOTH_MUSCLE_CONTRACTION		114	0.240196	0.844924	0.72541	0.792457	1	4121	tags=25%, list=21%, signal=32%
PID_FRA_PATHWAY	PID_FRA_PATHWAY		37	0.315448	0.843912	0.637475	0.793214	1	7917	tags=51%, list=39%, signal=85%
KEGG_RNA_DEGRADATION	KEGG_RNA_DEGRADATION		57	0.209532	0.843253	0.593878	0.793171	1	9362	tags=53%, list=47%, signal=98%
REACTOME_HIV_INFECTION	REACTOME_HIV_INFECTION		193	0.175297	0.842008	0.611789	0.794302	1	9105	tags=40%, list=45%, signal=72%
BIOCARTA_AKT_PATHWAY	BIOCARTA_AKT_PATHWAY		22	0.277818	0.840919	0.64902	0.795079	1	5153	tags=32%, list=26%, signal=43%
KEGG_CHEMOKINE_SIGNALING_PATHWAY	KEGG_CHEMOKINE_SIGNALING_PATHWAY		188	0.225962	0.840125	0.729614	0.795396	1	5429	tags=31%, list=27%, signal=43%
REACTOME_SIGNALING_BY_ERBB4	REACTOME_SIGNALING_BY_ERBB4		87	0.208588	0.831453	0.737452	0.80963	1	5176	tags=29%, list=26%, signal=39%
REACTOME_GENERIC_TRANSCRIPTION_PATHWAY	REACTOME_GENERIC_TRANSCRIPTION_PATHWAY		342	0.203782	0.828303	0.67418	0.814193	1	6760	tags=37%, list=34%, signal=55%
REACTOME_LATENT_INFECTION_OF_HOMO_SAPIENS_WITH_MYCOBACTERIUM_TUBERCULOSIS	REACTOME_LATENT_INFECTION_OF_HOMO_SAPIENS_WITH_MYCOBACTERIUM_TUBERCULOSIS		31	0.26745	0.827942	0.702882	0.813657	1	7442	tags=42%, list=37%, signal=67%
KEGG_PENTOSE_AND_GLUCURONATE_INTERCONVERSIONS	KEGG_PENTOSE_AND_GLUCURONATE_INTERCONVERSIONS		27	0.383407	0.827383	0.718978	0.813437	1	4667	tags=37%, list=23%, signal=48%
BIOCARTA_CTLA4_PATHWAY	BIOCARTA_CTLA4_PATHWAY		19	0.382527	0.825721	0.672515	0.815234	1	6781	tags=37%, list=34%, signal=56%
REACTOME_TRANSMEMBRANE_TRANSPORT_OF_SMALL_MOLECULES	REACTOME_TRANSMEMBRANE_TRANSPORT_OF_SMALL_MOLECULES		409	0.219846	0.824173	0.960784	0.81675	1	3380	tags=20%, list=17%, signal=24%
REACTOME_REGULATION_OF_INSULIN_SECRETION	REACTOME_REGULATION_OF_INSULIN_SECRETION		90	0.245367	0.823792	0.821053	0.816231	1	4208	tags=24%, list=21%, signal=31%
PID_CD40_PATHWAY	PID_CD40_PATHWAY		31	0.26785	0.820743	0.714008	0.820409	1	4287	tags=19%, list=21%, signal=25%
BIOCARTA_NKT_PATHWAY	BIOCARTA_NKT_PATHWAY		29	0.324263	0.819521	0.726908	0.821319	1	5862	tags=38%, list=29%, signal=54%
BIOCARTA_CERAMIDE_PATHWAY	BIOCARTA_CERAMIDE_PATHWAY		22	0.244091	0.818805	0.67284	0.821399	1	5197	tags=23%, list=26%, signal=31%
REACTOME_RESPONSE_TO_ELEVATED_PLATELET_CYTOSOLIC_CA2_	REACTOME_RESPONSE_TO_ELEVATED_PLATELET_CYTOSOLIC_CA2_		79	0.254058	0.817791	0.779412	0.822047	1	2898	tags=16%, list=14%, signal=19%
REACTOME_G_PROTEIN_ACTIVATION	REACTOME_G_PROTEIN_ACTIVATION		27	0.288892	0.814222	0.776471	0.827114	1	2172	tags=19%, list=11%, signal=21%
REACTOME_ACTIVATION_OF_GENES_BY_ATF4	REACTOME_ACTIVATION_OF_GENES_BY_ATF4		24	0.241949	0.81261	0.668058	0.828827	1	232	tags=4%, list=1%, signal=4%
KEGG_INTESTINAL_IMMUNE_NETWORK_FOR_IGA_PRODUCTION	KEGG_INTESTINAL_IMMUNE_NETWORK_FOR_IGA_PRODUCTION		46	0.320574	0.812349	0.711934	0.828149	1	5312	tags=30%, list=26%, signal=41%
REACTOME_PROTEIN_FOLDING	REACTOME_PROTEIN_FOLDING		49	0.199837	0.81234	0.642082	0.826981	1	5586	tags=24%, list=28%, signal=34%
REACTOME_APOPTOSIS	REACTOME_APOPTOSIS		143	0.1711	0.811913	0.712788	0.826494	1	8381	tags=40%, list=42%, signal=68%
KEGG_CYTOKINE_CYTOKINE_RECEPTOR_INTERACTION	KEGG_CYTOKINE_CYTOKINE_RECEPTOR_INTERACTION		263	0.250795	0.811193	0.936782	0.826478	1	5312	tags=36%, list=26%, signal=48%
REACTOME_G1_S_TRANSITION	REACTOME_G1_S_TRANSITION		100	0.203068	0.809157	0.609756	0.828774	1	8215	tags=31%, list=41%, signal=52%
BIOCARTA_INTRINSIC_PATHWAY	BIOCARTA_INTRINSIC_PATHWAY		23	0.3356	0.807161	0.782123	0.831212	1	2016	tags=22%, list=10%, signal=24%
REACTOME_ANTIGEN_PROCESSING_UBIQUITINATION_PROTEASOME_DEGRADATION	REACTOME_ANTIGEN_PROCESSING_UBIQUITINATION_PROTEASOME_DEGRADATION		198	0.149964	0.807065	0.696202	0.830217	1	7519	tags=34%, list=37%, signal=54%
KEGG_LYSINE_DEGRADATION	KEGG_LYSINE_DEGRADATION		44	0.209262	0.806688	0.663347	0.829677	1	5156	tags=27%, list=26%, signal=37%
REACTOME_UNBLOCKING_OF_NMDA_RECEPTOR_GLUTAMATE_BINDING_AND_ACTIVATION	REACTOME_UNBLOCKING_OF_NMDA_RECEPTOR_GLUTAMATE_BINDING_AND_ACTIVATION		15	0.371599	0.80544	0.755814	0.830681	1	956	tags=20%, list=5%, signal=21%
REACTOME_FORMATION_OF_THE_HIV1_EARLY_ELONGATION_COMPLEX	REACTOME_FORMATION_OF_THE_HIV1_EARLY_ELONGATION_COMPLEX		33	0.212687	0.804912	0.678879	0.830301	1	9105	tags=39%, list=45%, signal=72%
REACTOME_GENERATION_OF_SECOND_MESSENGER_MOLECULES	REACTOME_GENERATION_OF_SECOND_MESSENGER_MOLECULES		26	0.393889	0.803528	0.704951	0.831528	1	7684	tags=50%, list=38%, signal=81%
REACTOME_METABOLISM_OF_CARBOHYDRATES	REACTOME_METABOLISM_OF_CARBOHYDRATES		234	0.187111	0.802874	0.87935	0.831386	1	4728	tags=24%, list=24%, signal=31%
KEGG_ARACHIDONIC_ACID_METABOLISM	KEGG_ARACHIDONIC_ACID_METABOLISM		57	0.282735	0.802221	0.886406	0.831259	1	3295	tags=26%, list=16%, signal=31%
BIOCARTA_HSP27_PATHWAY	BIOCARTA_HSP27_PATHWAY		15	0.294541	0.801918	0.671343	0.830671	1	5197	tags=27%, list=26%, signal=36%
PID_RB_1PATHWAY	PID_RB_1PATHWAY		65	0.204639	0.800772	0.739754	0.831337	1	6173	tags=32%, list=31%, signal=47%
KEGG_PROTEIN_EXPORT	KEGG_PROTEIN_EXPORT		23	0.249884	0.799497	0.671548	0.832331	1	8469	tags=43%, list=42%, signal=75%
KEGG_VEGF_SIGNALING_PATHWAY	KEGG_VEGF_SIGNALING_PATHWAY		75	0.208577	0.798322	0.822835	0.833148	1	4826	tags=23%, list=24%, signal=30%
KEGG_TOLL_LIKE_RECEPTOR_SIGNALING_PATHWAY	KEGG_TOLL_LIKE_RECEPTOR_SIGNALING_PATHWAY		101	0.246911	0.797063	0.742236	0.834041	1	4356	tags=25%, list=22%, signal=31%
REACTOME_REGULATION_OF_INSULIN_SECRETION_BY_GLUCAGON_LIKE_PEPTIDE1	REACTOME_REGULATION_OF_INSULIN_SECRETION_BY_GLUCAGON_LIKE_PEPTIDE1		42	0.262921	0.796661	0.797398	0.83353	1	4785	tags=31%, list=24%, signal=41%
PID_IL3_PATHWAY	PID_IL3_PATHWAY		27	0.266528	0.796171	0.679214	0.833167	1	7955	tags=52%, list=40%, signal=86%
REACTOME_CELL_CELL_JUNCTION_ORGANIZATION	REACTOME_CELL_CELL_JUNCTION_ORGANIZATION		56	0.268144	0.794756	0.886316	0.834345	1	3797	tags=30%, list=19%, signal=37%
REACTOME_GRB2_SOS_PROVIDES_LINKAGE_TO_MAPK_SIGNALING_FOR_INTERGRINS_	REACTOME_GRB2_SOS_PROVIDES_LINKAGE_TO_MAPK_SIGNALING_FOR_INTERGRINS_		15	0.341184	0.793276	0.714575	0.835619	1	7365	tags=47%, list=37%, signal=74%
REACTOME_SHC1_EVENTS_IN_ERBB4_SIGNALING	REACTOME_SHC1_EVENTS_IN_ERBB4_SIGNALING		20	0.276757	0.792331	0.749436	0.835972	1	4593	tags=30%, list=23%, signal=39%
REACTOME_GLUCURONIDATION	REACTOME_GLUCURONIDATION		17	0.407448	0.792222	0.753176	0.834954	1	4667	tags=41%, list=23%, signal=54%
KEGG_PURINE_METABOLISM	KEGG_PURINE_METABOLISM		158	0.176555	0.788461	0.866953	0.840039	1	4182	tags=18%, list=21%, signal=22%
PID_PRL_SIGNALING_EVENTS_PATHWAY	PID_PRL_SIGNALING_EVENTS_PATHWAY		23	0.244397	0.787422	0.682	0.840517	1	5272	tags=26%, list=26%, signal=35%
REACTOME_FORMATION_OF_TUBULIN_FOLDING_INTERMEDIATES_BY_CCT_TRIC	REACTOME_FORMATION_OF_TUBULIN_FOLDING_INTERMEDIATES_BY_CCT_TRIC		19	0.298278	0.786463	0.715217	0.841004	1	4534	tags=21%, list=23%, signal=27%
PID_TXA2PATHWAY	PID_TXA2PATHWAY		57	0.230708	0.78486	0.733475	0.842494	1	5891	tags=28%, list=29%, signal=40%
REACTOME_IL_2_SIGNALING	REACTOME_IL_2_SIGNALING		41	0.233329	0.780688	0.727444	0.848102	1	4858	tags=29%, list=24%, signal=39%
REACTOME_CELL_JUNCTION_ORGANIZATION	REACTOME_CELL_JUNCTION_ORGANIZATION		77	0.249347	0.780264	0.892178	0.847639	1	2345	tags=18%, list=12%, signal=21%
REACTOME_INNATE_IMMUNE_SYSTEM	REACTOME_INNATE_IMMUNE_SYSTEM		242	0.213141	0.779714	0.817656	0.847316	1	5442	tags=29%, list=27%, signal=40%
KEGG_METABOLISM_OF_XENOBIOTICS_BY_CYTOCHROME_P450	KEGG_METABOLISM_OF_XENOBIOTICS_BY_CYTOCHROME_P450		69	0.304015	0.77867	0.94085	0.847823	1	1925	tags=19%, list=10%, signal=21%
REACTOME_CHYLOMICRON_MEDIATED_LIPID_TRANSPORT	REACTOME_CHYLOMICRON_MEDIATED_LIPID_TRANSPORT		16	0.348265	0.778522	0.80123	0.846911	1	2900	tags=19%, list=14%, signal=22%
REACTOME_EXTRACELLULAR_MATRIX_ORGANIZATION	REACTOME_EXTRACELLULAR_MATRIX_ORGANIZATION		86	0.288974	0.777753	0.756917	0.847095	1	3082	tags=22%, list=15%, signal=26%
REACTOME_IL_3_5_AND_GM_CSF_SIGNALING	REACTOME_IL_3_5_AND_GM_CSF_SIGNALING		43	0.237538	0.777496	0.717712	0.84638	1	5013	tags=30%, list=25%, signal=40%
REACTOME_TCR_SIGNALING	REACTOME_TCR_SIGNALING		51	0.295907	0.775072	0.677734	0.848935	1	7839	tags=49%, list=39%, signal=80%
REACTOME_INHIBITION_OF_INSULIN_SECRETION_BY_ADRENALINE_NORADRENALINE	REACTOME_INHIBITION_OF_INSULIN_SECRETION_BY_ADRENALINE_NORADRENALINE		25	0.264928	0.774919	0.79	0.848049	1	1171	tags=12%, list=6%, signal=13%
REACTOME_ABC_FAMILY_PROTEINS_MEDIATED_TRANSPORT	REACTOME_ABC_FAMILY_PROTEINS_MEDIATED_TRANSPORT		33	0.265869	0.774587	0.899543	0.847362	1	2969	tags=21%, list=15%, signal=25%
KEGG_HYPERTROPHIC_CARDIOMYOPATHY_HCM	KEGG_HYPERTROPHIC_CARDIOMYOPATHY_HCM		83	0.245182	0.769773	0.915832	0.85386	1	2238	tags=17%, list=11%, signal=19%
REACTOME_GLUCAGON_SIGNALING_IN_METABOLIC_REGULATION	REACTOME_GLUCAGON_SIGNALING_IN_METABOLIC_REGULATION		33	0.264379	0.76974	0.829588	0.852739	1	4968	tags=36%, list=25%, signal=48%
REACTOME_CLASS_I_MHC_MEDIATED_ANTIGEN_PROCESSING_PRESENTATION	REACTOME_CLASS_I_MHC_MEDIATED_ANTIGEN_PROCESSING_PRESENTATION		235	0.15211	0.769498	0.749529	0.851964	1	7519	tags=34%, list=37%, signal=54%
REACTOME_OXYGEN_DEPENDENT_PROLINE_HYDROXYLATION_OF_HYPOXIA_INDUCIBLE_FACTOR_ALPHA	REACTOME_OXYGEN_DEPENDENT_PROLINE_HYDROXYLATION_OF_HYPOXIA_INDUCIBLE_FACTOR_ALPHA		16	0.243432	0.768159	0.707048	0.852862	1	5054	tags=31%, list=25%, signal=42%
BIOCARTA_AKAPCENTROSOME_PATHWAY	BIOCARTA_AKAPCENTROSOME_PATHWAY		15	0.280612	0.768043	0.723757	0.851865	1	6887	tags=47%, list=34%, signal=71%
REACTOME_G_ALPHA_Z_SIGNALLING_EVENTS	REACTOME_G_ALPHA_Z_SIGNALLING_EVENTS		44	0.229006	0.766415	0.840491	0.853206	1	4968	tags=30%, list=25%, signal=39%
REACTOME_GLYCOSAMINOGLYCAN_METABOLISM	REACTOME_GLYCOSAMINOGLYCAN_METABOLISM		108	0.214029	0.766043	0.913832	0.852638	1	4694	tags=27%, list=23%, signal=35%
PID_LPA4_PATHWAY	PID_LPA4_PATHWAY		15	0.291169	0.765743	0.815217	0.851926	1	5799	tags=53%, list=29%, signal=75%
REACTOME_TERMINATION_OF_O_GLYCAN_BIOSYNTHESIS	REACTOME_TERMINATION_OF_O_GLYCAN_BIOSYNTHESIS		19	0.339979	0.764869	0.849894	0.852058	1	2629	tags=26%, list=13%, signal=30%
REACTOME_PHOSPHORYLATION_OF_CD3_AND_TCR_ZETA_CHAINS	REACTOME_PHOSPHORYLATION_OF_CD3_AND_TCR_ZETA_CHAINS		15	0.433135	0.761699	0.748526	0.855682	1	7231	tags=47%, list=36%, signal=73%
REACTOME_SYNTHESIS_OF_PA	REACTOME_SYNTHESIS_OF_PA		27	0.269412	0.761358	0.809013	0.855027	1	4475	tags=30%, list=22%, signal=38%
PID_HNF3B_PATHWAY	PID_HNF3B_PATHWAY		45	0.284091	0.761172	0.889597	0.854233	1	5684	tags=42%, list=28%, signal=59%
KEGG_SPLICEOSOME	KEGG_SPLICEOSOME		114	0.19511	0.75965	0.675732	0.855208	1	9320	tags=44%, list=46%, signal=81%
KEGG_ASCORBATE_AND_ALDARATE_METABOLISM	KEGG_ASCORBATE_AND_ALDARATE_METABOLISM		24	0.364556	0.757833	0.849265	0.856776	1	3621	tags=29%, list=18%, signal=36%
PID_PTP1B_PATHWAY	PID_PTP1B_PATHWAY		52	0.230816	0.757557	0.808712	0.856062	1	5040	tags=27%, list=25%, signal=36%
REACTOME_ACTIVATION_OF_ATR_IN_RESPONSE_TO_REPLICATION_STRESS	REACTOME_ACTIVATION_OF_ATR_IN_RESPONSE_TO_REPLICATION_STRESS		29	0.27793	0.755891	0.684008	0.857477	1	6044	tags=31%, list=30%, signal=44%
PID_ERBB4_PATHWAY	PID_ERBB4_PATHWAY		38	0.233542	0.753497	0.873085	0.859897	1	6596	tags=37%, list=33%, signal=55%
REACTOME_PKB_MEDIATED_EVENTS	REACTOME_PKB_MEDIATED_EVENTS		28	0.207015	0.751157	0.785263	0.862167	1	7416	tags=39%, list=37%, signal=62%
REACTOME_METABOLISM_OF_PROTEINS	REACTOME_METABOLISM_OF_PROTEINS		422	0.152612	0.748677	0.761803	0.864754	1	5691	tags=22%, list=28%, signal=30%
PID_HES_HEY_PATHWAY	PID_HES_HEY_PATHWAY		48	0.225237	0.743605	0.817491	0.871052	1	5132	tags=31%, list=26%, signal=42%
REACTOME_SLC_MEDIATED_TRANSMEMBRANE_TRANSPORT	REACTOME_SLC_MEDIATED_TRANSMEMBRANE_TRANSPORT		240	0.207402	0.743434	0.988636	0.870167	1	4342	tags=23%, list=22%, signal=29%
REACTOME_IMMUNOREGULATORY_INTERACTIONS_BETWEEN_A_LYMPHOID_AND_A_NON_LYMPHOID_CELL	REACTOME_IMMUNOREGULATORY_INTERACTIONS_BETWEEN_A_LYMPHOID_AND_A_NON_LYMPHOID_CELL		61	0.28343	0.740253	0.784553	0.873516	1	3969	tags=30%, list=20%, signal=37%
PID_IL4_2PATHWAY	PID_IL4_2PATHWAY		62	0.225272	0.739388	0.908722	0.873563	1	3880	tags=21%, list=19%, signal=26%
KEGG_PENTOSE_PHOSPHATE_PATHWAY	KEGG_PENTOSE_PHOSPHATE_PATHWAY		27	0.245893	0.73391	0.819672	0.880073	1	2527	tags=19%, list=13%, signal=21%
KEGG_GLYOXYLATE_AND_DICARBOXYLATE_METABOLISM	KEGG_GLYOXYLATE_AND_DICARBOXYLATE_METABOLISM		16	0.260109	0.733506	0.765286	0.879449	1	7561	tags=44%, list=38%, signal=70%
REACTOME_ENDOSOMAL_SORTING_COMPLEX_REQUIRED_FOR_TRANSPORT_ESCRT	REACTOME_ENDOSOMAL_SORTING_COMPLEX_REQUIRED_FOR_TRANSPORT_ESCRT		25	0.186021	0.732692	0.838574	0.879412	1	6189	tags=32%, list=31%, signal=46%
REACTOME_SYNTHESIS_OF_PC	REACTOME_SYNTHESIS_OF_PC		18	0.276656	0.730986	0.81761	0.880672	1	4944	tags=28%, list=25%, signal=37%
KEGG_CALCIUM_SIGNALING_PATHWAY	KEGG_CALCIUM_SIGNALING_PATHWAY		177	0.210632	0.730661	0.991753	0.879949	1	4141	tags=25%, list=21%, signal=31%
REACTOME_CHOLESTEROL_BIOSYNTHESIS	REACTOME_CHOLESTEROL_BIOSYNTHESIS		21	0.267582	0.727298	0.683761	0.883213	1	8111	tags=48%, list=40%, signal=80%
REACTOME_PERK_REGULATED_GENE_EXPRESSION	REACTOME_PERK_REGULATED_GENE_EXPRESSION		27	0.209448	0.727091	0.768443	0.882312	1	232	tags=4%, list=1%, signal=4%
PID_GMCSF_PATHWAY	PID_GMCSF_PATHWAY		37	0.224285	0.724826	0.754941	0.883958	1	4962	tags=32%, list=25%, signal=43%
REACTOME_PLATELET_HOMEOSTASIS	REACTOME_PLATELET_HOMEOSTASIS		76	0.204321	0.721506	0.929864	0.887243	1	1843	tags=11%, list=9%, signal=12%
PID_UPA_UPAR_PATHWAY	PID_UPA_UPAR_PATHWAY		42	0.261827	0.716216	0.905376	0.893282	1	4093	tags=31%, list=20%, signal=39%
REACTOME_PHASE_II_CONJUGATION	REACTOME_PHASE_II_CONJUGATION		67	0.264487	0.715194	0.933929	0.893472	1	2832	tags=18%, list=14%, signal=21%
REACTOME_UNFOLDED_PROTEIN_RESPONSE	REACTOME_UNFOLDED_PROTEIN_RESPONSE		76	0.171658	0.714181	0.730849	0.89357	1	5829	tags=22%, list=29%, signal=31%
PID_P38_ALPHA_BETA_DOWNSTREAM_PATHWAY	PID_P38_ALPHA_BETA_DOWNSTREAM_PATHWAY		38	0.202664	0.709749	0.83368	0.898155	1	8068	tags=47%, list=40%, signal=79%
REACTOME_DEFENSINS	REACTOME_DEFENSINS		23	0.33897	0.709094	0.968912	0.89782	1	3293	tags=35%, list=16%, signal=42%
REACTOME_NEGATIVE_REGULATORS_OF_RIG_I_MDA5_SIGNALING	REACTOME_NEGATIVE_REGULATORS_OF_RIG_I_MDA5_SIGNALING		30	0.213825	0.708099	0.75813	0.897833	1	8566	tags=53%, list=43%, signal=93%
REACTOME_COSTIMULATION_BY_THE_CD28_FAMILY	REACTOME_COSTIMULATION_BY_THE_CD28_FAMILY		61	0.255234	0.70803	0.743539	0.896795	1	10423	tags=56%, list=52%, signal=116%
BIOCARTA_NFKB_PATHWAY	BIOCARTA_NFKB_PATHWAY		23	0.227212	0.70732	0.742915	0.896531	1	5666	tags=26%, list=28%, signal=36%
BIOCARTA_FMLP_PATHWAY	BIOCARTA_FMLP_PATHWAY		36	0.190415	0.705711	0.846501	0.897332	1	5363	tags=28%, list=27%, signal=38%
KEGG_OXIDATIVE_PHOSPHORYLATION	KEGG_OXIDATIVE_PHOSPHORYLATION		116	0.172138	0.705349	0.77027	0.896642	1	2980	tags=11%, list=15%, signal=13%
KEGG_BASE_EXCISION_REPAIR	KEGG_BASE_EXCISION_REPAIR		33	0.195138	0.703157	0.787449	0.898111	1	9035	tags=36%, list=45%, signal=66%
REACTOME_M_G1_TRANSITION	REACTOME_M_G1_TRANSITION		72	0.182506	0.702305	0.726908	0.897976	1	15	tags=1%, list=0%, signal=1%
REACTOME_TRANSCRIPTION	REACTOME_TRANSCRIPTION		191	0.147044	0.699057	0.881497	0.900657	1	6147	tags=27%, list=31%, signal=38%
KEGG_ALLOGRAFT_REJECTION	KEGG_ALLOGRAFT_REJECTION		35	0.330259	0.692853	0.812992	0.907114	1	4943	tags=31%, list=25%, signal=42%
PID_SYNDECAN_1_PATHWAY	PID_SYNDECAN_1_PATHWAY		46	0.282327	0.692008	0.841785	0.907009	1	3126	tags=24%, list=16%, signal=28%
KEGG_B_CELL_RECEPTOR_SIGNALING_PATHWAY	KEGG_B_CELL_RECEPTOR_SIGNALING_PATHWAY		75	0.18423	0.685086	0.829322	0.91383	1	5711	tags=28%, list=28%, signal=39%
BIOCARTA_IL17_PATHWAY	BIOCARTA_IL17_PATHWAY		15	0.313122	0.683994	0.868093	0.913861	1	2185	tags=13%, list=11%, signal=15%
KEGG_PARKINSONS_DISEASE	KEGG_PARKINSONS_DISEASE		112	0.159082	0.678312	0.825397	0.919262	1	5381	tags=19%, list=27%, signal=25%
PID_GLYPICAN_1PATHWAY	PID_GLYPICAN_1PATHWAY		27	0.249583	0.674389	0.914607	0.922431	1	5013	tags=33%, list=25%, signal=44%
REACTOME_ACYL_CHAIN_REMODELLING_OF_PG	REACTOME_ACYL_CHAIN_REMODELLING_OF_PG		16	0.299356	0.673367	0.929047	0.922492	1	1864	tags=19%, list=9%, signal=21%
REACTOME_SYNTHESIS_SECRETION_AND_DEACYLATION_OF_GHRELIN	REACTOME_SYNTHESIS_SECRETION_AND_DEACYLATION_OF_GHRELIN		16	0.29936	0.671801	0.916667	0.922951	1	1500	tags=13%, list=7%, signal=13%
BIOCARTA_CD40_PATHWAY	BIOCARTA_CD40_PATHWAY		15	0.249479	0.664953	0.818913	0.929414	1	9910	tags=53%, list=49%, signal=105%
PID_INTEGRIN5_PATHWAY	PID_INTEGRIN5_PATHWAY		17	0.282769	0.662468	0.892562	0.930937	1	4746	tags=35%, list=24%, signal=46%
KEGG_DILATED_CARDIOMYOPATHY	KEGG_DILATED_CARDIOMYOPATHY		90	0.209997	0.662064	0.988258	0.930209	1	2648	tags=17%, list=13%, signal=19%
REACTOME_LIPID_DIGESTION_MOBILIZATION_AND_TRANSPORT	REACTOME_LIPID_DIGESTION_MOBILIZATION_AND_TRANSPORT		45	0.238092	0.66167	0.987567	0.929438	1	4919	tags=27%, list=25%, signal=35%
PID_TCR_CALCIUM_PATHWAY	PID_TCR_CALCIUM_PATHWAY		29	0.236021	0.659525	0.915414	0.930454	1	6877	tags=34%, list=34%, signal=52%
KEGG_VIBRIO_CHOLERAE_INFECTION	KEGG_VIBRIO_CHOLERAE_INFECTION		54	0.169383	0.653268	0.930612	0.935734	1	6649	tags=33%, list=33%, signal=50%
BIOCARTA_PGC1A_PATHWAY	BIOCARTA_PGC1A_PATHWAY		22	0.212959	0.651981	0.876106	0.935881	1	6851	tags=36%, list=34%, signal=55%
KEGG_TRYPTOPHAN_METABOLISM	KEGG_TRYPTOPHAN_METABOLISM		40	0.221276	0.649603	0.980198	0.93702	1	5633	tags=30%, list=28%, signal=42%
PID_AMB2_NEUTROPHILS_PATHWAY	PID_AMB2_NEUTROPHILS_PATHWAY		41	0.216553	0.645234	0.911647	0.940093	1	4093	tags=20%, list=20%, signal=24%
REACTOME_TAK1_ACTIVATES_NFKB_BY_PHOSPHORYLATION_AND_ACTIVATION_OF_IKKS_COMPLEX	REACTOME_TAK1_ACTIVATES_NFKB_BY_PHOSPHORYLATION_AND_ACTIVATION_OF_IKKS_COMPLEX		23	0.206993	0.643848	0.897703	0.9403	1	9666	tags=57%, list=48%, signal=109%
REACTOME_REGULATION_OF_MITOTIC_CELL_CYCLE	REACTOME_REGULATION_OF_MITOTIC_CELL_CYCLE		77	0.158561	0.643541	0.817021	0.939386	1	8215	tags=36%, list=41%, signal=61%
PID_INTEGRIN2_PATHWAY	PID_INTEGRIN2_PATHWAY		29	0.257392	0.643237	0.951219	0.938513	1	4733	tags=24%, list=24%, signal=32%
KEGG_ONE_CARBON_POOL_BY_FOLATE	KEGG_ONE_CARBON_POOL_BY_FOLATE		17	0.239059	0.641193	0.878319	0.939228	1	7561	tags=47%, list=38%, signal=75%
REACTOME_TCA_CYCLE_AND_RESPIRATORY_ELECTRON_TRANSPORT	REACTOME_TCA_CYCLE_AND_RESPIRATORY_ELECTRON_TRANSPORT		116	0.152223	0.640731	0.747951	0.938461	1	6178	tags=22%, list=31%, signal=32%
REACTOME_DNA_STRAND_ELONGATION	REACTOME_DNA_STRAND_ELONGATION		30	0.240651	0.639071	0.812	0.938748	1	6229	tags=30%, list=31%, signal=43%
KEGG_LYSOSOME	KEGG_LYSOSOME		121	0.149112	0.637747	0.84	0.938728	1	8268	tags=35%, list=41%, signal=59%
KEGG_CELL_ADHESION_MOLECULES_CAMS	KEGG_CELL_ADHESION_MOLECULES_CAMS		131	0.213288	0.6342	0.963907	0.940655	1	4018	tags=23%, list=20%, signal=28%
REACTOME_DESTABILIZATION_OF_MRNA_BY_TRISTETRAPROLIN_TTP	REACTOME_DESTABILIZATION_OF_MRNA_BY_TRISTETRAPROLIN_TTP		17	0.190043	0.633404	0.93125	0.940246	1	8914	tags=41%, list=44%, signal=74%
KEGG_PYRIMIDINE_METABOLISM	KEGG_PYRIMIDINE_METABOLISM		98	0.129435	0.631496	0.930185	0.940839	1	4049	tags=14%, list=20%, signal=18%
REACTOME_DOWNSTREAM_SIGNALING_EVENTS_OF_B_CELL_RECEPTOR_BCR	REACTOME_DOWNSTREAM_SIGNALING_EVENTS_OF_B_CELL_RECEPTOR_BCR		92	0.128693	0.626844	0.887755	0.943615	1	5160	tags=16%, list=26%, signal=22%
KEGG_TERPENOID_BACKBONE_BIOSYNTHESIS	KEGG_TERPENOID_BACKBONE_BIOSYNTHESIS		15	0.232111	0.624595	0.883197	0.944247	1	8979	tags=47%, list=45%, signal=84%
REACTOME_RIP_MEDIATED_NFKB_ACTIVATION_VIA_DAI	REACTOME_RIP_MEDIATED_NFKB_ACTIVATION_VIA_DAI		18	0.222823	0.62376	0.87976	0.943823	1	5442	tags=22%, list=27%, signal=30%
REACTOME_PYRIMIDINE_METABOLISM	REACTOME_PYRIMIDINE_METABOLISM		24	0.228996	0.619727	0.919694	0.946118	1	3056	tags=21%, list=15%, signal=25%
REACTOME_PROCESSIVE_SYNTHESIS_ON_THE_LAGGING_STRAND	REACTOME_PROCESSIVE_SYNTHESIS_ON_THE_LAGGING_STRAND		15	0.233773	0.616874	0.903292	0.94738	1	9983	tags=60%, list=50%, signal=119%
KEGG_TYPE_I_DIABETES_MELLITUS	KEGG_TYPE_I_DIABETES_MELLITUS		41	0.273314	0.615472	0.893411	0.947455	1	4959	tags=32%, list=25%, signal=42%
KEGG_AMYOTROPHIC_LATERAL_SCLEROSIS_ALS	KEGG_AMYOTROPHIC_LATERAL_SCLEROSIS_ALS		53	0.172078	0.614162	0.974299	0.947451	1	5272	tags=25%, list=26%, signal=33%
KEGG_GRAFT_VERSUS_HOST_DISEASE	KEGG_GRAFT_VERSUS_HOST_DISEASE		37	0.272112	0.614109	0.923541	0.94633	1	5230	tags=32%, list=26%, signal=44%
REACTOME_SYNTHESIS_OF_GLYCOSYLPHOSPHATIDYLINOSITOL_GPI	REACTOME_SYNTHESIS_OF_GLYCOSYLPHOSPHATIDYLINOSITOL_GPI		17	0.191861	0.613261	0.937751	0.945821	1	7637	tags=35%, list=38%, signal=57%
PID_HDAC_CLASSIII_PATHWAY	PID_HDAC_CLASSIII_PATHWAY		25	0.179971	0.608347	0.923077	0.948584	1	3733	tags=16%, list=19%, signal=20%
REACTOME_FORMATION_OF_THE_TERNARY_COMPLEX_AND_SUBSEQUENTLY_THE_43S_COMPLEX	REACTOME_FORMATION_OF_THE_TERNARY_COMPLEX_AND_SUBSEQUENTLY_THE_43S_COMPLEX		49	0.241252	0.60804	0.780538	0.947663	1	1309	tags=6%, list=7%, signal=7%
KEGG_GLYCOSYLPHOSPHATIDYLINOSITOL_GPI_ANCHOR_BIOSYNTHESIS	KEGG_GLYCOSYLPHOSPHATIDYLINOSITOL_GPI_ANCHOR_BIOSYNTHESIS		25	0.169446	0.604611	0.962963	0.949102	1	9099	tags=44%, list=45%, signal=80%
REACTOME_GLYCOGEN_BREAKDOWN_GLYCOGENOLYSIS	REACTOME_GLYCOGEN_BREAKDOWN_GLYCOGENOLYSIS		16	0.18976	0.602087	0.938525	0.949851	1	3972	tags=19%, list=20%, signal=23%
PID_AVB3_INTEGRIN_PATHWAY	PID_AVB3_INTEGRIN_PATHWAY		75	0.216749	0.60174	0.917695	0.948965	1	4826	tags=32%, list=24%, signal=42%
KEGG_SYSTEMIC_LUPUS_ERYTHEMATOSUS	KEGG_SYSTEMIC_LUPUS_ERYTHEMATOSUS		127	0.20176	0.586249	0.993976	0.958873	1	2723	tags=13%, list=14%, signal=15%
BIOCARTA_IL3_PATHWAY	BIOCARTA_IL3_PATHWAY		15	0.218667	0.562496	0.938776	0.972975	1	8776	tags=47%, list=44%, signal=83%
REACTOME_TIE2_SIGNALING	REACTOME_TIE2_SIGNALING		17	0.19307	0.558318	0.939834	0.97422	1	5375	tags=29%, list=27%, signal=40%
PID_S1P_S1P3_PATHWAY	PID_S1P_S1P3_PATHWAY		29	0.191075	0.552036	0.911591	0.976586	1	5487	tags=28%, list=27%, signal=38%
REACTOME_POST_TRANSLATIONAL_MODIFICATION_SYNTHESIS_OF_GPI_ANCHORED_PROTEINS	REACTOME_POST_TRANSLATIONAL_MODIFICATION_SYNTHESIS_OF_GPI_ANCHORED_PROTEINS		26	0.151573	0.551188	0.968	0.975847	1	5773	tags=23%, list=29%, signal=32%
REACTOME_MRNA_SPLICING_MINOR_PATHWAY	REACTOME_MRNA_SPLICING_MINOR_PATHWAY		38	0.159698	0.544598	0.973094	0.978038	1	16859	tags=100%, list=84%, signal=626%
REACTOME_TRANS_GOLGI_NETWORK_VESICLE_BUDDING	REACTOME_TRANS_GOLGI_NETWORK_VESICLE_BUDDING		59	0.136755	0.531147	0.93933	0.983363	1	7569	tags=41%, list=38%, signal=65%
BIOCARTA_TNFR2_PATHWAY	BIOCARTA_TNFR2_PATHWAY		18	0.189149	0.529181	0.942387	0.983105	1	9899	tags=50%, list=49%, signal=99%
REACTOME_DOWNSTREAM_TCR_SIGNALING	REACTOME_DOWNSTREAM_TCR_SIGNALING		34	0.208638	0.521199	0.916828	0.985196	1	5153	tags=29%, list=26%, signal=40%
SA_MMP_CYTOKINE_CONNECTION	SA_MMP_CYTOKINE_CONNECTION		15	0.221509	0.520641	0.972441	0.984187	1	9420	tags=53%, list=47%, signal=100%
REACTOME_CYCLIN_E_ASSOCIATED_EVENTS_DURING_G1_S_TRANSITION_	REACTOME_CYCLIN_E_ASSOCIATED_EVENTS_DURING_G1_S_TRANSITION_		62	0.128532	0.520598	0.950324	0.983025	1	17486	tags=100%, list=87%, signal=778%
REACTOME_ACTIVATED_POINT_MUTANTS_OF_FGFR2	REACTOME_ACTIVATED_POINT_MUTANTS_OF_FGFR2		16	0.243068	0.513117	1	0.98495	1	2214	tags=19%, list=11%, signal=21%
REACTOME_LIPOPROTEIN_METABOLISM	REACTOME_LIPOPROTEIN_METABOLISM		28	0.19473	0.512303	1	0.984153	1	2900	tags=14%, list=14%, signal=17%
REACTOME_PREFOLDIN_MEDIATED_TRANSFER_OF_SUBSTRATE_TO_CCT_TRIC	REACTOME_PREFOLDIN_MEDIATED_TRANSFER_OF_SUBSTRATE_TO_CCT_TRIC		25	0.172449	0.512093	0.962963	0.983058	1	3058	tags=12%, list=15%, signal=14%
PID_S1P_META_PATHWAY	PID_S1P_META_PATHWAY		21	0.170952	0.497667	0.978175	0.987168	1	5487	tags=29%, list=27%, signal=39%
REACTOME_ABORTIVE_ELONGATION_OF_HIV1_TRANSCRIPT_IN_THE_ABSENCE_OF_TAT	REACTOME_ABORTIVE_ELONGATION_OF_HIV1_TRANSCRIPT_IN_THE_ABSENCE_OF_TAT		23	0.142691	0.484648	0.997802	0.990033	1	8905	tags=35%, list=44%, signal=62%
BIOCARTA_IL10_PATHWAY	BIOCARTA_IL10_PATHWAY		17	0.177681	0.465535	0.978131	0.993646	1	9680	tags=59%, list=48%, signal=114%
REACTOME_INTERFERON_GAMMA_SIGNALING	REACTOME_INTERFERON_GAMMA_SIGNALING		59	0.185451	0.454301	0.963107	0.99479	1	7430	tags=39%, list=37%, signal=62%
REACTOME_HOST_INTERACTIONS_OF_HIV_FACTORS	REACTOME_HOST_INTERACTIONS_OF_HIV_FACTORS		120	0.101637	0.450188	0.989837	0.994401	1	8215	tags=31%, list=41%, signal=52%
PID_P38_MK2_PATHWAY	PID_P38_MK2_PATHWAY		21	0.146436	0.43649	0.996	0.995389	1	17122	tags=100%, list=85%, signal=683%
REACTOME_S_PHASE	REACTOME_S_PHASE		100	0.102541	0.414101	0.981557	0.996764	1	10006	tags=39%, list=50%, signal=77%
REACTOME_PD1_SIGNALING	REACTOME_PD1_SIGNALING		17	0.199399	0.3588	0.986248	0.998797	1	9277	tags=41%, list=46%, signal=77%

## Sheet: Table S4D
Table S4D. Canonical pathway enrichment of GSEA report for wild-type FBXW7.
NAME	GS<br> follow link to MSigDB	GS DETAILS	SIZE	ES	NES	NOM p-val	FDR q-val	FWER p-val	RANK AT MAX	LEADING EDGE
REACTOME_XENOBIOTICS	REACTOME_XENOBIOTICS	Details ...	15	-0.747218	-1.55262	0.00391389	1	0.969	2360	tags=60%, list=12%, signal=68%
REACTOME_SYNTHESIS_SECRETION_AND_INACTIVATION_OF_GLP1	REACTOME_SYNTHESIS_SECRETION_AND_INACTIVATION_OF_GLP1	Details ...	18	-0.61562	-1.52642	0.0263158	1	0.973	1657	tags=28%, list=8%, signal=30%
REACTOME_AMINE_DERIVED_HORMONES	REACTOME_AMINE_DERIVED_HORMONES	Details ...	15	-0.724383	-1.47847	0.0216998	1	0.986	1191	tags=33%, list=6%, signal=35%
KEGG_RIBOFLAVIN_METABOLISM	KEGG_RIBOFLAVIN_METABOLISM	Details ...	16	-0.535484	-1.47675	0.0766045	1	0.987	3045	tags=25%, list=15%, signal=29%
REACTOME_INTERACTION_BETWEEN_L1_AND_ANKYRINS	REACTOME_INTERACTION_BETWEEN_L1_AND_ANKYRINS	Details ...	21	-0.578501	-1.45652	0.0304659	1	0.991	2556	tags=43%, list=13%, signal=49%
REACTOME_SYNTHESIS_AND_INTERCONVERSION_OF_NUCLEOTIDE_DI_AND_TRIPHOSPHATES	REACTOME_SYNTHESIS_AND_INTERCONVERSION_OF_NUCLEOTIDE_DI_AND_TRIPHOSPHATES	Details ...	19	-0.462885	-1.44017	0.102752	1	0.992	5715	tags=58%, list=28%, signal=81%
REACTOME_LIGAND_GATED_ION_CHANNEL_TRANSPORT	REACTOME_LIGAND_GATED_ION_CHANNEL_TRANSPORT	Details ...	21	-0.645575	-1.42889	0.0311005	1	0.994	2973	tags=62%, list=15%, signal=73%
REACTOME_INCRETIN_SYNTHESIS_SECRETION_AND_INACTIVATION	REACTOME_INCRETIN_SYNTHESIS_SECRETION_AND_INACTIVATION	Details ...	21	-0.580431	-1.40434	0.0433673	1	0.997	2304	tags=33%, list=11%, signal=38%
REACTOME_TRANSPORT_OF_VITAMINS_NUCLEOSIDES_AND_RELATED_MOLECULES	REACTOME_TRANSPORT_OF_VITAMINS_NUCLEOSIDES_AND_RELATED_MOLECULES	Details ...	31	-0.49745	-1.40256	0.0579151	1	0.997	2622	tags=23%, list=13%, signal=26%
KEGG_TASTE_TRANSDUCTION	KEGG_TASTE_TRANSDUCTION	Details ...	51	-0.519337	-1.36121	0.0195122	1	1	2774	tags=37%, list=14%, signal=43%
REACTOME_A_TETRASACCHARIDE_LINKER_SEQUENCE_IS_REQUIRED_FOR_GAG_SYNTHESIS	REACTOME_A_TETRASACCHARIDE_LINKER_SEQUENCE_IS_REQUIRED_FOR_GAG_SYNTHESIS	Details ...	25	-0.525657	-1.34113	0.109462	1	1	2850	tags=32%, list=14%, signal=37%
REACTOME_GLYCOSPHINGOLIPID_METABOLISM	REACTOME_GLYCOSPHINGOLIPID_METABOLISM	Details ...	37	-0.43667	-1.34103	0.101103	1	1	1094	tags=16%, list=5%, signal=17%
KEGG_PYRUVATE_METABOLISM	KEGG_PYRUVATE_METABOLISM	Details ...	40	-0.410543	-1.3368	0.111765	1	1	2337	tags=20%, list=12%, signal=23%
REACTOME_REGULATION_OF_ORNITHINE_DECARBOXYLASE_ODC	REACTOME_REGULATION_OF_ORNITHINE_DECARBOXYLASE_ODC	Details ...	48	-0.365098	-1.31761	0.207031	1	1	5147	tags=40%, list=26%, signal=53%
KEGG_GLYCOSAMINOGLYCAN_DEGRADATION	KEGG_GLYCOSAMINOGLYCAN_DEGRADATION	Details ...	21	-0.462973	-1.27597	0.17382	1	1	349	tags=10%, list=2%, signal=10%
REACTOME_REGULATION_OF_APOPTOSIS	REACTOME_REGULATION_OF_APOPTOSIS	Details ...	56	-0.316036	-1.2638	0.239623	1	1	5147	tags=39%, list=26%, signal=53%
REACTOME_VIF_MEDIATED_DEGRADATION_OF_APOBEC3G	REACTOME_VIF_MEDIATED_DEGRADATION_OF_APOBEC3G	Details ...	49	-0.352557	-1.23789	0.274162	1	1	5964	tags=47%, list=30%, signal=67%
REACTOME_DESTABILIZATION_OF_MRNA_BY_AUF1_HNRNP_D0	REACTOME_DESTABILIZATION_OF_MRNA_BY_AUF1_HNRNP_D0	Details ...	50	-0.328464	-1.2158	0.29703	1	1	5147	tags=38%, list=26%, signal=51%
REACTOME_CDK_MEDIATED_PHOSPHORYLATION_AND_REMOVAL_OF_CDC6	REACTOME_CDK_MEDIATED_PHOSPHORYLATION_AND_REMOVAL_OF_CDC6	Details ...	46	-0.344361	-1.20822	0.298113	1	1	13167	tags=100%, list=66%, signal=290%
REACTOME_ER_PHAGOSOME_PATHWAY	REACTOME_ER_PHAGOSOME_PATHWAY	Details ...	58	-0.38787	-1.20316	0.325911	1	1	5147	tags=41%, list=26%, signal=56%
KEGG_NEUROACTIVE_LIGAND_RECEPTOR_INTERACTION	KEGG_NEUROACTIVE_LIGAND_RECEPTOR_INTERACTION		270	-0.412392	-1.19807	0.0721154	1	1	3309	tags=39%, list=16%, signal=46%
REACTOME_CYTOCHROME_P450_ARRANGED_BY_SUBSTRATE_TYPE	REACTOME_CYTOCHROME_P450_ARRANGED_BY_SUBSTRATE_TYPE		50	-0.450418	-1.18906	0.137652	1	1	2030	tags=34%, list=10%, signal=38%
KEGG_CYSTEINE_AND_METHIONINE_METABOLISM	KEGG_CYSTEINE_AND_METHIONINE_METABOLISM		34	-0.395549	-1.18496	0.234973	1	1	2386	tags=26%, list=12%, signal=30%
REACTOME_REGULATION_OF_IFNA_SIGNALING	REACTOME_REGULATION_OF_IFNA_SIGNALING		23	-0.464134	-1.18135	0.135593	1	1	1674	tags=30%, list=8%, signal=33%
REACTOME_ENDOGENOUS_STEROLS	REACTOME_ENDOGENOUS_STEROLS		15	-0.517926	-1.16951	0.202673	1	1	2030	tags=40%, list=10%, signal=44%
REACTOME_L1CAM_INTERACTIONS	REACTOME_L1CAM_INTERACTIONS		84	-0.323044	-1.15718	0.222997	1	1	802	tags=10%, list=4%, signal=10%
REACTOME_TRAFFICKING_OF_GLUR2_CONTAINING_AMPA_RECEPTORS	REACTOME_TRAFFICKING_OF_GLUR2_CONTAINING_AMPA_RECEPTORS		15	-0.500063	-1.15039	0.3	1	1	2514	tags=33%, list=13%, signal=38%
REACTOME_PTM_GAMMA_CARBOXYLATION_HYPUSINE_FORMATION_AND_ARYLSULFATASE_ACTIVATION	REACTOME_PTM_GAMMA_CARBOXYLATION_HYPUSINE_FORMATION_AND_ARYLSULFATASE_ACTIVATION		26	-0.406508	-1.14978	0.256673	1	1	751	tags=15%, list=4%, signal=16%
KEGG_REGULATION_OF_AUTOPHAGY	KEGG_REGULATION_OF_AUTOPHAGY		33	-0.412827	-1.14532	0.199203	1	1	1674	tags=27%, list=8%, signal=30%
REACTOME_TRAF6_MEDIATED_IRF7_ACTIVATION	REACTOME_TRAF6_MEDIATED_IRF7_ACTIVATION		29	-0.409631	-1.13629	0.214912	1	1	1674	tags=24%, list=8%, signal=26%
REACTOME_CROSS_PRESENTATION_OF_SOLUBLE_EXOGENOUS_ANTIGENS_ENDOSOMES	REACTOME_CROSS_PRESENTATION_OF_SOLUBLE_EXOGENOUS_ANTIGENS_ENDOSOMES		47	-0.31185	-1.12618	0.365613	1	1	5147	tags=36%, list=26%, signal=49%
REACTOME_PLATELET_CALCIUM_HOMEOSTASIS	REACTOME_PLATELET_CALCIUM_HOMEOSTASIS		16	-0.472334	-1.12226	0.305769	1	1	504	tags=13%, list=3%, signal=13%
REACTOME_KINESINS	REACTOME_KINESINS		24	-0.364726	-1.11726	0.311947	1	1	763	tags=8%, list=4%, signal=9%
REACTOME_LYSOSOME_VESICLE_BIOGENESIS	REACTOME_LYSOSOME_VESICLE_BIOGENESIS		23	-0.34412	-1.11289	0.342155	1	1	46	tags=4%, list=0%, signal=4%
REACTOME_TRAFFICKING_OF_AMPA_RECEPTORS	REACTOME_TRAFFICKING_OF_AMPA_RECEPTORS		27	-0.415076	-1.11264	0.279022	1	1	2514	tags=30%, list=13%, signal=34%
NABA_COLLAGENS	NABA_COLLAGENS		42	-0.456316	-1.10315	0.34902	1	1	4005	tags=40%, list=20%, signal=50%
REACTOME_ACETYLCHOLINE_BINDING_AND_DOWNSTREAM_EVENTS	REACTOME_ACETYLCHOLINE_BINDING_AND_DOWNSTREAM_EVENTS		15	-0.527541	-1.10114	0.311195	1	1	2223	tags=40%, list=11%, signal=45%
REACTOME_VOLTAGE_GATED_POTASSIUM_CHANNELS	REACTOME_VOLTAGE_GATED_POTASSIUM_CHANNELS		43	-0.449628	-1.09987	0.288201	1	1	1905	tags=33%, list=9%, signal=36%
KEGG_AUTOIMMUNE_THYROID_DISEASE	KEGG_AUTOIMMUNE_THYROID_DISEASE		49	-0.460502	-1.09549	0.33237	1	1	1674	tags=22%, list=8%, signal=24%
REACTOME_AUTODEGRADATION_OF_THE_E3_UBIQUITIN_LIGASE_COP1	REACTOME_AUTODEGRADATION_OF_THE_E3_UBIQUITIN_LIGASE_COP1		47	-0.306873	-1.08665	0.375	1	1	6269	tags=47%, list=31%, signal=68%
KEGG_CYTOSOLIC_DNA_SENSING_PATHWAY	KEGG_CYTOSOLIC_DNA_SENSING_PATHWAY		54	-0.346599	-1.08342	0.327273	1	1	1674	tags=17%, list=8%, signal=18%
REACTOME_PACKAGING_OF_TELOMERE_ENDS	REACTOME_PACKAGING_OF_TELOMERE_ENDS		46	-0.389941	-1.07988	0.327345	1	1	5333	tags=52%, list=27%, signal=71%
KEGG_BETA_ALANINE_METABOLISM	KEGG_BETA_ALANINE_METABOLISM		22	-0.378538	-1.07512	0.367816	1	1	2277	tags=23%, list=11%, signal=26%
PID_HNF3A_PATHWAY	PID_HNF3A_PATHWAY		44	-0.37732	-1.07073	0.322068	1	1	2264	tags=23%, list=11%, signal=26%
REACTOME_RNA_POL_I_PROMOTER_OPENING	REACTOME_RNA_POL_I_PROMOTER_OPENING		56	-0.388266	-1.07045	0.327239	1	1	4144	tags=38%, list=21%, signal=47%
REACTOME_PEPTIDE_CHAIN_ELONGATION	REACTOME_PEPTIDE_CHAIN_ELONGATION		86	-0.443053	-1.06418	0.458984	1	1	5535	tags=55%, list=28%, signal=75%
REACTOME_CDT1_ASSOCIATION_WITH_THE_CDC6_ORC_ORIGIN_COMPLEX	REACTOME_CDT1_ASSOCIATION_WITH_THE_CDC6_ORC_ORIGIN_COMPLEX		48	-0.302877	-1.06387	0.390892	1	1	5147	tags=35%, list=26%, signal=48%
REACTOME_PHASE1_FUNCTIONALIZATION_OF_COMPOUNDS	REACTOME_PHASE1_FUNCTIONALIZATION_OF_COMPOUNDS		69	-0.377331	-1.0615	0.292	1	1	2030	tags=28%, list=10%, signal=31%
KEGG_BUTANOATE_METABOLISM	KEGG_BUTANOATE_METABOLISM		34	-0.343988	-1.05289	0.390351	1	1	1631	tags=18%, list=8%, signal=19%
REACTOME_BOTULINUM_NEUROTOXICITY	REACTOME_BOTULINUM_NEUROTOXICITY		18	-0.327661	-1.05276	0.394531	1	1	13492	tags=100%, list=67%, signal=305%
REACTOME_NUCLEAR_SIGNALING_BY_ERBB4	REACTOME_NUCLEAR_SIGNALING_BY_ERBB4		38	-0.353274	-1.05233	0.368534	1	1	2885	tags=24%, list=14%, signal=28%
REACTOME_EICOSANOID_LIGAND_BINDING_RECEPTORS	REACTOME_EICOSANOID_LIGAND_BINDING_RECEPTORS		15	-0.458896	-1.05191	0.374775	1	1	4277	tags=53%, list=21%, signal=68%
REACTOME_GLUCONEOGENESIS	REACTOME_GLUCONEOGENESIS		31	-0.343676	-1.04897	0.409178	1	1	577	tags=10%, list=3%, signal=10%
REACTOME_SMOOTH_MUSCLE_CONTRACTION	REACTOME_SMOOTH_MUSCLE_CONTRACTION		23	-0.46497	-1.04806	0.494824	1	1	3944	tags=39%, list=20%, signal=49%
REACTOME_GABA_SYNTHESIS_RELEASE_REUPTAKE_AND_DEGRADATION	REACTOME_GABA_SYNTHESIS_RELEASE_REUPTAKE_AND_DEGRADATION		17	-0.433352	-1.03899	0.411429	1	1	1800	tags=24%, list=9%, signal=26%
REACTOME_INTERFERON_ALPHA_BETA_SIGNALING	REACTOME_INTERFERON_ALPHA_BETA_SIGNALING		61	-0.402776	-1.03759	0.407821	1	1	3299	tags=33%, list=16%, signal=39%
REACTOME_PROTEOLYTIC_CLEAVAGE_OF_SNARE_COMPLEX_PROTEINS	REACTOME_PROTEOLYTIC_CLEAVAGE_OF_SNARE_COMPLEX_PROTEINS		16	-0.327628	-1.03299	0.427203	1	1	13492	tags=100%, list=67%, signal=305%
BIOCARTA_LONGEVITY_PATHWAY	BIOCARTA_LONGEVITY_PATHWAY		15	-0.388534	-1.03285	0.43002	1	1	3207	tags=33%, list=16%, signal=40%
NABA_PROTEOGLYCANS	NABA_PROTEOGLYCANS		34	-0.415508	-1.02792	0.395985	1	1	2850	tags=32%, list=14%, signal=38%
REACTOME_ION_CHANNEL_TRANSPORT	REACTOME_ION_CHANNEL_TRANSPORT		54	-0.354023	-1.01593	0.412946	1	1	2069	tags=24%, list=10%, signal=27%
REACTOME_P53_INDEPENDENT_G1_S_DNA_DAMAGE_CHECKPOINT	REACTOME_P53_INDEPENDENT_G1_S_DNA_DAMAGE_CHECKPOINT		48	-0.286628	-1.01219	0.417154	1	1	5147	tags=35%, list=26%, signal=48%
REACTOME_SRP_DEPENDENT_COTRANSLATIONAL_PROTEIN_TARGETING_TO_MEMBRANE	REACTOME_SRP_DEPENDENT_COTRANSLATIONAL_PROTEIN_TARGETING_TO_MEMBRANE		110	-0.362176	-1.00963	0.473888	1	1	5116	tags=44%, list=26%, signal=58%
REACTOME_TELOMERE_MAINTENANCE	REACTOME_TELOMERE_MAINTENANCE		73	-0.301744	-1.00939	0.43222	1	1	5333	tags=42%, list=27%, signal=58%
PID_HEDGEHOG_2PATHWAY	PID_HEDGEHOG_2PATHWAY		22	-0.383586	-1.00855	0.448905	1	1	878	tags=14%, list=4%, signal=14%
PID_DNA_PK_PATHWAY	PID_DNA_PK_PATHWAY		16	-0.322092	-1.00142	0.467078	1	1	214	tags=6%, list=1%, signal=6%
REACTOME_CLASS_A1_RHODOPSIN_LIKE_RECEPTORS	REACTOME_CLASS_A1_RHODOPSIN_LIKE_RECEPTORS		291	-0.332899	-1.00028	0.428224	1	1	3328	tags=33%, list=17%, signal=39%
KEGG_RIBOSOME	KEGG_RIBOSOME		87	-0.402706	-0.996364	0.5	1	1	5535	tags=52%, list=28%, signal=71%
REACTOME_REGULATION_OF_BETA_CELL_DEVELOPMENT	REACTOME_REGULATION_OF_BETA_CELL_DEVELOPMENT		30	-0.415018	-0.996351	0.432099	1	1	2340	tags=33%, list=12%, signal=38%
REACTOME_HEPARAN_SULFATE_HEPARIN_HS_GAG_METABOLISM	REACTOME_HEPARAN_SULFATE_HEPARIN_HS_GAG_METABOLISM		51	-0.330582	-0.994146	0.455026	1	1	2850	tags=22%, list=14%, signal=25%
REACTOME_P53_DEPENDENT_G1_DNA_DAMAGE_RESPONSE	REACTOME_P53_DEPENDENT_G1_DNA_DAMAGE_RESPONSE		53	-0.25565	-0.994096	0.426692	1	1	5147	tags=34%, list=26%, signal=46%
REACTOME_SPHINGOLIPID_METABOLISM	REACTOME_SPHINGOLIPID_METABOLISM		62	-0.286892	-0.992156	0.45648	1	1	1094	tags=11%, list=5%, signal=12%
REACTOME_G_ALPHA_I_SIGNALLING_EVENTS	REACTOME_G_ALPHA_I_SIGNALLING_EVENTS		189	-0.30938	-0.982686	0.501193	1	1	2852	tags=25%, list=14%, signal=29%
REACTOME_CHONDROITIN_SULFATE_DERMATAN_SULFATE_METABOLISM	REACTOME_CHONDROITIN_SULFATE_DERMATAN_SULFATE_METABOLISM		47	-0.320387	-0.981488	0.486742	1	1	2291	tags=15%, list=11%, signal=17%
NABA_ECM_AFFILIATED	NABA_ECM_AFFILIATED		160	-0.298019	-0.978409	0.513513	1	1	2649	tags=23%, list=13%, signal=26%
REACTOME_RIG_I_MDA5_MEDIATED_INDUCTION_OF_IFN_ALPHA_BETA_PATHWAYS	REACTOME_RIG_I_MDA5_MEDIATED_INDUCTION_OF_IFN_ALPHA_BETA_PATHWAYS		71	-0.26138	-0.975865	0.482993	1	1	2572	tags=15%, list=13%, signal=18%
REACTOME_METABOLISM_OF_AMINO_ACIDS_AND_DERIVATIVES	REACTOME_METABOLISM_OF_AMINO_ACIDS_AND_DERIVATIVES		196	-0.245855	-0.972761	0.505618	1	1	2277	tags=13%, list=11%, signal=15%
REACTOME_PEPTIDE_LIGAND_BINDING_RECEPTORS	REACTOME_PEPTIDE_LIGAND_BINDING_RECEPTORS		182	-0.333207	-0.972203	0.532438	1	1	3328	tags=35%, list=17%, signal=42%
REACTOME_BILE_ACID_AND_BILE_SALT_METABOLISM	REACTOME_BILE_ACID_AND_BILE_SALT_METABOLISM		27	-0.396068	-0.969572	0.476285	1	1	2077	tags=33%, list=10%, signal=37%
KEGG_MATURITY_ONSET_DIABETES_OF_THE_YOUNG	KEGG_MATURITY_ONSET_DIABETES_OF_THE_YOUNG		25	-0.425815	-0.967024	0.509514	1	1	2340	tags=36%, list=12%, signal=41%
REACTOME_RAP1_SIGNALLING	REACTOME_RAP1_SIGNALLING		16	-0.344398	-0.964713	0.486815	1	1	577	tags=13%, list=3%, signal=13%
REACTOME_GLYCOLYSIS	REACTOME_GLYCOLYSIS		27	-0.325665	-0.961062	0.5	1	1	308	tags=7%, list=2%, signal=8%
REACTOME_GPCR_LIGAND_BINDING	REACTOME_GPCR_LIGAND_BINDING		392	-0.309114	-0.960653	0.571429	1	1	2580	tags=25%, list=13%, signal=28%
REACTOME_SCF_BETA_TRCP_MEDIATED_DEGRADATION_OF_EMI1	REACTOME_SCF_BETA_TRCP_MEDIATED_DEGRADATION_OF_EMI1		49	-0.267005	-0.960443	0.474383	1	1	5147	tags=35%, list=26%, signal=47%
REACTOME_INFLUENZA_VIRAL_RNA_TRANSCRIPTION_AND_REPLICATION	REACTOME_INFLUENZA_VIRAL_RNA_TRANSCRIPTION_AND_REPLICATION		102	-0.366857	-0.958573	0.527451	1	1	5535	tags=50%, list=28%, signal=69%
REACTOME_NEURONAL_SYSTEM	REACTOME_NEURONAL_SYSTEM		276	-0.284644	-0.957988	0.577299	1	1	1905	tags=18%, list=9%, signal=20%
REACTOME_NEUROTRANSMITTER_RELEASE_CYCLE	REACTOME_NEUROTRANSMITTER_RELEASE_CYCLE		34	-0.365303	-0.956266	0.527675	1	1	1996	tags=24%, list=10%, signal=26%
KEGG_PROPANOATE_METABOLISM	KEGG_PROPANOATE_METABOLISM		32	-0.307585	-0.956076	0.495327	1	1	2588	tags=19%, list=13%, signal=21%
BIOCARTA_NKCELLS_PATHWAY	BIOCARTA_NKCELLS_PATHWAY		20	-0.374445	-0.949702	0.516854	1	1	2263	tags=20%, list=11%, signal=23%
KEGG_OTHER_GLYCAN_DEGRADATION	KEGG_OTHER_GLYCAN_DEGRADATION		16	-0.360411	-0.944329	0.507495	1	1	12835	tags=100%, list=64%, signal=277%
REACTOME_G_ALPHA_Q_SIGNALLING_EVENTS	REACTOME_G_ALPHA_Q_SIGNALLING_EVENTS		177	-0.298419	-0.942673	0.645963	1	1	2709	tags=25%, list=14%, signal=28%
NABA_BASEMENT_MEMBRANES	NABA_BASEMENT_MEMBRANES		39	-0.372647	-0.94214	0.532692	1	1	2432	tags=18%, list=12%, signal=20%
NABA_SECRETED_FACTORS	NABA_SECRETED_FACTORS		331	-0.301647	-0.938485	0.692661	1	1	2926	tags=26%, list=15%, signal=30%
NABA_CORE_MATRISOME	NABA_CORE_MATRISOME		263	-0.317996	-0.938202	0.544732	1	1	2683	tags=22%, list=13%, signal=25%
REACTOME_NCAM1_INTERACTIONS	REACTOME_NCAM1_INTERACTIONS		39	-0.357259	-0.937486	0.557114	1	1	4005	tags=41%, list=20%, signal=51%
REACTOME_AMINE_LIGAND_BINDING_RECEPTORS	REACTOME_AMINE_LIGAND_BINDING_RECEPTORS		37	-0.386365	-0.936327	0.574803	1	1	2375	tags=30%, list=12%, signal=34%
KEGG_HEDGEHOG_SIGNALING_PATHWAY	KEGG_HEDGEHOG_SIGNALING_PATHWAY		56	-0.308831	-0.934365	0.564547	1	1	2264	tags=21%, list=11%, signal=24%
REACTOME_TRANSPORT_OF_INORGANIC_CATIONS_ANIONS_AND_AMINO_ACIDS_OLIGOPEPTIDES	REACTOME_TRANSPORT_OF_INORGANIC_CATIONS_ANIONS_AND_AMINO_ACIDS_OLIGOPEPTIDES		93	-0.292905	-0.934132	0.623574	1	1	2924	tags=20%, list=15%, signal=24%
REACTOME_ACTIVATION_OF_KAINATE_RECEPTORS_UPON_GLUTAMATE_BINDING	REACTOME_ACTIVATION_OF_KAINATE_RECEPTORS_UPON_GLUTAMATE_BINDING		31	-0.30245	-0.92906	0.570632	1	1	1751	tags=16%, list=9%, signal=18%
BIOCARTA_MTA3_PATHWAY	BIOCARTA_MTA3_PATHWAY		19	-0.330339	-0.917273	0.598077	1	1	3710	tags=37%, list=18%, signal=45%
REACTOME_TRANSMISSION_ACROSS_CHEMICAL_SYNAPSES	REACTOME_TRANSMISSION_ACROSS_CHEMICAL_SYNAPSES		184	-0.270733	-0.917028	0.689981	1	1	2973	tags=24%, list=15%, signal=28%
REACTOME_3_UTR_MEDIATED_TRANSLATIONAL_REGULATION	REACTOME_3_UTR_MEDIATED_TRANSLATIONAL_REGULATION		106	-0.346348	-0.916525	0.550781	1	1	5116	tags=42%, list=26%, signal=57%
REACTOME_ENERGY_DEPENDENT_REGULATION_OF_MTOR_BY_LKB1_AMPK	REACTOME_ENERGY_DEPENDENT_REGULATION_OF_MTOR_BY_LKB1_AMPK		17	-0.310985	-0.916076	0.567308	1	1	1385	tags=12%, list=7%, signal=13%
REACTOME_TRANSLATION	REACTOME_TRANSLATION		147	-0.294754	-0.915284	0.532039	1	1	5151	tags=38%, list=26%, signal=51%
REACTOME_BIOLOGICAL_OXIDATIONS	REACTOME_BIOLOGICAL_OXIDATIONS		135	-0.30173	-0.914684	0.672377	1	1	2030	tags=23%, list=10%, signal=25%
REACTOME_AMYLOIDS	REACTOME_AMYLOIDS		76	-0.326541	-0.913163	0.643564	1	1	4144	tags=36%, list=21%, signal=45%
KEGG_ANTIGEN_PROCESSING_AND_PRESENTATION	KEGG_ANTIGEN_PROCESSING_AND_PRESENTATION		80	-0.333793	-0.911563	0.558897	1	1	2492	tags=20%, list=12%, signal=23%
BIOCARTA_PROTEASOME_PATHWAY	BIOCARTA_PROTEASOME_PATHWAY		28	-0.285935	-0.909687	0.503861	1	1	14331	tags=100%, list=71%, signal=350%
REACTOME_GASTRIN_CREB_SIGNALLING_PATHWAY_VIA_PKC_AND_MAPK	REACTOME_GASTRIN_CREB_SIGNALLING_PATHWAY_VIA_PKC_AND_MAPK		198	-0.274424	-0.90275	0.755187	1	1	2709	tags=23%, list=14%, signal=26%
PID_TOLL_ENDOGENOUS_PATHWAY	PID_TOLL_ENDOGENOUS_PATHWAY		25	-0.321409	-0.898356	0.578093	1	1	11	tags=4%, list=0%, signal=4%
KEGG_LINOLEIC_ACID_METABOLISM	KEGG_LINOLEIC_ACID_METABOLISM		28	-0.37379	-0.891355	0.683594	1	1	3488	tags=36%, list=17%, signal=43%
REACTOME_NONSENSE_MEDIATED_DECAY_ENHANCED_BY_THE_EXON_JUNCTION_COMPLEX	REACTOME_NONSENSE_MEDIATED_DECAY_ENHANCED_BY_THE_EXON_JUNCTION_COMPLEX		105	-0.325718	-0.890209	0.559687	1	1	5116	tags=41%, list=26%, signal=55%
BIOCARTA_TOLL_PATHWAY	BIOCARTA_TOLL_PATHWAY		37	-0.255379	-0.884661	0.589178	1	1	9	tags=3%, list=0%, signal=3%
KEGG_HEMATOPOIETIC_CELL_LINEAGE	KEGG_HEMATOPOIETIC_CELL_LINEAGE		84	-0.309694	-0.882184	0.654	1	1	1542	tags=13%, list=8%, signal=14%
REACTOME_NEUROTRANSMITTER_RECEPTOR_BINDING_AND_DOWNSTREAM_TRANSMISSION_IN_THE_POSTSYNAPTIC_CELL	REACTOME_NEUROTRANSMITTER_RECEPTOR_BINDING_AND_DOWNSTREAM_TRANSMISSION_IN_THE_POSTSYNAPTIC_CELL		135	-0.267948	-0.879642	0.776265	1	1	2973	tags=25%, list=15%, signal=29%
REACTOME_GLUCOSE_METABOLISM	REACTOME_GLUCOSE_METABOLISM		64	-0.228416	-0.877973	0.597426	1	1	2335	tags=11%, list=12%, signal=12%
REACTOME_EGFR_DOWNREGULATION	REACTOME_EGFR_DOWNREGULATION		24	-0.273744	-0.872795	0.629907	1	1	46	tags=4%, list=0%, signal=4%
KEGG_SNARE_INTERACTIONS_IN_VESICULAR_TRANSPORT	KEGG_SNARE_INTERACTIONS_IN_VESICULAR_TRANSPORT		38	-0.197512	-0.869823	0.589595	1	1	16104	tags=100%, list=80%, signal=506%
KEGG_JAK_STAT_SIGNALING_PATHWAY	KEGG_JAK_STAT_SIGNALING_PATHWAY		154	-0.242675	-0.868894	0.825137	1	1	1349	tags=11%, list=7%, signal=12%
REACTOME_GROWTH_HORMONE_RECEPTOR_SIGNALING	REACTOME_GROWTH_HORMONE_RECEPTOR_SIGNALING		24	-0.30365	-0.861935	0.657718	1	1	1253	tags=13%, list=6%, signal=13%
KEGG_GLYCINE_SERINE_AND_THREONINE_METABOLISM	KEGG_GLYCINE_SERINE_AND_THREONINE_METABOLISM		31	-0.297751	-0.860367	0.662	1	1	2523	tags=16%, list=13%, signal=18%
REACTOME_RNA_POL_I_TRANSCRIPTION	REACTOME_RNA_POL_I_TRANSCRIPTION		81	-0.267006	-0.85479	0.699083	1	1	4144	tags=28%, list=21%, signal=36%
REACTOME_TIGHT_JUNCTION_INTERACTIONS	REACTOME_TIGHT_JUNCTION_INTERACTIONS		29	-0.336986	-0.854692	0.695327	1	1	1490	tags=21%, list=7%, signal=22%
REACTOME_HS_GAG_BIOSYNTHESIS	REACTOME_HS_GAG_BIOSYNTHESIS		30	-0.316463	-0.848781	0.719626	1	1	2717	tags=20%, list=14%, signal=23%
REACTOME_DEPOSITION_OF_NEW_CENPA_CONTAINING_NUCLEOSOMES_AT_THE_CENTROMERE	REACTOME_DEPOSITION_OF_NEW_CENPA_CONTAINING_NUCLEOSOMES_AT_THE_CENTROMERE		58	-0.276883	-0.847855	0.690702	1	1	4144	tags=31%, list=21%, signal=39%
REACTOME_ASSEMBLY_OF_THE_PRE_REPLICATIVE_COMPLEX	REACTOME_ASSEMBLY_OF_THE_PRE_REPLICATIVE_COMPLEX		57	-0.235706	-0.847015	0.530097	1	1	5964	tags=40%, list=30%, signal=57%
REACTOME_MEIOTIC_RECOMBINATION	REACTOME_MEIOTIC_RECOMBINATION		79	-0.274218	-0.846607	0.730402	1	1	4144	tags=28%, list=21%, signal=35%
REACTOME_REGULATION_OF_GENE_EXPRESSION_IN_BETA_CELLS	REACTOME_REGULATION_OF_GENE_EXPRESSION_IN_BETA_CELLS		20	-0.369565	-0.841966	0.736527	1	1	2340	tags=30%, list=12%, signal=34%
BIOCARTA_ACH_PATHWAY	BIOCARTA_ACH_PATHWAY		16	-0.328043	-0.836785	0.664247	1	1	1734	tags=13%, list=9%, signal=14%
REACTOME_COLLAGEN_FORMATION	REACTOME_COLLAGEN_FORMATION		58	-0.329671	-0.833881	0.624	1	1	4005	tags=31%, list=20%, signal=39%
KEGG_GLUTATHIONE_METABOLISM	KEGG_GLUTATHIONE_METABOLISM		50	-0.264244	-0.83157	0.728132	1	1	3193	tags=28%, list=16%, signal=33%
REACTOME_HS_GAG_DEGRADATION	REACTOME_HS_GAG_DEGRADATION		20	-0.3001	-0.824576	0.697495	1	1	1005	tags=10%, list=5%, signal=11%
KEGG_LONG_TERM_DEPRESSION	KEGG_LONG_TERM_DEPRESSION		68	-0.256706	-0.82253	0.805118	1	1	912	tags=10%, list=5%, signal=11%
KEGG_NATURAL_KILLER_CELL_MEDIATED_CYTOTOXICITY	KEGG_NATURAL_KILLER_CELL_MEDIATED_CYTOTOXICITY		131	-0.234937	-0.821662	0.75737	1	1	1674	tags=13%, list=8%, signal=14%
REACTOME_GLUTATHIONE_CONJUGATION	REACTOME_GLUTATHIONE_CONJUGATION		23	-0.301567	-0.819011	0.75	1	1	3014	tags=26%, list=15%, signal=31%
NABA_ECM_GLYCOPROTEINS	NABA_ECM_GLYCOPROTEINS		187	-0.273895	-0.818285	0.819876	1	1	2633	tags=20%, list=13%, signal=23%
REACTOME_METABOLISM_OF_MRNA	REACTOME_METABOLISM_OF_MRNA		209	-0.206346	-0.817783	0.602339	1	1	5147	tags=33%, list=26%, signal=44%
REACTOME_SULFUR_AMINO_ACID_METABOLISM	REACTOME_SULFUR_AMINO_ACID_METABOLISM		24	-0.266933	-0.81462	0.666048	1	1	667	tags=8%, list=3%, signal=9%
REACTOME_BETA_DEFENSINS	REACTOME_BETA_DEFENSINS		17	-0.353573	-0.812598	0.854406	1	1	1507	tags=29%, list=8%, signal=32%
REACTOME_AMINO_ACID_AND_OLIGOPEPTIDE_SLC_TRANSPORTERS	REACTOME_AMINO_ACID_AND_OLIGOPEPTIDE_SLC_TRANSPORTERS		49	-0.281176	-0.812276	0.869281	1	1	2884	tags=22%, list=14%, signal=26%
REACTOME_G_ALPHA_S_SIGNALLING_EVENTS	REACTOME_G_ALPHA_S_SIGNALLING_EVENTS		118	-0.259204	-0.809319	0.957655	1	1	2628	tags=22%, list=13%, signal=25%
REACTOME_CLASS_B_2_SECRETIN_FAMILY_RECEPTORS	REACTOME_CLASS_B_2_SECRETIN_FAMILY_RECEPTORS		87	-0.261065	-0.80137	0.941053	1	1	2264	tags=18%, list=11%, signal=21%
REACTOME_NCAM_SIGNALING_FOR_NEURITE_OUT_GROWTH	REACTOME_NCAM_SIGNALING_FOR_NEURITE_OUT_GROWTH		64	-0.250181	-0.794992	0.781312	1	1	4005	tags=28%, list=20%, signal=35%
PID_SYNDECAN_3_PATHWAY	PID_SYNDECAN_3_PATHWAY		17	-0.311473	-0.794759	0.77963	1	1	435	tags=12%, list=2%, signal=12%
REACTOME_AMINO_ACID_SYNTHESIS_AND_INTERCONVERSION_TRANSAMINATION	REACTOME_AMINO_ACID_SYNTHESIS_AND_INTERCONVERSION_TRANSAMINATION		16	-0.286985	-0.794152	0.686869	1	1	82	tags=6%, list=0%, signal=6%
KEGG_DRUG_METABOLISM_CYTOCHROME_P450	KEGG_DRUG_METABOLISM_CYTOCHROME_P450		71	-0.295663	-0.793523	0.93018	1	1	1782	tags=23%, list=9%, signal=25%
KEGG_MELANOGENESIS	KEGG_MELANOGENESIS		101	-0.225745	-0.793373	0.845238	1	1	2808	tags=18%, list=14%, signal=21%
REACTOME_ANTIGEN_PROCESSING_CROSS_PRESENTATION	REACTOME_ANTIGEN_PROCESSING_CROSS_PRESENTATION		72	-0.233034	-0.788527	0.639053	1	1	5223	tags=36%, list=26%, signal=49%
KEGG_TYROSINE_METABOLISM	KEGG_TYROSINE_METABOLISM		42	-0.284528	-0.779313	0.882143	1	1	1245	tags=12%, list=6%, signal=13%
REACTOME_NOD1_2_SIGNALING_PATHWAY	REACTOME_NOD1_2_SIGNALING_PATHWAY		30	-0.222658	-0.776377	0.680297	1	1	151	tags=3%, list=1%, signal=3%
REACTOME_DESTABILIZATION_OF_MRNA_BY_KSRP	REACTOME_DESTABILIZATION_OF_MRNA_BY_KSRP		17	-0.229341	-0.775154	0.760563	1	1	15462	tags=100%, list=77%, signal=436%
PID_CD8_TCR_DOWNSTREAM_PATHWAY	PID_CD8_TCR_DOWNSTREAM_PATHWAY		64	-0.256576	-0.763825	0.853211	1	1	1674	tags=13%, list=8%, signal=14%
REACTOME_MEIOTIC_SYNAPSIS	REACTOME_MEIOTIC_SYNAPSIS		69	-0.249993	-0.761527	0.878906	1	1	4144	tags=32%, list=21%, signal=40%
KEGG_FATTY_ACID_METABOLISM	KEGG_FATTY_ACID_METABOLISM		40	-0.249025	-0.76121	0.798893	1	1	1631	tags=13%, list=8%, signal=14%
KEGG_GLYCOSPHINGOLIPID_BIOSYNTHESIS_GANGLIO_SERIES	KEGG_GLYCOSPHINGOLIPID_BIOSYNTHESIS_GANGLIO_SERIES		15	-0.279463	-0.756315	0.759369	1	1	14457	tags=100%, list=72%, signal=358%
REACTOME_RNA_POL_III_TRANSCRIPTION	REACTOME_RNA_POL_III_TRANSCRIPTION		33	-0.202207	-0.747222	0.752941	1	1	16009	tags=100%, list=80%, signal=495%
REACTOME_AXON_GUIDANCE	REACTOME_AXON_GUIDANCE		240	-0.191611	-0.746731	0.921002	1	1	2601	tags=13%, list=13%, signal=15%
REACTOME_RNA_POL_III_TRANSCRIPTION_INITIATION_FROM_TYPE_3_PROMOTER	REACTOME_RNA_POL_III_TRANSCRIPTION_INITIATION_FROM_TYPE_3_PROMOTER		26	-0.202137	-0.74355	0.787109	1	1	16009	tags=100%, list=80%, signal=495%
REACTOME_ACYL_CHAIN_REMODELLING_OF_PI	REACTOME_ACYL_CHAIN_REMODELLING_OF_PI		15	-0.337456	-0.742204	0.871648	1	1	3488	tags=40%, list=17%, signal=48%
KEGG_RETINOL_METABOLISM	KEGG_RETINOL_METABOLISM		63	-0.294119	-0.731635	0.963124	1	1	1782	tags=24%, list=9%, signal=26%
REACTOME_METABOLISM_OF_STEROID_HORMONES_AND_VITAMINS_A_AND_D	REACTOME_METABOLISM_OF_STEROID_HORMONES_AND_VITAMINS_A_AND_D		35	-0.280592	-0.729892	0.980583	1	1	2786	tags=31%, list=14%, signal=36%
REACTOME_INFLUENZA_LIFE_CYCLE	REACTOME_INFLUENZA_LIFE_CYCLE		136	-0.231751	-0.729829	0.673077	1	1	5145	tags=35%, list=26%, signal=47%
REACTOME_IL_RECEPTOR_SHC_SIGNALING	REACTOME_IL_RECEPTOR_SHC_SIGNALING		27	-0.245222	-0.717081	0.863736	1	1	628	tags=7%, list=3%, signal=8%
REACTOME_RNA_POL_I_RNA_POL_III_AND_MITOCHONDRIAL_TRANSCRIPTION	REACTOME_RNA_POL_I_RNA_POL_III_AND_MITOCHONDRIAL_TRANSCRIPTION		114	-0.193253	-0.716465	0.904135	1	1	4144	tags=22%, list=21%, signal=27%
REACTOME_ACTIVATION_OF_CHAPERONE_GENES_BY_XBP1S	REACTOME_ACTIVATION_OF_CHAPERONE_GENES_BY_XBP1S		44	-0.203168	-0.71341	0.706439	1	1	15992	tags=100%, list=80%, signal=492%
REACTOME_SIGNALING_BY_WNT	REACTOME_SIGNALING_BY_WNT		63	-0.170541	-0.713001	0.77027	1	1	5584	tags=32%, list=28%, signal=44%
KEGG_PROTEASOME	KEGG_PROTEASOME		44	-0.207067	-0.711134	0.750487	1	1	5147	tags=39%, list=26%, signal=52%
KEGG_VIRAL_MYOCARDITIS	KEGG_VIRAL_MYOCARDITIS		68	-0.258577	-0.709923	0.838983	1	1	1558	tags=12%, list=8%, signal=13%
PID_CONE_PATHWAY	PID_CONE_PATHWAY		23	-0.301809	-0.703366	0.9499	1	1	2924	tags=35%, list=15%, signal=41%
REACTOME_ACTIVATION_OF_NF_KAPPAB_IN_B_CELLS	REACTOME_ACTIVATION_OF_NF_KAPPAB_IN_B_CELLS		61	-0.169164	-0.703265	0.726916	1	1	5147	tags=31%, list=26%, signal=42%
REACTOME_RNA_POL_III_TRANSCRIPTION_INITIATION_FROM_TYPE_2_PROMOTER	REACTOME_RNA_POL_III_TRANSCRIPTION_INITIATION_FROM_TYPE_2_PROMOTER		23	-0.202106	-0.702513	0.820663	1	1	16009	tags=100%, list=80%, signal=495%
KEGG_GLYCOSAMINOGLYCAN_BIOSYNTHESIS_HEPARAN_SULFATE	KEGG_GLYCOSAMINOGLYCAN_BIOSYNTHESIS_HEPARAN_SULFATE		26	-0.264661	-0.702144	0.890909	1	1	4470	tags=35%, list=22%, signal=44%
REACTOME_CHONDROITIN_SULFATE_BIOSYNTHESIS	REACTOME_CHONDROITIN_SULFATE_BIOSYNTHESIS		19	-0.281682	-0.693478	0.843212	1	1	402	tags=5%, list=2%, signal=5%
REACTOME_NEF_MEDIATES_DOWN_MODULATION_OF_CELL_SURFACE_RECEPTORS_BY_RECRUITING_THEM_TO_CLATHRIN_ADAPTERS	REACTOME_NEF_MEDIATES_DOWN_MODULATION_OF_CELL_SURFACE_RECEPTORS_BY_RECRUITING_THEM_TO_CLATHRIN_ADAPTERS		20	-0.23763	-0.690534	0.768031	1	1	5096	tags=30%, list=25%, signal=40%
REACTOME_AMINO_ACID_TRANSPORT_ACROSS_THE_PLASMA_MEMBRANE	REACTOME_AMINO_ACID_TRANSPORT_ACROSS_THE_PLASMA_MEMBRANE		31	-0.252656	-0.690203	0.96139	1	1	2884	tags=23%, list=14%, signal=26%
REACTOME_ACTIVATED_AMPK_STIMULATES_FATTY_ACID_OXIDATION_IN_MUSCLE	REACTOME_ACTIVATED_AMPK_STIMULATES_FATTY_ACID_OXIDATION_IN_MUSCLE		18	-0.231597	-0.689439	0.844961	1	1	1385	tags=11%, list=7%, signal=12%
REACTOME_MHC_CLASS_II_ANTIGEN_PRESENTATION	REACTOME_MHC_CLASS_II_ANTIGEN_PRESENTATION		90	-0.186756	-0.687736	0.810811	1	1	763	tags=3%, list=4%, signal=3%
REACTOME_RNA_POL_III_TRANSCRIPTION_TERMINATION	REACTOME_RNA_POL_III_TRANSCRIPTION_TERMINATION		19	-0.202066	-0.679562	0.82205	1	1	16009	tags=100%, list=80%, signal=495%
BIOCARTA_ERYTH_PATHWAY	BIOCARTA_ERYTH_PATHWAY		15	-0.29804	-0.675184	0.940397	1	1	2714	tags=20%, list=14%, signal=23%
KEGG_ECM_RECEPTOR_INTERACTION	KEGG_ECM_RECEPTOR_INTERACTION		83	-0.243444	-0.674915	0.91603	1	1	2488	tags=18%, list=12%, signal=21%
REACTOME_SCFSKP2_MEDIATED_DEGRADATION_OF_P27_P21	REACTOME_SCFSKP2_MEDIATED_DEGRADATION_OF_P27_P21		53	-0.176749	-0.672823	0.778598	1	1	5147	tags=30%, list=26%, signal=41%
REACTOME_RNA_POL_III_CHAIN_ELONGATION	REACTOME_RNA_POL_III_CHAIN_ELONGATION		17	-0.202046	-0.665598	0.875728	1	1	16009	tags=100%, list=80%, signal=495%
REACTOME_NUCLEAR_RECEPTOR_TRANSCRIPTION_PATHWAY	REACTOME_NUCLEAR_RECEPTOR_TRANSCRIPTION_PATHWAY		47	-0.217565	-0.662344	0.959147	1	1	517	tags=6%, list=3%, signal=7%
REACTOME_METABOLISM_OF_NUCLEOTIDES	REACTOME_METABOLISM_OF_NUCLEOTIDES		72	-0.168897	-0.661367	0.927022	1	1	3840	tags=21%, list=19%, signal=26%
KEGG_NICOTINATE_AND_NICOTINAMIDE_METABOLISM	KEGG_NICOTINATE_AND_NICOTINAMIDE_METABOLISM		24	-0.231033	-0.66043	0.905882	1	1	5225	tags=42%, list=26%, signal=56%
REACTOME_MEIOSIS	REACTOME_MEIOSIS		107	-0.200101	-0.660066	0.981203	1	1	4144	tags=25%, list=21%, signal=32%
REACTOME_ACYL_CHAIN_REMODELLING_OF_PS	REACTOME_ACYL_CHAIN_REMODELLING_OF_PS		15	-0.296867	-0.658293	0.94041	1	1	3488	tags=33%, list=17%, signal=40%
REACTOME_METABOLISM_OF_POLYAMINES	REACTOME_METABOLISM_OF_POLYAMINES		15	-0.214104	-0.656537	0.837945	1	1	3117	tags=20%, list=16%, signal=24%
KEGG_PRION_DISEASES	KEGG_PRION_DISEASES		35	-0.230757	-0.656086	0.943434	1	1	2983	tags=17%, list=15%, signal=20%
REACTOME_ORC1_REMOVAL_FROM_CHROMATIN	REACTOME_ORC1_REMOVAL_FROM_CHROMATIN		59	-0.168206	-0.639819	0.790741	1	1	5584	tags=36%, list=28%, signal=49%
REACTOME_EXTENSION_OF_TELOMERES	REACTOME_EXTENSION_OF_TELOMERES		27	-0.209136	-0.636295	0.806691	1	1	15869	tags=100%, list=79%, signal=478%
REACTOME_TRAF6_MEDIATED_NFKB_ACTIVATION	REACTOME_TRAF6_MEDIATED_NFKB_ACTIVATION		21	-0.213965	-0.635078	0.878968	1	1	15771	tags=100%, list=79%, signal=467%
KEGG_ASTHMA	KEGG_ASTHMA		28	-0.281278	-0.635072	0.932735	1	1	361	tags=7%, list=2%, signal=7%
REACTOME_REGULATION_OF_MRNA_STABILITY_BY_PROTEINS_THAT_BIND_AU_RICH_ELEMENTS	REACTOME_REGULATION_OF_MRNA_STABILITY_BY_PROTEINS_THAT_BIND_AU_RICH_ELEMENTS		81	-0.137996	-0.628781	0.817073	1	1	5147	tags=28%, list=26%, signal=38%
REACTOME_RESPIRATORY_ELECTRON_TRANSPORT	REACTOME_RESPIRATORY_ELECTRON_TRANSPORT		64	-0.199127	-0.628196	0.790875	1	1	6345	tags=48%, list=32%, signal=71%
REACTOME_INTERFERON_SIGNALING	REACTOME_INTERFERON_SIGNALING		152	-0.19192	-0.623459	0.86988	1	1	2849	tags=14%, list=14%, signal=17%
ST_WNT_CA2_CYCLIC_GMP_PATHWAY	ST_WNT_CA2_CYCLIC_GMP_PATHWAY		20	-0.238664	-0.620198	0.967925	1	1	3985	tags=30%, list=20%, signal=37%
KEGG_SELENOAMINO_ACID_METABOLISM	KEGG_SELENOAMINO_ACID_METABOLISM		26	-0.198432	-0.616338	0.899029	1	1	3382	tags=19%, list=17%, signal=23%
REACTOME_APC_C_CDH1_MEDIATED_DEGRADATION_OF_CDC20_AND_OTHER_APC_C_CDH1_TARGETED_PROTEINS_IN_LATE_MITOSIS_EARLY_G1	REACTOME_APC_C_CDH1_MEDIATED_DEGRADATION_OF_CDC20_AND_OTHER_APC_C_CDH1_TARGETED_PROTEINS_IN_LATE_MITOSIS_EARLY_G1		64	-0.161439	-0.613657	0.828244	1	1	15296	tags=97%, list=76%, signal=407%
KEGG_PRIMARY_IMMUNODEFICIENCY	KEGG_PRIMARY_IMMUNODEFICIENCY		35	-0.229794	-0.609959	0.933194	1	1	3169	tags=17%, list=16%, signal=20%
KEGG_RENIN_ANGIOTENSIN_SYSTEM	KEGG_RENIN_ANGIOTENSIN_SYSTEM		17	-0.247235	-0.60709	0.984586	1	1	3994	tags=35%, list=20%, signal=44%
REACTOME_CYTOKINE_SIGNALING_IN_IMMUNE_SYSTEM	REACTOME_CYTOKINE_SIGNALING_IN_IMMUNE_SYSTEM		262	-0.163739	-0.605522	0.922518	1	1	1843	tags=8%, list=9%, signal=9%
REACTOME_PLATELET_SENSITIZATION_BY_LDL	REACTOME_PLATELET_SENSITIZATION_BY_LDL		16	-0.200103	-0.603231	0.89901	1	1	1077	tags=6%, list=5%, signal=7%
REACTOME_METABOLISM_OF_RNA	REACTOME_METABOLISM_OF_RNA		253	-0.14069	-0.597731	0.78119	1	1	5147	tags=29%, list=26%, signal=38%
REACTOME_BASE_EXCISION_REPAIR	REACTOME_BASE_EXCISION_REPAIR		19	-0.185847	-0.588155	0.951762	1	1	16334	tags=100%, list=81%, signal=538%
REACTOME_AUTODEGRADATION_OF_CDH1_BY_CDH1_APC_C	REACTOME_AUTODEGRADATION_OF_CDH1_BY_CDH1_APC_C		56	-0.159242	-0.58366	0.933071	1	1	16873	tags=100%, list=84%, signal=628%
REACTOME_CHROMOSOME_MAINTENANCE	REACTOME_CHROMOSOME_MAINTENANCE		114	-0.15925	-0.574381	0.994141	1	1	4144	tags=24%, list=21%, signal=30%
REACTOME_APC_C_CDC20_MEDIATED_DEGRADATION_OF_MITOTIC_PROTEINS	REACTOME_APC_C_CDC20_MEDIATED_DEGRADATION_OF_MITOTIC_PROTEINS		65	-0.14996	-0.573571	0.869231	1	1	17060	tags=100%, list=85%, signal=667%
PID_INTEGRIN3_PATHWAY	PID_INTEGRIN3_PATHWAY		43	-0.225991	-0.573239	0.974609	1	1	4408	tags=33%, list=22%, signal=42%
REACTOME_RESOLUTION_OF_AP_SITES_VIA_THE_MULTIPLE_NUCLEOTIDE_PATCH_REPLACEMENT_PATHWAY	REACTOME_RESOLUTION_OF_AP_SITES_VIA_THE_MULTIPLE_NUCLEOTIDE_PATCH_REPLACEMENT_PATHWAY		17	-0.185828	-0.567879	0.956522	1	1	16334	tags=100%, list=81%, signal=538%
PID_HIF1A_PATHWAY	PID_HIF1A_PATHWAY		19	-0.172226	-0.566948	0.935065	1	1	3483	tags=26%, list=17%, signal=32%
REACTOME_OTHER_SEMAPHORIN_INTERACTIONS	REACTOME_OTHER_SEMAPHORIN_INTERACTIONS		15	-0.227227	-0.565693	0.973684	1	1	4679	tags=33%, list=23%, signal=43%
REACTOME_HDL_MEDIATED_LIPID_TRANSPORT	REACTOME_HDL_MEDIATED_LIPID_TRANSPORT		15	-0.24343	-0.561235	0.978448	1	1	1981	tags=13%, list=10%, signal=15%
REACTOME_LAGGING_STRAND_SYNTHESIS	REACTOME_LAGGING_STRAND_SYNTHESIS		19	-0.209053	-0.558488	0.912871	1	1	15869	tags=100%, list=79%, signal=478%
REACTOME_NUCLEOTIDE_BINDING_DOMAIN_LEUCINE_RICH_REPEAT_CONTAINING_RECEPTOR_NLR_SIGNALING_PATHWAYS	REACTOME_NUCLEOTIDE_BINDING_DOMAIN_LEUCINE_RICH_REPEAT_CONTAINING_RECEPTOR_NLR_SIGNALING_PATHWAYS		45	-0.158056	-0.554243	0.960861	0.999731	1	151	tags=2%, list=1%, signal=2%
REACTOME_GOLGI_ASSOCIATED_VESICLE_BIOGENESIS	REACTOME_GOLGI_ASSOCIATED_VESICLE_BIOGENESIS		52	-0.143662	-0.553306	0.915385	0.995664	1	46	tags=2%, list=0%, signal=2%
REACTOME_ACTIVATION_OF_THE_MRNA_UPON_BINDING_OF_THE_CAP_BINDING_COMPLEX_AND_EIFS_AND_SUBSEQUENT_BINDING_TO_43S	REACTOME_ACTIVATION_OF_THE_MRNA_UPON_BINDING_OF_THE_CAP_BINDING_COMPLEX_AND_EIFS_AND_SUBSEQUENT_BINDING_TO_43S		57	-0.193159	-0.539777	0.857426	0.998985	1	4910	tags=33%, list=24%, signal=44%
KEGG_GLYCOSAMINOGLYCAN_BIOSYNTHESIS_CHONDROITIN_SULFATE	KEGG_GLYCOSAMINOGLYCAN_BIOSYNTHESIS_CHONDROITIN_SULFATE		22	-0.177052	-0.520855	0.970909	1	1	4237	tags=27%, list=21%, signal=35%
REACTOME_CELL_CYCLE_CHECKPOINTS	REACTOME_CELL_CYCLE_CHECKPOINTS		105	-0.132017	-0.511394	0.911937	1	1	17424	tags=100%, list=87%, signal=758%
REACTOME_RESPIRATORY_ELECTRON_TRANSPORT_ATP_SYNTHESIS_BY_CHEMIOSMOTIC_COUPLING_AND_HEAT_PRODUCTION_BY_UNCOUPLING_PROTEINS_	REACTOME_RESPIRATORY_ELECTRON_TRANSPORT_ATP_SYNTHESIS_BY_CHEMIOSMOTIC_COUPLING_AND_HEAT_PRODUCTION_BY_UNCOUPLING_PROTEINS_		80	-0.146823	-0.49214	0.929389	1	1	6345	tags=46%, list=32%, signal=67%
REACTOME_THE_ROLE_OF_NEF_IN_HIV1_REPLICATION_AND_DISEASE_PATHOGENESIS	REACTOME_THE_ROLE_OF_NEF_IN_HIV1_REPLICATION_AND_DISEASE_PATHOGENESIS		27	-0.168697	-0.488018	0.949597	1	1	16679	tags=100%, list=83%, signal=593%
PID_INTEGRIN1_PATHWAY	PID_INTEGRIN1_PATHWAY		66	-0.190542	-0.477141	0.995927	1	1	5549	tags=41%, list=28%, signal=56%
REACTOME_INFLAMMASOMES	REACTOME_INFLAMMASOMES		16	-0.180008	-0.458499	0.989796	1	1	3990	tags=19%, list=20%, signal=23%
REACTOME_ANTIGEN_PRESENTATION_FOLDING_ASSEMBLY_AND_PEPTIDE_LOADING_OF_CLASS_I_MHC	REACTOME_ANTIGEN_PRESENTATION_FOLDING_ASSEMBLY_AND_PEPTIDE_LOADING_OF_CLASS_I_MHC		20	-0.201387	-0.439219	0.934292	1	1	1464	tags=10%, list=7%, signal=11%
BIOCARTA_PML_PATHWAY	BIOCARTA_PML_PATHWAY		17	-0.154095	-0.438567	0.993711	0.996352	1	3865	tags=24%, list=19%, signal=29%
REACTOME_SYNTHESIS_OF_DNA	REACTOME_SYNTHESIS_OF_DNA		84	-0.10361	-0.385143	0.984556	0.997622	1	5701	tags=33%, list=28%, signal=46%

## Sheet: Table S4E
Table S4E. Biological process enrichment of GSEA report for mutant FBXW7.
NAME	GS<br> follow link to MSigDB	GS DETAILS	SIZE	ES	NES	NOM p-val	FDR q-val	FWER p-val	RANK AT MAX	LEADING EDGE
REGULATION_OF_JNK_ACTIVITY	REGULATION_OF_JNK_ACTIVITY	Details ...	20	0.567083	1.80314	0.00406504	0.999969	0.321	5001	tags=45%, list=25%, signal=60%
POSITIVE_REGULATION_OF_JNK_ACTIVITY	POSITIVE_REGULATION_OF_JNK_ACTIVITY	Details ...	18	0.554566	1.80005	0.00614754	0.514232	0.327	5001	tags=44%, list=25%, signal=59%
ACTIVATION_OF_JNK_ACTIVITY	ACTIVATION_OF_JNK_ACTIVITY	Details ...	16	0.568219	1.78961	0.00986193	0.388964	0.361	5001	tags=50%, list=25%, signal=67%
REGULATION_OF_ACTION_POTENTIAL	REGULATION_OF_ACTION_POTENTIAL	Details ...	17	0.64065	1.70587	0.00877193	0.669741	0.569	1124	tags=29%, list=6%, signal=31%
MORPHOGENESIS_OF_AN_EPITHELIUM	MORPHOGENESIS_OF_AN_EPITHELIUM	Details ...	16	0.74492	1.69417	0.00220264	0.60434	0.61	1965	tags=50%, list=10%, signal=55%
JNK_CASCADE	JNK_CASCADE	Details ...	47	0.458666	1.66724	0.012605	0.659092	0.688	5910	tags=49%, list=29%, signal=69%
CELLULAR_COMPONENT_ASSEMBLY	CELLULAR_COMPONENT_ASSEMBLY	Details ...	284	0.314983	1.66663	0.00364964	0.567371	0.689	6968	tags=40%, list=35%, signal=60%
TRANSCRIPTION_INITIATION	TRANSCRIPTION_INITIATION	Details ...	35	0.482077	1.66282	0.00798403	0.513813	0.696	6760	tags=51%, list=34%, signal=77%
STRESS_ACTIVATED_PROTEIN_KINASE_SIGNALING_PATHWAY	STRESS_ACTIVATED_PROTEIN_KINASE_SIGNALING_PATHWAY	Details ...	49	0.445933	1.65027	0.0188285	0.512148	0.726	5910	tags=47%, list=29%, signal=66%
MACROMOLECULAR_COMPLEX_ASSEMBLY	MACROMOLECULAR_COMPLEX_ASSEMBLY	Details ...	267	0.308632	1.64744	0.00571429	0.474703	0.735	6968	tags=39%, list=35%, signal=59%
POSITIVE_REGULATION_OF_CELLULAR_COMPONENT_ORGANIZATION_AND_BIOGENESIS	POSITIVE_REGULATION_OF_CELLULAR_COMPONENT_ORGANIZATION_AND_BIOGENESIS	Details ...	36	0.534884	1.58704	0.0252427	0.743123	0.845	2112	tags=31%, list=11%, signal=34%
HOMOPHILIC_CELL_ADHESION	HOMOPHILIC_CELL_ADHESION	Details ...	16	0.635783	1.57955	0.0231579	0.723604	0.854	2161	tags=44%, list=11%, signal=49%
ESTABLISHMENT_OF_ORGANELLE_LOCALIZATION	ESTABLISHMENT_OF_ORGANELLE_LOCALIZATION	Details ...	17	0.537115	1.56302	0.0337972	0.768336	0.874	6440	tags=53%, list=32%, signal=78%
PEPTIDYL_AMINO_ACID_MODIFICATION	PEPTIDYL_AMINO_ACID_MODIFICATION	Details ...	62	0.431578	1.56195	0.0193798	0.719657	0.874	5429	tags=48%, list=27%, signal=66%
PROTEIN_COMPLEX_ASSEMBLY	PROTEIN_COMPLEX_ASSEMBLY	Details ...	164	0.328462	1.55187	0.00630252	0.732017	0.892	5391	tags=35%, list=27%, signal=47%
CHROMOSOME_SEGREGATION	CHROMOSOME_SEGREGATION	Details ...	32	0.516048	1.54592	0.046875	0.719388	0.894	5845	tags=50%, list=29%, signal=70%
TRANSCRIPTION_INITIATION_FROM_RNA_POLYMERASE_II_PROMOTER	TRANSCRIPTION_INITIATION_FROM_RNA_POLYMERASE_II_PROMOTER	Details ...	29	0.464503	1.54258	0.0282258	0.694412	0.897	6760	tags=48%, list=34%, signal=73%
PROTEIN_IMPORT_INTO_NUCLEUS	PROTEIN_IMPORT_INTO_NUCLEUS	Details ...	47	0.393853	1.51732	0.0670732	0.793317	0.932	7130	tags=49%, list=36%, signal=76%
REGULATION_OF_CELLULAR_COMPONENT_ORGANIZATION_AND_BIOGENESIS	REGULATION_OF_CELLULAR_COMPONENT_ORGANIZATION_AND_BIOGENESIS	Details ...	124	0.338791	1.51357	0.0247148	0.7713	0.936	7510	tags=45%, list=37%, signal=72%
INTRACELLULAR_PROTEIN_TRANSPORT	INTRACELLULAR_PROTEIN_TRANSPORT	Details ...	142	0.300765	1.51226	0.0621242	0.73826	0.936	7427	tags=39%, list=37%, signal=62%
CHROMOSOME_ORGANIZATION_AND_BIOGENESIS	CHROMOSOME_ORGANIZATION_AND_BIOGENESIS		120	0.358412	1.51003	0.0726257	0.714254	0.937	7822	tags=50%, list=39%, signal=81%
CELLULAR_PROTEIN_COMPLEX_ASSEMBLY	CELLULAR_PROTEIN_COMPLEX_ASSEMBLY		33	0.367136	1.50755	0.0428016	0.694641	0.938	4941	tags=36%, list=25%, signal=48%
POST_TRANSLATIONAL_PROTEIN_MODIFICATION	POST_TRANSLATIONAL_PROTEIN_MODIFICATION		468	0.308409	1.5072	0.0185567	0.665964	0.939	6979	tags=44%, list=35%, signal=66%
PROTEIN_PROCESSING	PROTEIN_PROCESSING		48	0.423209	1.50413	0.0504202	0.653209	0.941	3264	tags=29%, list=16%, signal=35%
PROTEIN_IMPORT	PROTEIN_IMPORT		60	0.361909	1.49887	0.0649895	0.651984	0.947	7221	tags=47%, list=36%, signal=73%
MICROTUBULE_BASED_PROCESS	MICROTUBULE_BASED_PROCESS		81	0.355784	1.49504	0.0736196	0.643046	0.951	7036	tags=53%, list=35%, signal=81%
PROTEIN_HOMOOLIGOMERIZATION	PROTEIN_HOMOOLIGOMERIZATION		22	0.528609	1.49435	0.0315789	0.621225	0.951	2515	tags=27%, list=13%, signal=31%
NUCLEAR_IMPORT	NUCLEAR_IMPORT		49	0.379942	1.49358	0.0855397	0.601658	0.952	7130	tags=47%, list=36%, signal=73%
REGULATION_OF_MAP_KINASE_ACTIVITY	REGULATION_OF_MAP_KINASE_ACTIVITY		67	0.391589	1.4857	0.0283843	0.613573	0.957	5475	tags=40%, list=27%, signal=55%
REGULATION_OF_ORGANELLE_ORGANIZATION_AND_BIOGENESIS	REGULATION_OF_ORGANELLE_ORGANIZATION_AND_BIOGENESIS		40	0.414837	1.48301	0.0625	0.602982	0.96	8139	tags=58%, list=41%, signal=97%
NUCLEAR_TRANSPORT	NUCLEAR_TRANSPORT		86	0.347536	1.47724	0.0984252	0.607857	0.963	7130	tags=45%, list=36%, signal=70%
PROTEIN_TARGETING	PROTEIN_TARGETING		106	0.310298	1.47596	0.0643863	0.5929	0.963	7236	tags=41%, list=36%, signal=63%
SISTER_CHROMATID_SEGREGATION	SISTER_CHROMATID_SEGREGATION		17	0.575904	1.47504	0.0712871	0.578133	0.963	5845	tags=59%, list=29%, signal=83%
PROTEIN_AMINO_ACID_PHOSPHORYLATION	PROTEIN_AMINO_ACID_PHOSPHORYLATION		274	0.326614	1.4726	0.037422	0.570598	0.965	6979	tags=48%, list=35%, signal=73%
REGULATION_OF_PHOSPHORYLATION	REGULATION_OF_PHOSPHORYLATION		49	0.47256	1.45292	0.0264228	0.638048	0.973	2505	tags=33%, list=12%, signal=37%
PROTEIN_AMINO_ACID_N_LINKED_GLYCOSYLATION	PROTEIN_AMINO_ACID_N_LINKED_GLYCOSYLATION		30	0.495207	1.45189	0.041841	0.623973	0.974	1551	tags=20%, list=8%, signal=22%
NUCLEOCYTOPLASMIC_TRANSPORT	NUCLEOCYTOPLASMIC_TRANSPORT		85	0.343092	1.45106	0.114398	0.610307	0.974	7130	tags=45%, list=36%, signal=69%
MITOTIC_SISTER_CHROMATID_SEGREGATION	MITOTIC_SISTER_CHROMATID_SEGREGATION		16	0.560861	1.4302	0.104126	0.678474	0.978	5845	tags=56%, list=29%, signal=79%
MICROTUBULE_CYTOSKELETON_ORGANIZATION_AND_BIOGENESIS	MICROTUBULE_CYTOSKELETON_ORGANIZATION_AND_BIOGENESIS		35	0.443201	1.42275	0.131679	0.69251	0.981	7036	tags=60%, list=35%, signal=92%
PHOSPHORYLATION	PHOSPHORYLATION		308	0.31333	1.42146	0.048218	0.680006	0.981	6979	tags=45%, list=35%, signal=69%
REGULATION_OF_PROTEIN_AMINO_ACID_PHOSPHORYLATION	REGULATION_OF_PROTEIN_AMINO_ACID_PHOSPHORYLATION		30	0.506033	1.41871	0.0435644	0.675641	0.981	2505	tags=40%, list=12%, signal=46%
REGULATION_OF_GTPASE_ACTIVITY	REGULATION_OF_GTPASE_ACTIVITY		15	0.492473	1.41641	0.125749	0.668632	0.981	6583	tags=67%, list=33%, signal=99%
PROTEIN_AUTOPROCESSING	PROTEIN_AUTOPROCESSING		31	0.445144	1.41312	0.0897436	0.667377	0.982	5744	tags=55%, list=29%, signal=77%
DNA_RECOMBINATION	DNA_RECOMBINATION		45	0.393172	1.41292	0.0935114	0.652837	0.982	9980	tags=76%, list=50%, signal=150%
ORGANELLE_ORGANIZATION_AND_BIOGENESIS	ORGANELLE_ORGANIZATION_AND_BIOGENESIS		464	0.263087	1.39588	0.0607211	0.707343	0.985	7781	tags=45%, list=39%, signal=72%
PROTEIN_TRANSPORT	PROTEIN_TRANSPORT		154	0.268545	1.39365	0.111789	0.702354	0.986	7297	tags=39%, list=36%, signal=61%
POSITIVE_REGULATION_OF_TRANSCRIPTION	POSITIVE_REGULATION_OF_TRANSCRIPTION		141	0.328547	1.39122	0.0609756	0.696836	0.986	7048	tags=43%, list=35%, signal=66%
NEGATIVE_REGULATION_OF_CELL_CYCLE	NEGATIVE_REGULATION_OF_CELL_CYCLE		79	0.361857	1.38083	0.0804829	0.724287	0.988	5521	tags=39%, list=28%, signal=54%
POSITIVE_REGULATION_OF_NUCLEOBASENUCLEOSIDENUCLEOTIDE_AND_NUCLEIC_ACID_METABOLIC_PROCESS	POSITIVE_REGULATION_OF_NUCLEOBASENUCLEOSIDENUCLEOTIDE_AND_NUCLEIC_ACID_METABOLIC_PROCESS		151	0.32464	1.37547	0.0816327	0.731823	0.989	7048	tags=44%, list=35%, signal=67%
CASPASE_ACTIVATION	CASPASE_ACTIVATION		26	0.447119	1.37261	0.100858	0.729317	0.99	5357	tags=35%, list=27%, signal=47%
REGULATION_OF_ANATOMICAL_STRUCTURE_MORPHOGENESIS	REGULATION_OF_ANATOMICAL_STRUCTURE_MORPHOGENESIS		25	0.453207	1.36541	0.0979021	0.745153	0.99	2112	tags=20%, list=11%, signal=22%
REGULATION_OF_CYTOSKELETON_ORGANIZATION_AND_BIOGENESIS	REGULATION_OF_CYTOSKELETON_ORGANIZATION_AND_BIOGENESIS		30	0.427621	1.36254	0.143376	0.742995	0.99	8037	tags=53%, list=40%, signal=89%
CYTOPLASM_ORGANIZATION_AND_BIOGENESIS	CYTOPLASM_ORGANIZATION_AND_BIOGENESIS		15	0.525153	1.36207	0.132576	0.731121	0.99	5391	tags=53%, list=27%, signal=73%
POSITIVE_REGULATION_OF_RNA_METABOLIC_PROCESS	POSITIVE_REGULATION_OF_RNA_METABOLIC_PROCESS		120	0.327032	1.35992	0.0749507	0.726981	0.99	7048	tags=45%, list=35%, signal=69%
PROTEOLYSIS	PROTEOLYSIS		189	0.311488	1.35949	0.0772201	0.715805	0.99	2661	tags=17%, list=13%, signal=19%
COVALENT_CHROMATIN_MODIFICATION	COVALENT_CHROMATIN_MODIFICATION		22	0.427984	1.35451	0.124748	0.722775	0.992	7969	tags=50%, list=40%, signal=83%
PROTEIN_AMINO_ACID_AUTOPHOSPHORYLATION	PROTEIN_AMINO_ACID_AUTOPHOSPHORYLATION		30	0.422862	1.35309	0.137712	0.715589	0.993	5744	tags=53%, list=29%, signal=75%
PROTEIN_DNA_COMPLEX_ASSEMBLY	PROTEIN_DNA_COMPLEX_ASSEMBLY		48	0.349945	1.34937	0.159046	0.717371	0.993	7454	tags=46%, list=37%, signal=73%
REGULATION_OF_SMALL_GTPASE_MEDIATED_SIGNAL_TRANSDUCTION	REGULATION_OF_SMALL_GTPASE_MEDIATED_SIGNAL_TRANSDUCTION		23	0.427537	1.3464	0.166667	0.716376	0.993	6583	tags=65%, list=33%, signal=97%
REGULATION_OF_RAS_PROTEIN_SIGNAL_TRANSDUCTION	REGULATION_OF_RAS_PROTEIN_SIGNAL_TRANSDUCTION		19	0.43659	1.34169	0.158513	0.722259	0.994	6583	tags=68%, list=33%, signal=102%
POSITIVE_REGULATION_OF_TRANSPORT	POSITIVE_REGULATION_OF_TRANSPORT		23	0.529244	1.33673	0.098	0.72938	0.994	3797	tags=39%, list=19%, signal=48%
POSITIVE_REGULATION_OF_CASPASE_ACTIVITY	POSITIVE_REGULATION_OF_CASPASE_ACTIVITY		30	0.428885	1.3365	0.126531	0.718864	0.994	5357	tags=33%, list=27%, signal=45%
POSITIVE_REGULATION_OF_CYTOKINE_PRODUCTION	POSITIVE_REGULATION_OF_CYTOKINE_PRODUCTION		15	0.537695	1.33482	0.130261	0.714114	0.995	1376	tags=27%, list=7%, signal=29%
MEMBRANE_LIPID_METABOLIC_PROCESS	MEMBRANE_LIPID_METABOLIC_PROCESS		98	0.309587	1.33166	0.0905433	0.716004	0.995	2521	tags=14%, list=13%, signal=16%
POSITIVE_REGULATION_OF_TRANSCRIPTIONDNA_DEPENDENT	POSITIVE_REGULATION_OF_TRANSCRIPTIONDNA_DEPENDENT		118	0.321303	1.32852	0.0930693	0.716259	0.995	7048	tags=44%, list=35%, signal=68%
POSITIVE_REGULATION_OF_IMMUNE_RESPONSE	POSITIVE_REGULATION_OF_IMMUNE_RESPONSE		29	0.498684	1.32811	0.0964361	0.707409	0.995	4747	tags=41%, list=24%, signal=54%
MEIOTIC_RECOMBINATION	MEIOTIC_RECOMBINATION		15	0.527211	1.32666	0.135922	0.702662	0.995	8579	tags=80%, list=43%, signal=140%
REGULATION_OF_IMMUNE_RESPONSE	REGULATION_OF_IMMUNE_RESPONSE		33	0.490426	1.32503	0.100629	0.69783	0.995	2019	tags=24%, list=10%, signal=27%
POSITIVE_REGULATION_OF_RESPONSE_TO_STIMULUS	POSITIVE_REGULATION_OF_RESPONSE_TO_STIMULUS		41	0.465809	1.32476	0.0731183	0.688998	0.995	2019	tags=22%, list=10%, signal=24%
REGULATION_OF_NUCLEOCYTOPLASMIC_TRANSPORT	REGULATION_OF_NUCLEOCYTOPLASMIC_TRANSPORT		21	0.440052	1.32384	0.153689	0.682633	0.995	5429	tags=43%, list=27%, signal=59%
ORGANELLE_LOCALIZATION	ORGANELLE_LOCALIZATION		24	0.409929	1.32335	0.146939	0.674702	0.995	6904	tags=58%, list=34%, signal=89%
REGULATION_OF_TRANSPORT	REGULATION_OF_TRANSPORT		65	0.409949	1.31967	0.0854167	0.678128	0.995	4206	tags=32%, list=21%, signal=41%
ACTIN_CYTOSKELETON_ORGANIZATION_AND_BIOGENESIS	ACTIN_CYTOSKELETON_ORGANIZATION_AND_BIOGENESIS		105	0.336018	1.31312	0.131021	0.692793	0.995	4206	tags=31%, list=21%, signal=40%
POSITIVE_REGULATION_OF_MAP_KINASE_ACTIVITY	POSITIVE_REGULATION_OF_MAP_KINASE_ACTIVITY		47	0.373665	1.3099	0.0818584	0.696284	0.995	5332	tags=38%, list=27%, signal=52%
SMALL_GTPASE_MEDIATED_SIGNAL_TRANSDUCTION	SMALL_GTPASE_MEDIATED_SIGNAL_TRANSDUCTION		89	0.319704	1.30932	0.143137	0.689116	0.995	5955	tags=36%, list=30%, signal=51%
PEPTIDYL_TYROSINE_MODIFICATION	PEPTIDYL_TYROSINE_MODIFICATION		29	0.458133	1.30815	0.10058	0.684399	0.995	4175	tags=48%, list=21%, signal=61%
CELL_PROJECTION_BIOGENESIS	CELL_PROJECTION_BIOGENESIS		25	0.402242	1.30799	0.147773	0.67617	0.995	5825	tags=36%, list=29%, signal=51%
POSITIVE_REGULATION_OF_CELLULAR_METABOLIC_PROCESS	POSITIVE_REGULATION_OF_CELLULAR_METABOLIC_PROCESS		224	0.296048	1.30665	0.0669291	0.671783	0.995	5592	tags=32%, list=28%, signal=44%
VESICLE_MEDIATED_TRANSPORT	VESICLE_MEDIATED_TRANSPORT		193	0.259349	1.30575	0.106918	0.666168	0.995	8045	tags=51%, list=40%, signal=84%
REGULATION_OF_MYELOID_CELL_DIFFERENTIATION	REGULATION_OF_MYELOID_CELL_DIFFERENTIATION		19	0.52579	1.30355	0.148893	0.665956	0.995	3733	tags=42%, list=19%, signal=52%
TRNA_METABOLIC_PROCESS	TRNA_METABOLIC_PROCESS		19	0.423577	1.30125	0.201245	0.665724	0.996	8896	tags=74%, list=44%, signal=132%
MACROMOLECULE_LOCALIZATION	MACROMOLECULE_LOCALIZATION		231	0.254689	1.30103	0.111328	0.658429	0.996	7427	tags=40%, list=37%, signal=63%
CHROMATIN_MODIFICATION	CHROMATIN_MODIFICATION		52	0.344059	1.30027	0.171875	0.653333	0.996	7969	tags=48%, list=40%, signal=80%
EPIDERMIS_DEVELOPMENT	EPIDERMIS_DEVELOPMENT		71	0.522615	1.2995	0.132505	0.647986	0.996	2243	tags=37%, list=11%, signal=41%
HOMEOSTASIS_OF_NUMBER_OF_CELLS	HOMEOSTASIS_OF_NUMBER_OF_CELLS		20	0.44305	1.29815	0.198795	0.644991	0.996	3733	tags=40%, list=19%, signal=49%
HISTONE_MODIFICATION	HISTONE_MODIFICATION		21	0.413505	1.29759	0.164	0.639208	0.996	7969	tags=48%, list=40%, signal=79%
CELL_CYCLE_GO_0007049	CELL_CYCLE_GO_0007049		311	0.288983	1.29487	0.162698	0.641041	0.996	5892	tags=36%, list=29%, signal=50%
ESTABLISHMENT_AND_OR_MAINTENANCE_OF_CHROMATIN_ARCHITECTURE	ESTABLISHMENT_AND_OR_MAINTENANCE_OF_CHROMATIN_ARCHITECTURE		74	0.322567	1.29365	0.174954	0.638161	0.996	7969	tags=46%, list=40%, signal=76%
POSITIVE_REGULATION_OF_PROTEIN_METABOLIC_PROCESS	POSITIVE_REGULATION_OF_PROTEIN_METABOLIC_PROCESS		74	0.384585	1.29235	0.0985663	0.635472	0.996	3150	tags=24%, list=16%, signal=29%
ALCOHOL_METABOLIC_PROCESS	ALCOHOL_METABOLIC_PROCESS		88	0.367405	1.29097	0.0976096	0.632987	0.996	2535	tags=19%, list=13%, signal=22%
ECTODERM_DEVELOPMENT	ECTODERM_DEVELOPMENT		80	0.514357	1.29	0.141684	0.629297	0.996	2243	tags=35%, list=11%, signal=39%
POSITIVE_REGULATION_OF_CELLULAR_PROTEIN_METABOLIC_PROCESS	POSITIVE_REGULATION_OF_CELLULAR_PROTEIN_METABOLIC_PROCESS		72	0.388221	1.28904	0.09839	0.625585	0.996	3150	tags=25%, list=16%, signal=30%
GROWTH	GROWTH		76	0.370555	1.28874	0.110236	0.619638	0.996	5802	tags=39%, list=29%, signal=55%
COFACTOR_BIOSYNTHETIC_PROCESS	COFACTOR_BIOSYNTHETIC_PROCESS		21	0.392379	1.28424	0.195171	0.627658	0.996	10107	tags=81%, list=50%, signal=163%
PROTEIN_LOCALIZATION	PROTEIN_LOCALIZATION		211	0.252824	1.28164	0.114786	0.629109	0.996	7427	tags=38%, list=37%, signal=60%
NEGATIVE_REGULATION_OF_MAP_KINASE_ACTIVITY	NEGATIVE_REGULATION_OF_MAP_KINASE_ACTIVITY		17	0.461999	1.28131	0.200811	0.623461	0.996	5475	tags=41%, list=27%, signal=57%
RESPONSE_TO_UV	RESPONSE_TO_UV		26	0.415482	1.27807	0.166337	0.627417	0.996	5402	tags=38%, list=27%, signal=53%
REGULATION_OF_RESPONSE_TO_STIMULUS	REGULATION_OF_RESPONSE_TO_STIMULUS		59	0.422428	1.27553	0.0863931	0.628921	0.996	2081	tags=24%, list=10%, signal=26%
MAPKKK_CASCADE_GO_0000165	MAPKKK_CASCADE_GO_0000165		104	0.313395	1.2738	0.095672	0.628066	0.997	5585	tags=37%, list=28%, signal=50%
REGULATION_OF_PROTEIN_MODIFICATION_PROCESS	REGULATION_OF_PROTEIN_MODIFICATION_PROCESS		44	0.400157	1.27375	0.133197	0.621859	0.997	2505	tags=30%, list=12%, signal=34%
RAS_PROTEIN_SIGNAL_TRANSDUCTION	RAS_PROTEIN_SIGNAL_TRANSDUCTION		66	0.333555	1.27301	0.188867	0.617934	0.998	5955	tags=36%, list=30%, signal=52%
PEPTIDYL_TYROSINE_PHOSPHORYLATION	PEPTIDYL_TYROSINE_PHOSPHORYLATION		27	0.456488	1.27178	0.124521	0.615823	0.998	4175	tags=48%, list=21%, signal=61%
CELLULAR_LOCALIZATION	CELLULAR_LOCALIZATION		364	0.233103	1.27069	0.0929752	0.613072	0.998	7314	tags=40%, list=36%, signal=62%
CELLULAR_RESPIRATION	CELLULAR_RESPIRATION		19	0.418272	1.27034	0.225806	0.608178	0.998	5813	tags=47%, list=29%, signal=67%
PROTEIN_POLYMERIZATION	PROTEIN_POLYMERIZATION		19	0.467627	1.268	0.179104	0.609618	0.998	5592	tags=58%, list=28%, signal=80%
CELLULAR_RESPONSE_TO_STIMULUS	CELLULAR_RESPONSE_TO_STIMULUS		19	0.461309	1.26734	0.217304	0.605825	0.998	1326	tags=21%, list=7%, signal=23%
PHOSPHOINOSITIDE_METABOLIC_PROCESS	PHOSPHOINOSITIDE_METABOLIC_PROCESS		31	0.337143	1.26588	0.223158	0.604712	0.998	2521	tags=13%, list=13%, signal=15%
ACTIVATION_OF_IMMUNE_RESPONSE	ACTIVATION_OF_IMMUNE_RESPONSE		17	0.526882	1.26495	0.188377	0.601789	0.998	2019	tags=24%, list=10%, signal=26%
HEMOPOIESIS	HEMOPOIESIS		73	0.371684	1.2638	0.147752	0.599798	0.998	3733	tags=30%, list=19%, signal=37%
FATTY_ACID_OXIDATION	FATTY_ACID_OXIDATION		18	0.470975	1.26326	0.207392	0.595946	0.998	8174	tags=61%, list=41%, signal=103%
M_PHASE_OF_MITOTIC_CELL_CYCLE	M_PHASE_OF_MITOTIC_CELL_CYCLE		85	0.334002	1.26021	0.259887	0.59893	0.998	7902	tags=58%, list=39%, signal=95%
ACTIVATION_OF_MAPK_ACTIVITY	ACTIVATION_OF_MAPK_ACTIVITY		41	0.359733	1.25704	0.133028	0.602626	0.998	5332	tags=39%, list=27%, signal=53%
GLYCOPROTEIN_METABOLIC_PROCESS	GLYCOPROTEIN_METABOLIC_PROCESS		90	0.332259	1.25683	0.133333	0.597964	0.998	1551	tags=13%, list=8%, signal=14%
ESTABLISHMENT_OF_PROTEIN_LOCALIZATION	ESTABLISHMENT_OF_PROTEIN_LOCALIZATION		187	0.249347	1.25482	0.14751	0.59878	0.998	7297	tags=38%, list=36%, signal=59%
INTRACELLULAR_TRANSPORT	INTRACELLULAR_TRANSPORT		274	0.230502	1.25404	0.19596	0.59557	0.998	9434	tags=55%, list=47%, signal=103%
CELL_CYCLE_ARREST_GO_0007050	CELL_CYCLE_ARREST_GO_0007050		57	0.346972	1.25322	0.179337	0.593014	0.998	5521	tags=35%, list=28%, signal=48%
PROTEIN_UBIQUITINATION	PROTEIN_UBIQUITINATION		40	0.355311	1.25191	0.274949	0.591712	0.998	7510	tags=68%, list=37%, signal=108%
INNATE_IMMUNE_RESPONSE	INNATE_IMMUNE_RESPONSE		22	0.51039	1.24671	0.136986	0.602169	0.998	3753	tags=45%, list=19%, signal=56%
PROTEIN_MODIFICATION_BY_SMALL_PROTEIN_CONJUGATION	PROTEIN_MODIFICATION_BY_SMALL_PROTEIN_CONJUGATION		43	0.351388	1.24666	0.283096	0.597312	0.998	7510	tags=65%, list=37%, signal=104%
HEMOPOIETIC_OR_LYMPHOID_ORGAN_DEVELOPMENT	HEMOPOIETIC_OR_LYMPHOID_ORGAN_DEVELOPMENT		75	0.366348	1.24476	0.154684	0.598116	0.998	3733	tags=29%, list=19%, signal=36%
TUBE_MORPHOGENESIS	TUBE_MORPHOGENESIS		15	0.540041	1.24328	0.194286	0.597298	0.998	1965	tags=27%, list=10%, signal=30%
EXOCYTOSIS	EXOCYTOSIS		24	0.439907	1.24271	0.163793	0.594105	0.998	5116	tags=38%, list=26%, signal=50%
NITROGEN_COMPOUND_BIOSYNTHETIC_PROCESS	NITROGEN_COMPOUND_BIOSYNTHETIC_PROCESS		24	0.411907	1.23935	0.202041	0.599788	0.998	1203	tags=17%, list=6%, signal=18%
GOLGI_VESICLE_TRANSPORT	GOLGI_VESICLE_TRANSPORT		48	0.330911	1.23914	0.25	0.595408	0.998	8500	tags=56%, list=42%, signal=97%
PROTEOGLYCAN_METABOLIC_PROCESS	PROTEOGLYCAN_METABOLIC_PROCESS		21	0.460571	1.23574	0.196319	0.600618	0.998	4694	tags=33%, list=23%, signal=43%
MRNA_METABOLIC_PROCESS	MRNA_METABOLIC_PROCESS		70	0.319876	1.23537	0.267465	0.596891	0.998	9982	tags=66%, list=50%, signal=130%
GLYCOPROTEIN_BIOSYNTHETIC_PROCESS	GLYCOPROTEIN_BIOSYNTHETIC_PROCESS		74	0.341439	1.23187	0.154525	0.601742	0.998	1551	tags=15%, list=8%, signal=16%
POSITIVE_REGULATION_OF_METABOLIC_PROCESS	POSITIVE_REGULATION_OF_METABOLIC_PROCESS		231	0.277222	1.2287	0.125	0.605687	0.998	5592	tags=32%, list=28%, signal=43%
CYTOSKELETON_ORGANIZATION_AND_BIOGENESIS	CYTOSKELETON_ORGANIZATION_AND_BIOGENESIS		207	0.270614	1.22521	0.162272	0.610135	0.998	7036	tags=45%, list=35%, signal=69%
POSITIVE_REGULATION_OF_PHOSPHATE_METABOLIC_PROCESS	POSITIVE_REGULATION_OF_PHOSPHATE_METABOLIC_PROCESS		28	0.455413	1.22342	0.179283	0.610372	0.998	3150	tags=36%, list=16%, signal=42%
POSITIVE_REGULATION_OF_PHOSPHORYLATION	POSITIVE_REGULATION_OF_PHOSPHORYLATION		26	0.467195	1.22167	0.175403	0.610936	0.999	3150	tags=38%, list=16%, signal=46%
IMMUNE_SYSTEM_DEVELOPMENT	IMMUNE_SYSTEM_DEVELOPMENT		79	0.354177	1.22161	0.17773	0.606435	0.999	3733	tags=28%, list=19%, signal=34%
REGULATION_OF_PEPTIDYL_TYROSINE_PHOSPHORYLATION	REGULATION_OF_PEPTIDYL_TYROSINE_PHOSPHORYLATION		18	0.497866	1.21888	0.161959	0.609796	0.999	3150	tags=50%, list=16%, signal=59%
UBIQUITIN_CYCLE	UBIQUITIN_CYCLE		48	0.328436	1.21585	0.25	0.613733	0.999	6583	tags=56%, list=33%, signal=84%
MITOSIS	MITOSIS		82	0.319725	1.21401	0.289225	0.614166	0.999	7902	tags=56%, list=39%, signal=92%
RESPONSE_TO_VIRUS	RESPONSE_TO_VIRUS		50	0.416616	1.21388	0.208904	0.610096	0.999	4356	tags=34%, list=22%, signal=43%
REGULATION_OF_RNA_METABOLIC_PROCESS	REGULATION_OF_RNA_METABOLIC_PROCESS		466	0.242875	1.21196	0.19619	0.611113	0.999	6863	tags=36%, list=34%, signal=54%
MEIOSIS_I	MEIOSIS_I		17	0.452741	1.21064	0.23092	0.610482	0.999	8579	tags=71%, list=43%, signal=123%
FEMALE_GAMETE_GENERATION	FEMALE_GAMETE_GENERATION		16	0.530097	1.20737	0.203883	0.615144	0.999	812	tags=19%, list=4%, signal=20%
REGULATION_OF_PROTEIN_METABOLIC_PROCESS	REGULATION_OF_PROTEIN_METABOLIC_PROCESS		172	0.289132	1.20726	0.123772	0.611115	0.999	3820	tags=22%, list=19%, signal=27%
PROTEIN_KINASE_CASCADE	PROTEIN_KINASE_CASCADE		292	0.255218	1.2058	0.168421	0.61079	0.999	6599	tags=37%, list=33%, signal=54%
DNA_PACKAGING	DNA_PACKAGING		34	0.410716	1.20133	0.227474	0.619336	0.999	4465	tags=35%, list=22%, signal=45%
REGULATION_OF_CELL_CYCLE	REGULATION_OF_CELL_CYCLE		182	0.276742	1.19976	0.251012	0.618852	0.999	5877	tags=35%, list=29%, signal=49%
CELLULAR_LIPID_METABOLIC_PROCESS	CELLULAR_LIPID_METABOLIC_PROCESS		248	0.299521	1.19219	0.128159	0.635999	0.999	2584	tags=14%, list=13%, signal=16%
CELL_RECOGNITION	CELL_RECOGNITION		19	0.494993	1.18993	0.216418	0.638196	0.999	397	tags=16%, list=2%, signal=16%
NEGATIVE_REGULATION_OF_SIGNAL_TRANSDUCTION	NEGATIVE_REGULATION_OF_SIGNAL_TRANSDUCTION		37	0.363247	1.18923	0.227957	0.635672	0.999	4365	tags=35%, list=22%, signal=45%
GLYCOLIPID_METABOLIC_PROCESS	GLYCOLIPID_METABOLIC_PROCESS		16	0.443488	1.1889	0.220561	0.632427	0.999	568	tags=13%, list=3%, signal=13%
REGULATION_OF_INTRACELLULAR_TRANSPORT	REGULATION_OF_INTRACELLULAR_TRANSPORT		24	0.391487	1.18817	0.244399	0.630224	0.999	5429	tags=42%, list=27%, signal=57%
RNA_PROCESSING	RNA_PROCESSING		157	0.273799	1.18671	0.313278	0.630084	0.999	9047	tags=50%, list=45%, signal=91%
ORGANIC_ACID_TRANSPORT	ORGANIC_ACID_TRANSPORT		42	0.397952	1.18651	0.187835	0.62667	0.999	682	tags=12%, list=3%, signal=12%
REGULATION_OF_APOPTOSIS	REGULATION_OF_APOPTOSIS		341	0.25898	1.1852	0.183071	0.625916	0.999	6992	tags=39%, list=35%, signal=59%
M_PHASE	M_PHASE		111	0.299957	1.18515	0.265625	0.621973	0.999	7902	tags=55%, list=39%, signal=90%
REGULATION_OF_DEVELOPMENTAL_PROCESS	REGULATION_OF_DEVELOPMENTAL_PROCESS		440	0.258783	1.1847	0.160417	0.619269	0.999	5381	tags=30%, list=27%, signal=40%
REGULATION_OF_PROGRAMMED_CELL_DEATH	REGULATION_OF_PROGRAMMED_CELL_DEATH		342	0.25876	1.18433	0.184314	0.616215	0.999	6992	tags=39%, list=35%, signal=59%
VIRAL_REPRODUCTIVE_PROCESS	VIRAL_REPRODUCTIVE_PROCESS		36	0.35543	1.18302	0.255533	0.615839	1	7016	tags=44%, list=35%, signal=68%
CELL_CYCLE_PROCESS	CELL_CYCLE_PROCESS		189	0.283557	1.18236	0.294922	0.613642	1	5872	tags=38%, list=29%, signal=53%
BASE_EXCISION_REPAIR	BASE_EXCISION_REPAIR		16	0.398023	1.1821	0.284553	0.610383	1	7750	tags=56%, list=39%, signal=92%
REGULATION_OF_TRANSCRIPTIONDNA_DEPENDENT	REGULATION_OF_TRANSCRIPTIONDNA_DEPENDENT		458	0.236988	1.18051	0.227969	0.611057	1	6863	tags=36%, list=34%, signal=53%
APOPTOSIS_GO	APOPTOSIS_GO		431	0.251355	1.18036	0.174349	0.607582	1	5429	tags=29%, list=27%, signal=39%
PHOSPHOLIPID_METABOLIC_PROCESS	PHOSPHOLIPID_METABOLIC_PROCESS		73	0.28777	1.17983	0.218367	0.60527	1	2521	tags=12%, list=13%, signal=14%
G1_S_TRANSITION_OF_MITOTIC_CELL_CYCLE	G1_S_TRANSITION_OF_MITOTIC_CELL_CYCLE		27	0.36151	1.17957	0.316888	0.602304	1	7861	tags=56%, list=39%, signal=91%
PROGRAMMED_CELL_DEATH	PROGRAMMED_CELL_DEATH		432	0.251204	1.17899	0.178715	0.600108	1	5429	tags=29%, list=27%, signal=39%
JAK_STAT_CASCADE	JAK_STAT_CASCADE		31	0.382342	1.17832	0.237687	0.59814	1	3150	tags=32%, list=16%, signal=38%
LEUKOCYTE_MIGRATION	LEUKOCYTE_MIGRATION		16	0.463855	1.17589	0.230616	0.600724	1	3287	tags=19%, list=16%, signal=22%
REGULATION_OF_CELL_ADHESION	REGULATION_OF_CELL_ADHESION		35	0.395197	1.17339	0.227368	0.6034	1	3502	tags=29%, list=17%, signal=35%
POSITIVE_REGULATION_OF_IMMUNE_SYSTEM_PROCESS	POSITIVE_REGULATION_OF_IMMUNE_SYSTEM_PROCESS		51	0.390768	1.17152	0.23614	0.604802	1	2019	tags=20%, list=10%, signal=22%
VIRAL_INFECTIOUS_CYCLE	VIRAL_INFECTIOUS_CYCLE		32	0.365719	1.17014	0.259635	0.604656	1	7016	tags=47%, list=35%, signal=72%
REGULATION_OF_ENDOCYTOSIS	REGULATION_OF_ENDOCYTOSIS		16	0.459599	1.16965	0.272366	0.602196	1	5592	tags=50%, list=28%, signal=69%
DOUBLE_STRAND_BREAK_REPAIR	DOUBLE_STRAND_BREAK_REPAIR		23	0.381547	1.1689	0.277992	0.600481	1	10116	tags=83%, list=50%, signal=166%
REGULATION_OF_CELLULAR_PROTEIN_METABOLIC_PROCESS	REGULATION_OF_CELLULAR_PROTEIN_METABOLIC_PROCESS		161	0.283235	1.16792	0.168627	0.599414	1	3820	tags=23%, list=19%, signal=28%
ER_NUCLEAR_SIGNALING_PATHWAY	ER_NUCLEAR_SIGNALING_PATHWAY		16	0.380496	1.16591	0.300207	0.601393	1	9475	tags=63%, list=47%, signal=118%
MYELOID_CELL_DIFFERENTIATION	MYELOID_CELL_DIFFERENTIATION		35	0.398093	1.16573	0.250531	0.598467	1	3733	tags=37%, list=19%, signal=46%
MEMBRANE_ORGANIZATION_AND_BIOGENESIS	MEMBRANE_ORGANIZATION_AND_BIOGENESIS		134	0.283568	1.16457	0.216891	0.597576	1	3785	tags=25%, list=19%, signal=30%
REGULATION_OF_CELL_PROLIFERATION	REGULATION_OF_CELL_PROLIFERATION		306	0.288545	1.15903	0.153257	0.608423	1	4360	tags=28%, list=22%, signal=35%
MRNA_PROCESSING_GO_0006397	MRNA_PROCESSING_GO_0006397		59	0.30961	1.15782	0.311609	0.608105	1	9982	tags=61%, list=50%, signal=121%
POSITIVE_REGULATION_OF_PROTEIN_MODIFICATION_PROCESS	POSITIVE_REGULATION_OF_PROTEIN_MODIFICATION_PROCESS		29	0.411867	1.15712	0.251497	0.606227	1	3712	tags=34%, list=19%, signal=42%
ESTABLISHMENT_OF_CELLULAR_LOCALIZATION	ESTABLISHMENT_OF_CELLULAR_LOCALIZATION		346	0.212851	1.15701	0.232704	0.60316	1	7029	tags=37%, list=35%, signal=56%
REGULATION_OF_IMMUNE_SYSTEM_PROCESS	REGULATION_OF_IMMUNE_SYSTEM_PROCESS		67	0.365613	1.15481	0.227273	0.60566	1	2180	tags=19%, list=11%, signal=22%
RESPONSE_TO_HYPOXIA	RESPONSE_TO_HYPOXIA		28	0.395291	1.15414	0.237525	0.603796	1	5132	tags=43%, list=26%, signal=58%
LIPID_BIOSYNTHETIC_PROCESS	LIPID_BIOSYNTHETIC_PROCESS		94	0.280927	1.15257	0.23166	0.604981	1	891	tags=9%, list=4%, signal=9%
NEGATIVE_REGULATION_OF_CELL_DIFFERENTIATION	NEGATIVE_REGULATION_OF_CELL_DIFFERENTIATION		28	0.41578	1.15139	0.219008	0.605035	1	4433	tags=39%, list=22%, signal=50%
CELL_CYCLE_PHASE	CELL_CYCLE_PHASE		167	0.277835	1.15058	0.293413	0.603831	1	7902	tags=51%, list=39%, signal=84%
REGULATION_OF_CELL_DIFFERENTIATION	REGULATION_OF_CELL_DIFFERENTIATION		60	0.366611	1.15037	0.196242	0.601039	1	4548	tags=35%, list=23%, signal=45%
KERATINOCYTE_DIFFERENTIATION	KERATINOCYTE_DIFFERENTIATION		15	0.594414	1.14889	0.302554	0.60129	1	3087	tags=60%, list=15%, signal=71%
EPIDERMAL_GROWTH_FACTOR_RECEPTOR_SIGNALING_PATHWAY	EPIDERMAL_GROWTH_FACTOR_RECEPTOR_SIGNALING_PATHWAY		22	0.425351	1.14867	0.311111	0.598671	1	5764	tags=45%, list=29%, signal=64%
VIRAL_REPRODUCTION	VIRAL_REPRODUCTION		41	0.33238	1.1454	0.275154	0.603895	1	9409	tags=63%, list=47%, signal=119%
POSITIVE_REGULATION_OF_PROTEIN_AMINO_ACID_PHOSPHORYLATION	POSITIVE_REGULATION_OF_PROTEIN_AMINO_ACID_PHOSPHORYLATION		20	0.463032	1.14533	0.273622	0.600837	1	3150	tags=40%, list=16%, signal=47%
MITOTIC_CELL_CYCLE	MITOTIC_CELL_CYCLE		153	0.285121	1.14519	0.339147	0.598004	1	7902	tags=53%, list=39%, signal=87%
ACTIN_FILAMENT_BASED_PROCESS	ACTIN_FILAMENT_BASED_PROCESS		115	0.287976	1.14337	0.265896	0.599578	1	4206	tags=30%, list=21%, signal=37%
PROTEIN_AMINO_ACID_O_LINKED_GLYCOSYLATION	PROTEIN_AMINO_ACID_O_LINKED_GLYCOSYLATION		18	0.402993	1.14189	0.310277	0.60016	1	2862	tags=22%, list=14%, signal=26%
MEMBRANE_LIPID_BIOSYNTHETIC_PROCESS	MEMBRANE_LIPID_BIOSYNTHETIC_PROCESS		47	0.287804	1.13513	0.30754	0.613923	1	5773	tags=26%, list=29%, signal=36%
POSITIVE_REGULATION_OF_CELL_PROLIFERATION	POSITIVE_REGULATION_OF_CELL_PROLIFERATION		149	0.311271	1.13483	0.223247	0.611438	1	4360	tags=30%, list=22%, signal=37%
REGULATION_OF_GROWTH	REGULATION_OF_GROWTH		57	0.317865	1.13409	0.263258	0.609987	1	5381	tags=35%, list=27%, signal=48%
CALCIUM_MEDIATED_SIGNALING	CALCIUM_MEDIATED_SIGNALING		16	0.447039	1.13114	0.301255	0.613899	1	3740	tags=31%, list=19%, signal=38%
NUCLEOTIDE_EXCISION_REPAIR	NUCLEOTIDE_EXCISION_REPAIR		20	0.334586	1.12841	0.332669	0.617888	1	9358	tags=70%, list=47%, signal=131%
POSITIVE_REGULATION_OF_MULTICELLULAR_ORGANISMAL_PROCESS	POSITIVE_REGULATION_OF_MULTICELLULAR_ORGANISMAL_PROCESS		66	0.358641	1.12413	0.292089	0.62525	1	2019	tags=18%, list=10%, signal=20%
LIPID_METABOLIC_PROCESS	LIPID_METABOLIC_PROCESS		317	0.279367	1.12367	0.215213	0.623176	1	3441	tags=19%, list=17%, signal=22%
DEPHOSPHORYLATION	DEPHOSPHORYLATION		70	0.27883	1.1173	0.322851	0.637049	1	10043	tags=63%, list=50%, signal=125%
POSITIVE_REGULATION_OF_DEVELOPMENTAL_PROCESS	POSITIVE_REGULATION_OF_DEVELOPMENTAL_PROCESS		218	0.25349	1.11519	0.254438	0.638793	1	4959	tags=27%, list=25%, signal=35%
POSITIVE_REGULATION_OF_TRANSLATION	POSITIVE_REGULATION_OF_TRANSLATION		34	0.404254	1.11417	0.287179	0.638356	1	2603	tags=21%, list=13%, signal=24%
TISSUE_DEVELOPMENT	TISSUE_DEVELOPMENT		138	0.381873	1.1137	0.265957	0.636327	1	2273	tags=24%, list=11%, signal=27%
CARBOHYDRATE_TRANSPORT	CARBOHYDRATE_TRANSPORT		19	0.436138	1.11357	0.300191	0.633564	1	660	tags=11%, list=3%, signal=11%
CYTOKINESIS	CYTOKINESIS		15	0.426346	1.11282	0.378378	0.632384	1	4396	tags=40%, list=22%, signal=51%
NEGATIVE_REGULATION_OF_DEVELOPMENTAL_PROCESS	NEGATIVE_REGULATION_OF_DEVELOPMENTAL_PROCESS		197	0.267486	1.11037	0.242171	0.635756	1	5032	tags=29%, list=25%, signal=38%
NEGATIVE_REGULATION_OF_TRANSPORT	NEGATIVE_REGULATION_OF_TRANSPORT		19	0.387054	1.1085	0.334016	0.637841	1	5592	tags=42%, list=28%, signal=58%
REGULATION_OF_PROTEIN_STABILITY	REGULATION_OF_PROTEIN_STABILITY		19	0.401867	1.10564	0.348454	0.642473	1	8130	tags=58%, list=41%, signal=97%
POSITIVE_REGULATION_OF_TRANSCRIPTION_FROM_RNA_POLYMERASE_II_PROMOTER	POSITIVE_REGULATION_OF_TRANSCRIPTION_FROM_RNA_POLYMERASE_II_PROMOTER		65	0.293148	1.1045	0.34127	0.642029	1	7048	tags=46%, list=35%, signal=71%
EXCRETION	EXCRETION		36	0.422777	1.10317	0.274319	0.641924	1	3380	tags=39%, list=17%, signal=47%
ER_TO_GOLGI_VESICLE_MEDIATED_TRANSPORT	ER_TO_GOLGI_VESICLE_MEDIATED_TRANSPORT		18	0.367912	1.09994	0.367113	0.647012	1	5946	tags=33%, list=30%, signal=47%
ACTIN_POLYMERIZATION_AND_OR_DEPOLYMERIZATION	ACTIN_POLYMERIZATION_AND_OR_DEPOLYMERIZATION		23	0.374892	1.0973	0.326493	0.650973	1	5592	tags=43%, list=28%, signal=60%
PROTEIN_AMINO_ACID_DEPHOSPHORYLATION	PROTEIN_AMINO_ACID_DEPHOSPHORYLATION		63	0.290151	1.09548	0.358811	0.652678	1	9862	tags=63%, list=49%, signal=125%
MEMBRANE_FUSION	MEMBRANE_FUSION		28	0.390822	1.09342	0.368852	0.65486	1	3136	tags=21%, list=16%, signal=25%
HORMONE_METABOLIC_PROCESS	HORMONE_METABOLIC_PROCESS		32	0.412594	1.08785	0.32675	0.666023	1	713	tags=16%, list=4%, signal=16%
G1_PHASE	G1_PHASE		15	0.384847	1.08453	0.373932	0.671802	1	5583	tags=33%, list=28%, signal=46%
REGULATION_OF_TRANSFERASE_ACTIVITY	REGULATION_OF_TRANSFERASE_ACTIVITY		161	0.24914	1.08375	0.319502	0.67069	1	5083	tags=30%, list=25%, signal=40%
GAMETE_GENERATION	GAMETE_GENERATION		106	0.348182	1.07775	0.282051	0.683062	1	4040	tags=31%, list=20%, signal=39%
SEXUAL_REPRODUCTION	SEXUAL_REPRODUCTION		129	0.354832	1.07738	0.280728	0.680935	1	4040	tags=33%, list=20%, signal=41%
NUCLEAR_EXPORT	NUCLEAR_EXPORT		32	0.329294	1.07343	0.39265	0.688122	1	6707	tags=44%, list=33%, signal=66%
ELECTRON_TRANSPORT_GO_0006118	ELECTRON_TRANSPORT_GO_0006118		51	0.316642	1.07123	0.364026	0.690984	1	5493	tags=33%, list=27%, signal=46%
MICROTUBULE_ORGANIZING_CENTER_ORGANIZATION_AND_BIOGENESIS	MICROTUBULE_ORGANIZING_CENTER_ORGANIZATION_AND_BIOGENESIS		15	0.405128	1.07034	0.389857	0.690161	1	9308	tags=80%, list=46%, signal=149%
ONE_CARBON_COMPOUND_METABOLIC_PROCESS	ONE_CARBON_COMPOUND_METABOLIC_PROCESS		26	0.301896	1.06975	0.382591	0.688496	1	8896	tags=54%, list=44%, signal=97%
NEURON_DIFFERENTIATION	NEURON_DIFFERENTIATION		76	0.331746	1.06925	0.29274	0.686539	1	2112	tags=18%, list=11%, signal=21%
REGULATION_OF_MUSCLE_CONTRACTION	REGULATION_OF_MUSCLE_CONTRACTION		19	0.445153	1.06823	0.352442	0.685926	1	1125	tags=26%, list=6%, signal=28%
INTERPHASE	INTERPHASE		68	0.271192	1.0682	0.383104	0.68295	1	5716	tags=34%, list=28%, signal=47%
CELLULAR_BIOSYNTHETIC_PROCESS	CELLULAR_BIOSYNTHETIC_PROCESS		317	0.227294	1.0669	0.307385	0.683225	1	3079	tags=14%, list=15%, signal=16%
POSITIVE_REGULATION_OF_TRANSFERASE_ACTIVITY	POSITIVE_REGULATION_OF_TRANSFERASE_ACTIVITY		86	0.275687	1.06677	0.337526	0.68056	1	5439	tags=36%, list=27%, signal=49%
SECONDARY_METABOLIC_PROCESS	SECONDARY_METABOLIC_PROCESS		26	0.356853	1.06557	0.378641	0.680831	1	4722	tags=42%, list=24%, signal=55%
BIOSYNTHETIC_PROCESS	BIOSYNTHETIC_PROCESS		464	0.217223	1.06485	0.302222	0.679628	1	3141	tags=13%, list=16%, signal=15%
HUMORAL_IMMUNE_RESPONSE	HUMORAL_IMMUNE_RESPONSE		31	0.404844	1.06475	0.366876	0.676915	1	1741	tags=19%, list=9%, signal=21%
ENZYME_LINKED_RECEPTOR_PROTEIN_SIGNALING_PATHWAY	ENZYME_LINKED_RECEPTOR_PROTEIN_SIGNALING_PATHWAY		140	0.28302	1.0608	0.37123	0.684047	1	4972	tags=33%, list=25%, signal=43%
REGULATION_OF_MULTICELLULAR_ORGANISMAL_PROCESS	REGULATION_OF_MULTICELLULAR_ORGANISMAL_PROCESS		150	0.311736	1.06017	0.288636	0.682686	1	2180	tags=19%, list=11%, signal=21%
RESPONSE_TO_ORGANIC_SUBSTANCE	RESPONSE_TO_ORGANIC_SUBSTANCE		30	0.366685	1.05874	0.359649	0.683258	1	4087	tags=27%, list=20%, signal=33%
CELLULAR_PROTEIN_CATABOLIC_PROCESS	CELLULAR_PROTEIN_CATABOLIC_PROCESS		58	0.262744	1.05836	0.409091	0.6814	1	10132	tags=64%, list=51%, signal=129%
RESPONSE_TO_DRUG	RESPONSE_TO_DRUG		22	0.375872	1.05816	0.383064	0.679044	1	7304	tags=50%, list=36%, signal=79%
REGULATION_OF_TRANSLATIONAL_INITIATION	REGULATION_OF_TRANSLATIONAL_INITIATION		31	0.316574	1.05743	0.376936	0.678075	1	6332	tags=35%, list=32%, signal=52%
REGULATION_OF_KINASE_ACTIVITY	REGULATION_OF_KINASE_ACTIVITY		157	0.24043	1.05299	0.356846	0.687056	1	5083	tags=30%, list=25%, signal=40%
TRANSMEMBRANE_RECEPTOR_PROTEIN_SERINE_THREONINE_KINASE_SIGNALING_PATHWAY	TRANSMEMBRANE_RECEPTOR_PROTEIN_SERINE_THREONINE_KINASE_SIGNALING_PATHWAY		47	0.327453	1.04817	0.413567	0.697168	1	4972	tags=38%, list=25%, signal=51%
NEGATIVE_REGULATION_OF_TRANSFERASE_ACTIVITY	NEGATIVE_REGULATION_OF_TRANSFERASE_ACTIVITY		35	0.306198	1.04517	0.411765	0.701859	1	4706	tags=34%, list=23%, signal=45%
CELL_DIVISION	CELL_DIVISION		17	0.384139	1.04229	0.44246	0.706184	1	4396	tags=35%, list=22%, signal=45%
CYTOKINE_PRODUCTION	CYTOKINE_PRODUCTION		72	0.329051	1.04209	0.371257	0.703788	1	5264	tags=32%, list=26%, signal=43%
DETECTION_OF_CHEMICAL_STIMULUS	DETECTION_OF_CHEMICAL_STIMULUS		18	0.447363	1.04167	0.379648	0.701692	1	5387	tags=39%, list=27%, signal=53%
TUBE_DEVELOPMENT	TUBE_DEVELOPMENT		18	0.439318	1.04106	0.417857	0.700332	1	1965	tags=22%, list=10%, signal=25%
CELL_CELL_ADHESION	CELL_CELL_ADHESION		86	0.318847	1.03921	0.354508	0.701877	1	2345	tags=22%, list=12%, signal=25%
GLYCEROPHOSPHOLIPID_METABOLIC_PROCESS	GLYCEROPHOSPHOLIPID_METABOLIC_PROCESS		45	0.257002	1.03894	0.398633	0.699689	1	2521	tags=11%, list=13%, signal=13%
T_CELL_DIFFERENTIATION	T_CELL_DIFFERENTIATION		15	0.436792	1.03844	0.387755	0.698225	1	3249	tags=27%, list=16%, signal=32%
ANTI_APOPTOSIS	ANTI_APOPTOSIS		118	0.249452	1.03764	0.394175	0.69753	1	7417	tags=42%, list=37%, signal=67%
AEROBIC_RESPIRATION	AEROBIC_RESPIRATION		15	0.35316	1.03727	0.408451	0.695645	1	6895	tags=47%, list=34%, signal=71%
DNA_DEPENDENT_DNA_REPLICATION	DNA_DEPENDENT_DNA_REPLICATION		51	0.293584	1.0368	0.40535	0.693988	1	6333	tags=29%, list=32%, signal=43%
SPHINGOLIPID_METABOLIC_PROCESS	SPHINGOLIPID_METABOLIC_PROCESS		27	0.326647	1.03601	0.401186	0.693081	1	5439	tags=37%, list=27%, signal=51%
STEROID_METABOLIC_PROCESS	STEROID_METABOLIC_PROCESS		70	0.355971	1.03448	0.372222	0.69438	1	713	tags=10%, list=4%, signal=10%
NEGATIVE_REGULATION_OF_CELL_PROLIFERATION	NEGATIVE_REGULATION_OF_CELL_PROLIFERATION		155	0.269915	1.03415	0.369439	0.69235	1	4433	tags=27%, list=22%, signal=35%
INFLAMMATORY_RESPONSE	INFLAMMATORY_RESPONSE		129	0.324368	1.03328	0.35	0.691911	1	3258	tags=24%, list=16%, signal=29%
REGULATION_OF_SIGNAL_TRANSDUCTION	REGULATION_OF_SIGNAL_TRANSDUCTION		222	0.234588	1.03181	0.387446	0.692807	1	6599	tags=37%, list=33%, signal=55%
IMMUNE_EFFECTOR_PROCESS	IMMUNE_EFFECTOR_PROCESS		37	0.364004	1.02951	0.431915	0.695531	1	2560	tags=22%, list=13%, signal=25%
REGULATION_OF_CYTOKINE_PRODUCTION	REGULATION_OF_CYTOKINE_PRODUCTION		25	0.37774	1.02906	0.40121	0.693998	1	5083	tags=44%, list=25%, signal=59%
PROTEIN_CATABOLIC_PROCESS	PROTEIN_CATABOLIC_PROCESS		68	0.249092	1.0276	0.45098	0.694875	1	6306	tags=32%, list=31%, signal=47%
WOUND_HEALING	WOUND_HEALING		53	0.354023	1.02742	0.414729	0.692656	1	2234	tags=26%, list=11%, signal=30%
APOPTOTIC_PROGRAM	APOPTOTIC_PROGRAM		60	0.264482	1.02715	0.404517	0.690644	1	6515	tags=35%, list=32%, signal=52%
DNA_METABOLIC_PROCESS	DNA_METABOLIC_PROCESS		247	0.202226	1.0216	0.441459	0.70206	1	9411	tags=50%, list=47%, signal=93%
NUCLEOTIDE_METABOLIC_PROCESS	NUCLEOTIDE_METABOLIC_PROCESS		42	0.278836	1.02094	0.407332	0.701008	1	5502	tags=38%, list=27%, signal=52%
NEURON_APOPTOSIS	NEURON_APOPTOSIS		17	0.365538	1.01963	0.399582	0.701793	1	4885	tags=35%, list=24%, signal=47%
MUSCLE_CELL_DIFFERENTIATION	MUSCLE_CELL_DIFFERENTIATION		22	0.379591	1.01719	0.430928	0.704971	1	812	tags=14%, list=4%, signal=14%
PEROXISOME_ORGANIZATION_AND_BIOGENESIS	PEROXISOME_ORGANIZATION_AND_BIOGENESIS		16	0.355959	1.01613	0.441815	0.705003	1	7221	tags=50%, list=36%, signal=78%
HEMOSTASIS	HEMOSTASIS		47	0.348332	1.01381	0.408046	0.708352	1	2234	tags=28%, list=11%, signal=31%
MACROMOLECULE_BIOSYNTHETIC_PROCESS	MACROMOLECULE_BIOSYNTHETIC_PROCESS		319	0.216795	1.01111	0.413187	0.712523	1	2883	tags=12%, list=14%, signal=14%
GLUCOSE_METABOLIC_PROCESS	GLUCOSE_METABOLIC_PROCESS		28	0.346974	1.01097	0.426326	0.710195	1	2332	tags=18%, list=12%, signal=20%
POSITIVE_REGULATION_OF_SECRETION	POSITIVE_REGULATION_OF_SECRETION		20	0.419917	1.01087	0.45269	0.707747	1	2783	tags=30%, list=14%, signal=35%
RESPONSE_TO_OXIDATIVE_STRESS	RESPONSE_TO_OXIDATIVE_STRESS		46	0.285116	1.00867	0.455479	0.710805	1	3024	tags=15%, list=15%, signal=18%
VIRAL_GENOME_REPLICATION	VIRAL_GENOME_REPLICATION		21	0.331538	1.00828	0.43513	0.709187	1	7016	tags=43%, list=35%, signal=66%
INORGANIC_ANION_TRANSPORT	INORGANIC_ANION_TRANSPORT		18	0.430248	1.00801	0.455969	0.707129	1	1490	tags=22%, list=7%, signal=24%
LEUKOCYTE_ACTIVATION	LEUKOCYTE_ACTIVATION		68	0.3311	1.0059	0.42437	0.70997	1	5312	tags=31%, list=26%, signal=42%
HETEROCYCLE_METABOLIC_PROCESS	HETEROCYCLE_METABOLIC_PROCESS		26	0.328246	1.00393	0.442387	0.71222	1	4722	tags=31%, list=24%, signal=40%
REGULATION_OF_CELL_GROWTH	REGULATION_OF_CELL_GROWTH		45	0.285683	1.00379	0.444231	0.709935	1	5206	tags=31%, list=26%, signal=42%
REGULATION_OF_RESPONSE_TO_EXTERNAL_STIMULUS	REGULATION_OF_RESPONSE_TO_EXTERNAL_STIMULUS		15	0.447228	1.0029	0.445652	0.709477	1	1667	tags=33%, list=8%, signal=36%
NEGATIVE_REGULATION_OF_APOPTOSIS	NEGATIVE_REGULATION_OF_APOPTOSIS		150	0.240063	1.00245	0.447791	0.70797	1	5032	tags=28%, list=25%, signal=37%
NEGATIVE_REGULATION_OF_PROGRAMMED_CELL_DEATH	NEGATIVE_REGULATION_OF_PROGRAMMED_CELL_DEATH		151	0.239702	0.998953	0.459677	0.713946	1	5032	tags=28%, list=25%, signal=37%
REGULATION_OF_TRANSLATION	REGULATION_OF_TRANSLATION		92	0.26237	0.996219	0.418251	0.718254	1	4757	tags=23%, list=24%, signal=30%
ACTIN_FILAMENT_ORGANIZATION	ACTIN_FILAMENT_ORGANIZATION		24	0.319044	0.995816	0.476483	0.716754	1	3881	tags=25%, list=19%, signal=31%
STEROID_HORMONE_RECEPTOR_SIGNALING_PATHWAY	STEROID_HORMONE_RECEPTOR_SIGNALING_PATHWAY		19	0.328834	0.995751	0.473684	0.714281	1	7227	tags=47%, list=36%, signal=74%
MEIOTIC_CELL_CYCLE	MEIOTIC_CELL_CYCLE		32	0.330656	0.993198	0.469697	0.718328	1	5872	tags=44%, list=29%, signal=62%
VITAMIN_METABOLIC_PROCESS	VITAMIN_METABOLIC_PROCESS		17	0.402319	0.991183	0.491667	0.72084	1	5794	tags=41%, list=29%, signal=58%
CELLULAR_LIPID_CATABOLIC_PROCESS	CELLULAR_LIPID_CATABOLIC_PROCESS		34	0.330173	0.990157	0.460039	0.720646	1	6210	tags=38%, list=31%, signal=55%
REGULATION_OF_PROTEIN_KINASE_ACTIVITY	REGULATION_OF_PROTEIN_KINASE_ACTIVITY		155	0.226147	0.988835	0.468354	0.721097	1	5083	tags=29%, list=25%, signal=39%
CELL_ACTIVATION	CELL_ACTIVATION		75	0.319832	0.988805	0.444444	0.718615	1	5312	tags=32%, list=26%, signal=43%
RESPONSE_TO_WOUNDING	RESPONSE_TO_WOUNDING		189	0.301604	0.987583	0.451546	0.719363	1	2234	tags=20%, list=11%, signal=22%
CARBOXYLIC_ACID_TRANSPORT	CARBOXYLIC_ACID_TRANSPORT		41	0.327863	0.984543	0.486538	0.724156	1	682	tags=10%, list=3%, signal=10%
TRANSCRIPTION_FROM_RNA_POLYMERASE_II_PROMOTER	TRANSCRIPTION_FROM_RNA_POLYMERASE_II_PROMOTER		454	0.197975	0.983844	0.506903	0.723446	1	6641	tags=34%, list=33%, signal=50%
RESPONSE_TO_BIOTIC_STIMULUS	RESPONSE_TO_BIOTIC_STIMULUS		118	0.282703	0.981954	0.488506	0.725745	1	2946	tags=20%, list=15%, signal=24%
BLOOD_COAGULATION	BLOOD_COAGULATION		42	0.352104	0.981495	0.481766	0.724402	1	2234	tags=29%, list=11%, signal=32%
PROTEOGLYCAN_BIOSYNTHETIC_PROCESS	PROTEOGLYCAN_BIOSYNTHETIC_PROCESS		15	0.384335	0.981336	0.492441	0.722275	1	4694	tags=27%, list=23%, signal=35%
TRANSLATIONAL_INITIATION	TRANSLATIONAL_INITIATION		39	0.269536	0.980204	0.466071	0.722761	1	4757	tags=21%, list=24%, signal=27%
REGULATION_OF_BODY_FLUID_LEVELS	REGULATION_OF_BODY_FLUID_LEVELS		56	0.320898	0.977152	0.504854	0.727549	1	2234	tags=27%, list=11%, signal=30%
POSITIVE_REGULATION_OF_CELL_DIFFERENTIATION	POSITIVE_REGULATION_OF_CELL_DIFFERENTIATION		25	0.365515	0.975858	0.490421	0.728528	1	3733	tags=28%, list=19%, signal=34%
NEUROGENESIS	NEUROGENESIS		93	0.284179	0.974815	0.470167	0.728626	1	3494	tags=22%, list=17%, signal=26%
NEGATIVE_REGULATION_OF_TRANSCRIPTION	NEGATIVE_REGULATION_OF_TRANSCRIPTION		181	0.221806	0.97325	0.492481	0.730132	1	5526	tags=28%, list=28%, signal=38%
LIPID_TRANSPORT	LIPID_TRANSPORT		28	0.3557	0.971616	0.489443	0.731521	1	4919	tags=36%, list=25%, signal=47%
GENERATION_OF_NEURONS	GENERATION_OF_NEURONS		83	0.293654	0.971543	0.502326	0.729254	1	2112	tags=17%, list=11%, signal=19%
COAGULATION	COAGULATION		43	0.350861	0.969505	0.489279	0.731838	1	2234	tags=28%, list=11%, signal=31%
ENERGY_DERIVATION_BY_OXIDATION_OF_ORGANIC_COMPOUNDS	ENERGY_DERIVATION_BY_OXIDATION_OF_ORGANIC_COMPOUNDS		37	0.279985	0.965048	0.491304	0.739635	1	6026	tags=38%, list=30%, signal=54%
NEGATIVE_REGULATION_OF_CELLULAR_COMPONENT_ORGANIZATION_AND_BIOGENESIS	NEGATIVE_REGULATION_OF_CELLULAR_COMPONENT_ORGANIZATION_AND_BIOGENESIS		28	0.295128	0.963792	0.521318	0.740414	1	8139	tags=50%, list=41%, signal=84%
RHO_PROTEIN_SIGNAL_TRANSDUCTION	RHO_PROTEIN_SIGNAL_TRANSDUCTION		38	0.283924	0.963168	0.522822	0.739477	1	5909	tags=37%, list=29%, signal=52%
ENDOSOME_TRANSPORT	ENDOSOME_TRANSPORT		23	0.306186	0.961688	0.526214	0.740606	1	8022	tags=61%, list=40%, signal=101%
CHROMATIN_REMODELING	CHROMATIN_REMODELING		25	0.323407	0.95633	0.518198	0.751861	1	7781	tags=48%, list=39%, signal=78%
REGULATION_OF_MAPKKK_CASCADE	REGULATION_OF_MAPKKK_CASCADE		20	0.339769	0.956191	0.5	0.749717	1	5314	tags=50%, list=26%, signal=68%
PROTEIN_FOLDING	PROTEIN_FOLDING		57	0.235415	0.954996	0.507843	0.750333	1	1492	tags=7%, list=7%, signal=8%
REGULATION_OF_BIOLOGICAL_QUALITY	REGULATION_OF_BIOLOGICAL_QUALITY		415	0.241783	0.954399	0.594595	0.749312	1	4234	tags=25%, list=21%, signal=31%
NUCLEOBASENUCLEOSIDE_AND_NUCLEOTIDE_METABOLIC_PROCESS	NUCLEOBASENUCLEOSIDE_AND_NUCLEOTIDE_METABOLIC_PROCESS		52	0.243209	0.9539	0.491736	0.747926	1	5502	tags=35%, list=27%, signal=48%
REGULATION_OF_DNA_METABOLIC_PROCESS	REGULATION_OF_DNA_METABOLIC_PROCESS		45	0.264518	0.953892	0.535019	0.745507	1	7747	tags=47%, list=39%, signal=76%
TRANSMEMBRANE_RECEPTOR_PROTEIN_TYROSINE_KINASE_SIGNALING_PATHWAY	TRANSMEMBRANE_RECEPTOR_PROTEIN_TYROSINE_KINASE_SIGNALING_PATHWAY		83	0.26577	0.949968	0.52657	0.752645	1	6903	tags=43%, list=34%, signal=66%
RIBONUCLEOPROTEIN_COMPLEX_BIOGENESIS_AND_ASSEMBLY	RIBONUCLEOPROTEIN_COMPLEX_BIOGENESIS_AND_ASSEMBLY		77	0.220004	0.946284	0.491396	0.759455	1	7054	tags=29%, list=35%, signal=44%
LYMPHOCYTE_DIFFERENTIATION	LYMPHOCYTE_DIFFERENTIATION		26	0.341065	0.944973	0.524706	0.760182	1	3691	tags=23%, list=18%, signal=28%
REGIONALIZATION	REGIONALIZATION		15	0.381226	0.94347	0.550898	0.761612	1	2494	tags=27%, list=12%, signal=30%
INTRACELLULAR_RECEPTOR_MEDIATED_SIGNALING_PATHWAY	INTRACELLULAR_RECEPTOR_MEDIATED_SIGNALING_PATHWAY		20	0.306587	0.943224	0.530242	0.759645	1	8711	tags=55%, list=43%, signal=97%
REGULATION_OF_MITOSIS	REGULATION_OF_MITOSIS		41	0.272303	0.941461	0.515686	0.761397	1	7081	tags=49%, list=35%, signal=75%
DNA_REPLICATION	DNA_REPLICATION		95	0.218886	0.939619	0.530242	0.763427	1	8139	tags=39%, list=41%, signal=65%
DEVELOPMENTAL_MATURATION	DEVELOPMENTAL_MATURATION		18	0.386203	0.934029	0.533881	0.774132	1	1833	tags=22%, list=9%, signal=24%
PROTEIN_RNA_COMPLEX_ASSEMBLY	PROTEIN_RNA_COMPLEX_ASSEMBLY		58	0.225178	0.9321	0.50647	0.776161	1	6332	tags=24%, list=32%, signal=35%
NEGATIVE_REGULATION_OF_METABOLIC_PROCESS	NEGATIVE_REGULATION_OF_METABOLIC_PROCESS		252	0.203325	0.927072	0.609849	0.786333	1	5054	tags=23%, list=25%, signal=31%
NERVOUS_SYSTEM_DEVELOPMENT	NERVOUS_SYSTEM_DEVELOPMENT		381	0.256414	0.926798	0.669746	0.78468	1	2397	tags=18%, list=12%, signal=20%
POSITIVE_REGULATION_OF_HYDROLASE_ACTIVITY	POSITIVE_REGULATION_OF_HYDROLASE_ACTIVITY		55	0.27849	0.92633	0.583851	0.78348	1	2783	tags=16%, list=14%, signal=19%
RNA_SPLICING	RNA_SPLICING		77	0.230289	0.922388	0.52017	0.790932	1	7240	tags=35%, list=36%, signal=55%
REGULATION_OF_TRANSCRIPTION_FROM_RNA_POLYMERASE_II_PROMOTER	REGULATION_OF_TRANSCRIPTION_FROM_RNA_POLYMERASE_II_PROMOTER		287	0.194875	0.921865	0.577075	0.789784	1	7074	tags=37%, list=35%, signal=57%
POSITIVE_REGULATION_OF_SIGNAL_TRANSDUCTION	POSITIVE_REGULATION_OF_SIGNAL_TRANSDUCTION		126	0.219993	0.919707	0.558091	0.792566	1	6494	tags=35%, list=32%, signal=51%
REGULATION_OF_PROTEIN_IMPORT_INTO_NUCLEUS	REGULATION_OF_PROTEIN_IMPORT_INTO_NUCLEUS		15	0.337497	0.915113	0.598291	0.80153	1	4696	tags=33%, list=23%, signal=43%
PHAGOCYTOSIS	PHAGOCYTOSIS		17	0.368968	0.913946	0.576238	0.801743	1	3753	tags=35%, list=19%, signal=43%
INTERPHASE_OF_MITOTIC_CELL_CYCLE	INTERPHASE_OF_MITOTIC_CELL_CYCLE		62	0.235404	0.908796	0.554435	0.811539	1	5716	tags=32%, list=28%, signal=45%
RESPONSE_TO_CHEMICAL_STIMULUS	RESPONSE_TO_CHEMICAL_STIMULUS		313	0.240329	0.908737	0.702128	0.809186	1	4145	tags=22%, list=21%, signal=28%
NEURITE_DEVELOPMENT	NEURITE_DEVELOPMENT		53	0.287756	0.907223	0.625298	0.810505	1	1514	tags=13%, list=8%, signal=14%
NEGATIVE_REGULATION_OF_PROTEIN_METABOLIC_PROCESS	NEGATIVE_REGULATION_OF_PROTEIN_METABOLIC_PROCESS		47	0.274684	0.904683	0.622824	0.814264	1	7008	tags=38%, list=35%, signal=59%
ANION_TRANSPORT	ANION_TRANSPORT		31	0.36892	0.904224	0.612628	0.812768	1	1490	tags=19%, list=7%, signal=21%
NEURON_DEVELOPMENT	NEURON_DEVELOPMENT		61	0.273369	0.902397	0.639344	0.814868	1	2112	tags=15%, list=11%, signal=16%
REGULATION_OF_GENE_EXPRESSION_EPIGENETIC	REGULATION_OF_GENE_EXPRESSION_EPIGENETIC		29	0.271055	0.900426	0.596639	0.817248	1	3578	tags=24%, list=18%, signal=29%
OXYGEN_AND_REACTIVE_OXYGEN_SPECIES_METABOLIC_PROCESS	OXYGEN_AND_REACTIVE_OXYGEN_SPECIES_METABOLIC_PROCESS		19	0.357814	0.895592	0.628931	0.826703	1	1114	tags=16%, list=6%, signal=17%
NEGATIVE_REGULATION_OF_CELLULAR_METABOLIC_PROCESS	NEGATIVE_REGULATION_OF_CELLULAR_METABOLIC_PROCESS		249	0.196342	0.895143	0.660232	0.825247	1	5566	tags=26%, list=28%, signal=35%
NEGATIVE_REGULATION_OF_NUCLEOBASENUCLEOSIDENUCLEOTIDE_AND_NUCLEIC_ACID_METABOLIC_PROCESS	NEGATIVE_REGULATION_OF_NUCLEOBASENUCLEOSIDENUCLEOTIDE_AND_NUCLEIC_ACID_METABOLIC_PROCESS		202	0.200277	0.893765	0.620424	0.826213	1	5054	tags=24%, list=25%, signal=32%
BIOPOLYMER_CATABOLIC_PROCESS	BIOPOLYMER_CATABOLIC_PROCESS		116	0.177352	0.892939	0.600798	0.825623	1	7519	tags=37%, list=37%, signal=59%
PROTEIN_OLIGOMERIZATION	PROTEIN_OLIGOMERIZATION		37	0.276575	0.891909	0.638158	0.825776	1	2515	tags=16%, list=13%, signal=19%
HOMEOSTATIC_PROCESS	HOMEOSTATIC_PROCESS		207	0.248065	0.891076	0.759519	0.825346	1	3733	tags=23%, list=19%, signal=28%
REGULATION_OF_SECRETION	REGULATION_OF_SECRETION		40	0.319296	0.890564	0.655242	0.824168	1	2811	tags=20%, list=14%, signal=23%
REGULATION_OF_IMMUNE_EFFECTOR_PROCESS	REGULATION_OF_IMMUNE_EFFECTOR_PROCESS		15	0.339357	0.89021	0.599099	0.822582	1	4747	tags=40%, list=24%, signal=52%
HEART_DEVELOPMENT	HEART_DEVELOPMENT		37	0.319553	0.890044	0.652344	0.820553	1	891	tags=14%, list=4%, signal=14%
CYTOKINE_BIOSYNTHETIC_PROCESS	CYTOKINE_BIOSYNTHETIC_PROCESS		40	0.305119	0.887599	0.662602	0.823891	1	3459	tags=23%, list=17%, signal=27%
NEGATIVE_REGULATION_OF_CELL_ADHESION	NEGATIVE_REGULATION_OF_CELL_ADHESION		17	0.334968	0.887198	0.598377	0.822494	1	3502	tags=29%, list=17%, signal=36%
POTASSIUM_ION_TRANSPORT	POTASSIUM_ION_TRANSPORT		58	0.317677	0.886526	0.702765	0.821708	1	1933	tags=22%, list=10%, signal=25%
ANATOMICAL_STRUCTURE_MORPHOGENESIS	ANATOMICAL_STRUCTURE_MORPHOGENESIS		374	0.228635	0.885288	0.817787	0.82224	1	3701	tags=21%, list=18%, signal=26%
POSITIVE_REGULATION_OF_I_KAPPAB_KINASE_NF_KAPPAB_CASCADE	POSITIVE_REGULATION_OF_I_KAPPAB_KINASE_NF_KAPPAB_CASCADE		87	0.215217	0.885114	0.584314	0.820279	1	8261	tags=45%, list=41%, signal=76%
CARBOHYDRATE_METABOLIC_PROCESS	CARBOHYDRATE_METABOLIC_PROCESS		179	0.217167	0.884913	0.743327	0.818359	1	1414	tags=11%, list=7%, signal=11%
CYTOKINE_METABOLIC_PROCESS	CYTOKINE_METABOLIC_PROCESS		41	0.302657	0.884505	0.66129	0.816968	1	3459	tags=22%, list=17%, signal=26%
HORMONE_SECRETION	HORMONE_SECRETION		17	0.384743	0.880286	0.656566	0.824367	1	2811	tags=29%, list=14%, signal=34%
PIGMENT_BIOSYNTHETIC_PROCESS	PIGMENT_BIOSYNTHETIC_PROCESS		17	0.349528	0.878389	0.619417	0.826559	1	6812	tags=59%, list=34%, signal=89%
PIGMENT_METABOLIC_PROCESS	PIGMENT_METABOLIC_PROCESS		18	0.339145	0.876861	0.625	0.827699	1	6812	tags=56%, list=34%, signal=84%
EXTRACELLULAR_STRUCTURE_ORGANIZATION_AND_BIOGENESIS	EXTRACELLULAR_STRUCTURE_ORGANIZATION_AND_BIOGENESIS		31	0.320378	0.876136	0.625263	0.827098	1	3494	tags=23%, list=17%, signal=27%
EMBRYONIC_DEVELOPMENT	EMBRYONIC_DEVELOPMENT		58	0.273895	0.87492	0.706226	0.82748	1	7963	tags=55%, list=40%, signal=91%
ADAPTIVE_IMMUNE_RESPONSE_GO_0002460	ADAPTIVE_IMMUNE_RESPONSE_GO_0002460		24	0.346015	0.874422	0.62039	0.826286	1	5312	tags=38%, list=26%, signal=51%
DNA_REPAIR	DNA_REPAIR		122	0.208237	0.872986	0.588015	0.82719	1	10254	tags=57%, list=51%, signal=115%
NEGATIVE_REGULATION_OF_CELL_MIGRATION	NEGATIVE_REGULATION_OF_CELL_MIGRATION		15	0.361373	0.871228	0.637011	0.829044	1	6589	tags=53%, list=33%, signal=79%
NEGATIVE_REGULATION_OF_RNA_METABOLIC_PROCESS	NEGATIVE_REGULATION_OF_RNA_METABOLIC_PROCESS		128	0.202665	0.864704	0.634652	0.841486	1	5526	tags=28%, list=28%, signal=39%
NEGATIVE_REGULATION_OF_TRANSCRIPTION_DNA_DEPENDENT	NEGATIVE_REGULATION_OF_TRANSCRIPTION_DNA_DEPENDENT		128	0.202664	0.864704	0.634652	0.839136	1	5526	tags=28%, list=28%, signal=39%
TRANSFORMING_GROWTH_FACTOR_BETA_RECEPTOR_SIGNALING_PATHWAY	TRANSFORMING_GROWTH_FACTOR_BETA_RECEPTOR_SIGNALING_PATHWAY		36	0.284264	0.862842	0.673866	0.841183	1	4972	tags=39%, list=25%, signal=52%
IMMUNE_SYSTEM_PROCESS	IMMUNE_SYSTEM_PROCESS		325	0.251243	0.862814	0.638344	0.83894	1	3753	tags=22%, list=19%, signal=26%
LYMPHOCYTE_ACTIVATION	LYMPHOCYTE_ACTIVATION		61	0.289181	0.862141	0.599129	0.838051	1	7001	tags=41%, list=35%, signal=63%
CELL_MIGRATION	CELL_MIGRATION		96	0.252942	0.861763	0.76701	0.836548	1	4457	tags=24%, list=22%, signal=31%
MITOCHONDRIAL_TRANSPORT	MITOCHONDRIAL_TRANSPORT		19	0.250687	0.858863	0.61523	0.840961	1	10745	tags=74%, list=54%, signal=159%
REGULATION_OF_I_KAPPAB_KINASE_NF_KAPPAB_CASCADE	REGULATION_OF_I_KAPPAB_KINASE_NF_KAPPAB_CASCADE		93	0.205713	0.85835	0.593939	0.839892	1	9066	tags=51%, list=45%, signal=92%
SECRETION	SECRETION		177	0.227061	0.855884	0.825364	0.842879	1	3751	tags=20%, list=19%, signal=25%
RNA_SPLICINGVIA_TRANSESTERIFICATION_REACTIONS	RNA_SPLICINGVIA_TRANSESTERIFICATION_REACTIONS		25	0.254765	0.854903	0.640719	0.842622	1	9047	tags=44%, list=45%, signal=80%
COFACTOR_METABOLIC_PROCESS	COFACTOR_METABOLIC_PROCESS		54	0.219682	0.851897	0.657084	0.847102	1	9769	tags=59%, list=49%, signal=115%
RESPONSE_TO_EXTERNAL_STIMULUS	RESPONSE_TO_EXTERNAL_STIMULUS		310	0.248282	0.849408	0.870564	0.849882	1	2884	tags=20%, list=14%, signal=23%
REGULATION_OF_CYTOKINE_BIOSYNTHETIC_PROCESS	REGULATION_OF_CYTOKINE_BIOSYNTHETIC_PROCESS		37	0.294208	0.845746	0.741273	0.855502	1	3459	tags=22%, list=17%, signal=26%
ADAPTIVE_IMMUNE_RESPONSE	ADAPTIVE_IMMUNE_RESPONSE		25	0.330053	0.845423	0.669565	0.853969	1	5312	tags=36%, list=26%, signal=49%
REGULATION_OF_MOLECULAR_FUNCTION	REGULATION_OF_MOLECULAR_FUNCTION		323	0.182178	0.845269	0.791845	0.852017	1	6658	tags=35%, list=33%, signal=52%
SECRETORY_PATHWAY	SECRETORY_PATHWAY		83	0.197263	0.844582	0.751606	0.851226	1	9140	tags=57%, list=46%, signal=104%
REGULATION_OF_DNA_REPLICATION	REGULATION_OF_DNA_REPLICATION		20	0.297309	0.843655	0.64503	0.850947	1	4592	tags=25%, list=23%, signal=32%
SULFUR_COMPOUND_BIOSYNTHETIC_PROCESS	SULFUR_COMPOUND_BIOSYNTHETIC_PROCESS		18	0.312891	0.843199	0.677201	0.849589	1	4694	tags=28%, list=23%, signal=36%
REGULATION_OF_CATALYTIC_ACTIVITY	REGULATION_OF_CATALYTIC_ACTIVITY		275	0.186442	0.84289	0.8394	0.847936	1	4747	tags=25%, list=24%, signal=32%
REGULATION_OF_LYMPHOCYTE_ACTIVATION	REGULATION_OF_LYMPHOCYTE_ACTIVATION		35	0.293	0.842277	0.635535	0.847065	1	3287	tags=23%, list=16%, signal=27%
RESPONSE_TO_OTHER_ORGANISM	RESPONSE_TO_OTHER_ORGANISM		81	0.272037	0.83686	0.777358	0.85567	1	3935	tags=28%, list=20%, signal=35%
INDUCTION_OF_APOPTOSIS_BY_EXTRACELLULAR_SIGNALS	INDUCTION_OF_APOPTOSIS_BY_EXTRACELLULAR_SIGNALS		27	0.24472	0.832767	0.652525	0.861959	1	5289	tags=30%, list=26%, signal=40%
ACTIVATION_OF_NF_KAPPAB_TRANSCRIPTION_FACTOR	ACTIVATION_OF_NF_KAPPAB_TRANSCRIPTION_FACTOR		18	0.272338	0.828128	0.676596	0.869469	1	7839	tags=56%, list=39%, signal=91%
CARBOHYDRATE_BIOSYNTHETIC_PROCESS	CARBOHYDRATE_BIOSYNTHETIC_PROCESS		49	0.254314	0.826749	0.760532	0.869871	1	2017	tags=10%, list=10%, signal=11%
REPRODUCTION	REPRODUCTION		255	0.249123	0.820149	0.940692	0.880974	1	3776	tags=24%, list=19%, signal=30%
I_KAPPAB_KINASE_NF_KAPPAB_CASCADE	I_KAPPAB_KINASE_NF_KAPPAB_CASCADE		114	0.190758	0.815137	0.661972	0.88858	1	8261	tags=42%, list=41%, signal=71%
CYTOKINE_AND_CHEMOKINE_MEDIATED_SIGNALING_PATHWAY	CYTOKINE_AND_CHEMOKINE_MEDIATED_SIGNALING_PATHWAY		23	0.311926	0.813671	0.727088	0.889422	1	5314	tags=39%, list=26%, signal=53%
T_CELL_ACTIVATION	T_CELL_ACTIVATION		44	0.292283	0.810183	0.672131	0.893789	1	6960	tags=41%, list=35%, signal=63%
B_CELL_ACTIVATION	B_CELL_ACTIVATION		20	0.306414	0.806303	0.680085	0.899134	1	8711	tags=55%, list=43%, signal=97%
RHYTHMIC_PROCESS	RHYTHMIC_PROCESS		29	0.313309	0.80389	0.782341	0.901232	1	2724	tags=21%, list=14%, signal=24%
POSITIVE_REGULATION_OF_CATALYTIC_ACTIVITY	POSITIVE_REGULATION_OF_CATALYTIC_ACTIVITY		165	0.196702	0.803555	0.876957	0.89955	1	5487	tags=30%, list=27%, signal=41%
LOCOMOTORY_BEHAVIOR	LOCOMOTORY_BEHAVIOR		94	0.273412	0.802922	0.852248	0.898433	1	4026	tags=28%, list=20%, signal=34%
NEGATIVE_REGULATION_OF_MULTICELLULAR_ORGANISMAL_PROCESS	NEGATIVE_REGULATION_OF_MULTICELLULAR_ORGANISMAL_PROCESS		31	0.30661	0.801433	0.82268	0.898859	1	2180	tags=23%, list=11%, signal=25%
LIPID_HOMEOSTASIS	LIPID_HOMEOSTASIS		16	0.33163	0.799489	0.819549	0.900406	1	809	tags=13%, list=4%, signal=13%
PHOSPHOLIPID_BIOSYNTHETIC_PROCESS	PHOSPHOLIPID_BIOSYNTHETIC_PROCESS		39	0.203681	0.797513	0.700611	0.901582	1	9099	tags=41%, list=45%, signal=75%
AXONOGENESIS	AXONOGENESIS		43	0.267534	0.796894	0.874126	0.90042	1	2112	tags=16%, list=11%, signal=18%
NEGATIVE_REGULATION_OF_TRANSCRIPTION_FROM_RNA_POLYMERASE_II_PROMOTER	NEGATIVE_REGULATION_OF_TRANSCRIPTION_FROM_RNA_POLYMERASE_II_PROMOTER		82	0.203594	0.796869	0.729783	0.898197	1	5526	tags=29%, list=28%, signal=40%
DEFENSE_RESPONSE	DEFENSE_RESPONSE		266	0.237295	0.795825	0.946535	0.89785	1	2823	tags=19%, list=14%, signal=22%
EMBRYONIC_MORPHOGENESIS	EMBRYONIC_MORPHOGENESIS		17	0.315758	0.78949	0.759542	0.907087	1	1965	tags=18%, list=10%, signal=20%
GENERATION_OF_PRECURSOR_METABOLITES_AND_ENERGY	GENERATION_OF_PRECURSOR_METABOLITES_AND_ENERGY		123	0.201252	0.787679	0.857143	0.907901	1	5493	tags=28%, list=27%, signal=38%
MYOBLAST_DIFFERENTIATION	MYOBLAST_DIFFERENTIATION		17	0.314583	0.78533	0.748466	0.909796	1	652	tags=12%, list=3%, signal=12%
SULFUR_METABOLIC_PROCESS	SULFUR_METABOLIC_PROCESS		37	0.237151	0.782389	0.83105	0.912584	1	2883	tags=19%, list=14%, signal=22%
RESPONSE_TO_NUTRIENT_LEVELS	RESPONSE_TO_NUTRIENT_LEVELS		29	0.29232	0.781575	0.855159	0.91172	1	1326	tags=17%, list=7%, signal=18%
POSITIVE_REGULATION_OF_CYTOKINE_BIOSYNTHETIC_PROCESS	POSITIVE_REGULATION_OF_CYTOKINE_BIOSYNTHETIC_PROCESS		24	0.296025	0.778158	0.796935	0.915568	1	2603	tags=17%, list=13%, signal=19%
CELLULAR_POLYSACCHARIDE_METABOLIC_PROCESS	CELLULAR_POLYSACCHARIDE_METABOLIC_PROCESS		16	0.312324	0.777691	0.771429	0.914107	1	6026	tags=31%, list=30%, signal=45%
ESTABLISHMENT_AND_OR_MAINTENANCE_OF_CELL_POLARITY	ESTABLISHMENT_AND_OR_MAINTENANCE_OF_CELL_POLARITY		19	0.281262	0.775324	0.791757	0.915731	1	6610	tags=53%, list=33%, signal=78%
LEUKOCYTE_DIFFERENTIATION	LEUKOCYTE_DIFFERENTIATION		38	0.264969	0.775016	0.81549	0.913901	1	3691	tags=21%, list=18%, signal=26%
POSITIVE_REGULATION_OF_CELL_CYCLE	POSITIVE_REGULATION_OF_CELL_CYCLE		16	0.299225	0.774909	0.734967	0.911813	1	812	tags=13%, list=4%, signal=13%
MAINTENANCE_OF_LOCALIZATION	MAINTENANCE_OF_LOCALIZATION		21	0.271148	0.769389	0.808853	0.918957	1	4821	tags=29%, list=24%, signal=38%
MACROMOLECULAR_COMPLEX_DISASSEMBLY	MACROMOLECULAR_COMPLEX_DISASSEMBLY		15	0.305869	0.768027	0.778333	0.918923	1	10693	tags=73%, list=53%, signal=157%
MITOCHONDRION_ORGANIZATION_AND_BIOGENESIS	MITOCHONDRION_ORGANIZATION_AND_BIOGENESIS		46	0.185132	0.765006	0.707754	0.921376	1	7756	tags=37%, list=39%, signal=60%
RESPONSE_TO_ABIOTIC_STIMULUS	RESPONSE_TO_ABIOTIC_STIMULUS		89	0.209626	0.763967	0.866935	0.920747	1	5475	tags=29%, list=27%, signal=40%
CELLULAR_CATABOLIC_PROCESS	CELLULAR_CATABOLIC_PROCESS		211	0.152262	0.762535	0.883475	0.920751	1	6707	tags=32%, list=33%, signal=48%
IMMUNE_RESPONSE	IMMUNE_RESPONSE		231	0.233428	0.759068	0.858407	0.923712	1	3753	tags=21%, list=19%, signal=26%
RESPONSE_TO_EXTRACELLULAR_STIMULUS	RESPONSE_TO_EXTRACELLULAR_STIMULUS		33	0.270002	0.758636	0.871287	0.922187	1	1326	tags=15%, list=7%, signal=16%
RNA_CATABOLIC_PROCESS	RNA_CATABOLIC_PROCESS		23	0.226572	0.75708	0.792415	0.922256	1	4050	tags=26%, list=20%, signal=33%
CHEMICAL_HOMEOSTASIS	CHEMICAL_HOMEOSTASIS		155	0.22552	0.754443	0.987654	0.923965	1	3567	tags=21%, list=18%, signal=26%
RIBONUCLEOTIDE_METABOLIC_PROCESS	RIBONUCLEOTIDE_METABOLIC_PROCESS		16	0.254744	0.752446	0.746939	0.924678	1	5502	tags=38%, list=27%, signal=52%
LIPID_CATABOLIC_PROCESS	LIPID_CATABOLIC_PROCESS		37	0.261375	0.75019	0.834286	0.925712	1	552	tags=8%, list=3%, signal=8%
REGULATION_OF_T_CELL_ACTIVATION	REGULATION_OF_T_CELL_ACTIVATION		28	0.27254	0.750104	0.773707	0.923615	1	3287	tags=21%, list=16%, signal=26%
CELLULAR_MORPHOGENESIS_DURING_DIFFERENTIATION	CELLULAR_MORPHOGENESIS_DURING_DIFFERENTIATION		49	0.241854	0.747248	0.950472	0.925323	1	2112	tags=14%, list=11%, signal=16%
POSITIVE_REGULATION_OF_LYMPHOCYTE_ACTIVATION	POSITIVE_REGULATION_OF_LYMPHOCYTE_ACTIVATION		24	0.273595	0.746264	0.791753	0.924679	1	2627	tags=21%, list=13%, signal=24%
REGULATION_OF_HYDROLASE_ACTIVITY	REGULATION_OF_HYDROLASE_ACTIVITY		78	0.204404	0.740007	0.89759	0.931101	1	6289	tags=32%, list=31%, signal=47%
CELL_CYCLE_CHECKPOINT_GO_0000075	CELL_CYCLE_CHECKPOINT_GO_0000075		48	0.205554	0.736958	0.707635	0.933201	1	4592	tags=25%, list=23%, signal=32%
PHOSPHOINOSITIDE_BIOSYNTHETIC_PROCESS	PHOSPHOINOSITIDE_BIOSYNTHETIC_PROCESS		24	0.210625	0.733178	0.802419	0.935959	1	9099	tags=46%, list=45%, signal=84%
DEVELOPMENT_OF_PRIMARY_SEXUAL_CHARACTERISTICS	DEVELOPMENT_OF_PRIMARY_SEXUAL_CHARACTERISTICS		25	0.299009	0.732977	0.896825	0.93398	1	2974	tags=28%, list=15%, signal=33%
FATTY_ACID_METABOLIC_PROCESS	FATTY_ACID_METABOLIC_PROCESS		60	0.215093	0.729631	0.898551	0.935798	1	4390	tags=20%, list=22%, signal=26%
RNA_EXPORT_FROM_NUCLEUS	RNA_EXPORT_FROM_NUCLEUS		19	0.258007	0.72006	0.787879	0.945757	1	8701	tags=68%, list=43%, signal=121%
SECRETION_BY_CELL	SECRETION_BY_CELL		115	0.172925	0.711912	0.943158	0.953256	1	8130	tags=44%, list=41%, signal=74%
RESPONSE_TO_DNA_DAMAGE_STIMULUS	RESPONSE_TO_DNA_DAMAGE_STIMULUS		159	0.155155	0.711474	0.710383	0.951535	1	8007	tags=38%, list=40%, signal=62%
TRANSLATION	TRANSLATION		178	0.167868	0.709245	0.876228	0.951652	1	2678	tags=10%, list=13%, signal=11%
CYTOKINE_SECRETION	CYTOKINE_SECRETION		18	0.296088	0.703312	0.910476	0.956095	1	2783	tags=17%, list=14%, signal=19%
NEGATIVE_REGULATION_OF_GROWTH	NEGATIVE_REGULATION_OF_GROWTH		40	0.200506	0.702492	0.879377	0.954779	1	4941	tags=25%, list=25%, signal=33%
CATION_HOMEOSTASIS	CATION_HOMEOSTASIS		109	0.216577	0.700812	0.993182	0.954437	1	3714	tags=24%, list=19%, signal=29%
REGULATION_OF_CYTOKINE_SECRETION	REGULATION_OF_CYTOKINE_SECRETION		16	0.304818	0.699102	0.914449	0.953984	1	2783	tags=19%, list=14%, signal=22%
POSITIVE_REGULATION_OF_TRANSCRIPTION_FACTOR_ACTIVITY	POSITIVE_REGULATION_OF_TRANSCRIPTION_FACTOR_ACTIVITY		24	0.213933	0.698065	0.881209	0.952899	1	7839	tags=54%, list=39%, signal=89%
SYNAPSE_ORGANIZATION_AND_BIOGENESIS	SYNAPSE_ORGANIZATION_AND_BIOGENESIS		23	0.270671	0.697252	0.922907	0.951628	1	3494	tags=22%, list=17%, signal=26%
AMINE_TRANSPORT	AMINE_TRANSPORT		38	0.230655	0.691018	0.96	0.955758	1	682	tags=8%, list=3%, signal=8%
POLYSACCHARIDE_METABOLIC_PROCESS	POLYSACCHARIDE_METABOLIC_PROCESS		18	0.266811	0.689869	0.882353	0.954722	1	348	tags=6%, list=2%, signal=6%
CELL_MATURATION	CELL_MATURATION		16	0.283365	0.682583	0.913758	0.959278	1	1833	tags=19%, list=9%, signal=21%
NEGATIVE_REGULATION_OF_TRANSLATION	NEGATIVE_REGULATION_OF_TRANSLATION		22	0.241923	0.677138	0.919822	0.962419	1	7008	tags=41%, list=35%, signal=63%
CELL_MATRIX_ADHESION	CELL_MATRIX_ADHESION		38	0.21614	0.676351	0.921348	0.960858	1	5012	tags=29%, list=25%, signal=39%
RESPONSE_TO_RADIATION	RESPONSE_TO_RADIATION		60	0.19925	0.673805	0.944206	0.960993	1	5402	tags=32%, list=27%, signal=43%
TRANSCRIPTION_FROM_RNA_POLYMERASE_III_PROMOTER	TRANSCRIPTION_FROM_RNA_POLYMERASE_III_PROMOTER		19	0.194876	0.673618	0.879276	0.958962	1	10822	tags=53%, list=54%, signal=114%
CELL_SUBSTRATE_ADHESION	CELL_SUBSTRATE_ADHESION		39	0.214858	0.672168	0.918552	0.958197	1	5012	tags=28%, list=25%, signal=38%
GLYCEROPHOSPHOLIPID_BIOSYNTHETIC_PROCESS	GLYCEROPHOSPHOLIPID_BIOSYNTHETIC_PROCESS		30	0.181655	0.671658	0.845011	0.95653	1	16418	tags=100%, list=82%, signal=550%
TISSUE_REMODELING	TISSUE_REMODELING		30	0.250667	0.669944	0.961255	0.956009	1	4206	tags=30%, list=21%, signal=38%
MONOCARBOXYLIC_ACID_METABOLIC_PROCESS	MONOCARBOXYLIC_ACID_METABOLIC_PROCESS		85	0.194787	0.662216	0.969957	0.960245	1	2396	tags=11%, list=12%, signal=12%
NEGATIVE_REGULATION_OF_CELLULAR_PROTEIN_METABOLIC_PROCESS	NEGATIVE_REGULATION_OF_CELLULAR_PROTEIN_METABOLIC_PROCESS		44	0.196411	0.648707	0.97137	0.968344	1	7008	tags=36%, list=35%, signal=56%
REGULATION_OF_CYCLIN_DEPENDENT_PROTEIN_KINASE_ACTIVITY	REGULATION_OF_CYCLIN_DEPENDENT_PROTEIN_KINASE_ACTIVITY		43	0.170404	0.645972	0.877756	0.968146	1	7930	tags=40%, list=40%, signal=65%
RRNA_METABOLIC_PROCESS	RRNA_METABOLIC_PROCESS		16	0.222648	0.636835	0.857143	0.972323	1	7267	tags=38%, list=36%, signal=59%
RESPONSE_TO_TEMPERATURE_STIMULUS	RESPONSE_TO_TEMPERATURE_STIMULUS		16	0.239281	0.635664	0.91453	0.97099	1	2277	tags=13%, list=11%, signal=14%
RESPONSE_TO_ENDOGENOUS_STIMULUS	RESPONSE_TO_ENDOGENOUS_STIMULUS		197	0.124863	0.630761	0.921201	0.972043	1	7822	tags=36%, list=39%, signal=59%
AMINO_ACID_TRANSPORT	AMINO_ACID_TRANSPORT		26	0.210987	0.628841	0.965066	0.971043	1	682	tags=8%, list=3%, signal=8%
RIBOSOME_BIOGENESIS_AND_ASSEMBLY	RIBOSOME_BIOGENESIS_AND_ASSEMBLY		18	0.219641	0.628081	0.860656	0.96926	1	6668	tags=33%, list=33%, signal=50%
CHROMATIN_ASSEMBLY	CHROMATIN_ASSEMBLY		16	0.237656	0.622566	0.902027	0.970242	1	4465	tags=25%, list=22%, signal=32%
RRNA_PROCESSING	RRNA_PROCESSING		15	0.220695	0.621558	0.874251	0.968677	1	6668	tags=33%, list=33%, signal=50%
NEGATIVE_REGULATION_OF_CELLULAR_BIOSYNTHETIC_PROCESS	NEGATIVE_REGULATION_OF_CELLULAR_BIOSYNTHETIC_PROCESS		28	0.212406	0.613854	0.986175	0.971053	1	3287	tags=18%, list=16%, signal=21%
NEGATIVE_REGULATION_OF_BIOSYNTHETIC_PROCESS	NEGATIVE_REGULATION_OF_BIOSYNTHETIC_PROCESS		29	0.202803	0.595085	0.981438	0.978484	1	3287	tags=17%, list=16%, signal=21%
POSITIVE_REGULATION_OF_T_CELL_ACTIVATION	POSITIVE_REGULATION_OF_T_CELL_ACTIVATION		21	0.224195	0.588416	0.945122	0.979158	1	2627	tags=19%, list=13%, signal=22%
REGULATION_OF_T_CELL_PROLIFERATION	REGULATION_OF_T_CELL_PROLIFERATION		16	0.231847	0.577323	0.977459	0.981372	1	3287	tags=25%, list=16%, signal=30%
INTERACTION_WITH_HOST	INTERACTION_WITH_HOST		17	0.224065	0.565415	0.974468	0.983461	1	351	tags=6%, list=2%, signal=6%
CHROMATIN_ASSEMBLY_OR_DISASSEMBLY	CHROMATIN_ASSEMBLY_OR_DISASSEMBLY		26	0.17514	0.558128	0.965517	0.983582	1	7610	tags=35%, list=38%, signal=56%
T_CELL_PROLIFERATION	T_CELL_PROLIFERATION		19	0.204328	0.537214	0.993776	0.987362	1	3287	tags=21%, list=16%, signal=25%
COENZYME_METABOLIC_PROCESS	COENZYME_METABOLIC_PROCESS		38	0.150682	0.528063	0.967611	0.987524	1	8534	tags=42%, list=43%, signal=73%
INDUCTION_OF_APOPTOSIS_BY_INTRACELLULAR_SIGNALS	INDUCTION_OF_APOPTOSIS_BY_INTRACELLULAR_SIGNALS		24	0.165063	0.505836	0.970414	0.990039	1	6636	tags=38%, list=33%, signal=56%

## Sheet: Table S4F
Table S4F. Biological process enrichment of GSEA report for wild-type FBXW7.
NAME	GS<br> follow link to MSigDB	GS DETAILS	SIZE	ES	NES	NOM p-val	FDR q-val	FWER p-val	RANK AT MAX	LEADING EDGE
CELLULAR_CARBOHYDRATE_CATABOLIC_PROCESS	CELLULAR_CARBOHYDRATE_CATABOLIC_PROCESS	Details ...	23	-0.621624	-1.55326	0.0169173	1	0.907	1199	tags=22%, list=6%, signal=23%
CARBOHYDRATE_CATABOLIC_PROCESS	CARBOHYDRATE_CATABOLIC_PROCESS	Details ...	24	-0.573299	-1.42336	0.0454545	1	0.991	1199	tags=21%, list=6%, signal=22%
GLUTAMATE_SIGNALING_PATHWAY	GLUTAMATE_SIGNALING_PATHWAY	Details ...	17	-0.582513	-1.25067	0.144161	1	1	1665	tags=41%, list=8%, signal=45%
DETECTION_OF_ABIOTIC_STIMULUS	DETECTION_OF_ABIOTIC_STIMULUS	Details ...	19	-0.56862	-1.22007	0.154275	1	1	2460	tags=47%, list=12%, signal=54%
SENSORY_PERCEPTION_OF_CHEMICAL_STIMULUS	SENSORY_PERCEPTION_OF_CHEMICAL_STIMULUS	Details ...	19	-0.539422	-1.20923	0.168182	1	1	1544	tags=26%, list=8%, signal=28%
AMINO_ACID_DERIVATIVE_METABOLIC_PROCESS	AMINO_ACID_DERIVATIVE_METABOLIC_PROCESS	Details ...	23	-0.4439	-1.20778	0.208647	1	1	2277	tags=26%, list=11%, signal=29%
REGULATION_OF_CATABOLIC_PROCESS	REGULATION_OF_CATABOLIC_PROCESS	Details ...	16	-0.542271	-1.20659	0.245798	1	1	912	tags=25%, list=5%, signal=26%
DETECTION_OF_EXTERNAL_STIMULUS	DETECTION_OF_EXTERNAL_STIMULUS	Details ...	23	-0.511087	-1.19312	0.198214	1	1	3406	tags=48%, list=17%, signal=58%
NUCLEOTIDE_BIOSYNTHETIC_PROCESS	NUCLEOTIDE_BIOSYNTHETIC_PROCESS	Details ...	20	-0.407711	-1.18587	0.24812	1	1	2108	tags=20%, list=11%, signal=22%
CALCIUM_ION_TRANSPORT	CALCIUM_ION_TRANSPORT	Details ...	27	-0.445517	-1.18034	0.2	1	1	1740	tags=26%, list=9%, signal=28%
SYNAPTIC_TRANSMISSION	SYNAPTIC_TRANSMISSION	Details ...	172	-0.39187	-1.17796	0.131528	1	1	2533	tags=27%, list=13%, signal=31%
G_PROTEIN_SIGNALING_COUPLED_TO_CYCLIC_NUCLEOTIDE_SECOND_MESSENGER	G_PROTEIN_SIGNALING_COUPLED_TO_CYCLIC_NUCLEOTIDE_SECOND_MESSENGER	Details ...	100	-0.413398	-1.16726	0.168919	1	1	2375	tags=29%, list=12%, signal=33%
CYCLIC_NUCLEOTIDE_MEDIATED_SIGNALING	CYCLIC_NUCLEOTIDE_MEDIATED_SIGNALING	Details ...	102	-0.408485	-1.16202	0.173423	1	1	2375	tags=28%, list=12%, signal=32%
AMINE_METABOLIC_PROCESS	AMINE_METABOLIC_PROCESS	Details ...	140	-0.295097	-1.15994	0.187391	1	1	1882	tags=14%, list=9%, signal=15%
SODIUM_ION_TRANSPORT	SODIUM_ION_TRANSPORT	Details ...	22	-0.489025	-1.15981	0.219512	1	1	2174	tags=41%, list=11%, signal=46%
G_PROTEIN_COUPLED_RECEPTOR_PROTEIN_SIGNALING_PATHWAY	G_PROTEIN_COUPLED_RECEPTOR_PROTEIN_SIGNALING_PATHWAY	Details ...	338	-0.360465	-1.15381	0.108173	1	1	3328	tags=33%, list=17%, signal=38%
CELLULAR_MACROMOLECULE_CATABOLIC_PROCESS	CELLULAR_MACROMOLECULE_CATABOLIC_PROCESS	Details ...	104	-0.237909	-1.14579	0.273585	1	1	2194	tags=10%, list=11%, signal=11%
DNA_CATABOLIC_PROCESS	DNA_CATABOLIC_PROCESS	Details ...	23	-0.351049	-1.14522	0.291667	1	1	3355	tags=26%, list=17%, signal=31%
DETECTION_OF_STIMULUS_INVOLVED_IN_SENSORY_PERCEPTION	DETECTION_OF_STIMULUS_INVOLVED_IN_SENSORY_PERCEPTION	Details ...	21	-0.504742	-1.12327	0.279352	1	1	2460	tags=38%, list=12%, signal=43%
DI__TRI_VALENT_INORGANIC_CATION_TRANSPORT	DI__TRI_VALENT_INORGANIC_CATION_TRANSPORT	Details ...	32	-0.389486	-1.11688	0.270955	1	1	1740	tags=22%, list=9%, signal=24%
TRANSMISSION_OF_NERVE_IMPULSE	TRANSMISSION_OF_NERVE_IMPULSE		187	-0.359696	-1.10233	0.250965	1	1	2959	tags=29%, list=15%, signal=34%
NEUROLOGICAL_SYSTEM_PROCESS	NEUROLOGICAL_SYSTEM_PROCESS		375	-0.351652	-1.09792	0.216667	1	1	2665	tags=25%, list=13%, signal=28%
SECOND_MESSENGER_MEDIATED_SIGNALING	SECOND_MESSENGER_MEDIATED_SIGNALING		153	-0.356609	-1.08637	0.266247	1	1	3303	tags=31%, list=16%, signal=37%
NITROGEN_COMPOUND_METABOLIC_PROCESS	NITROGEN_COMPOUND_METABOLIC_PROCESS		153	-0.269158	-1.081	0.276596	1	1	2386	tags=14%, list=12%, signal=16%
VASCULATURE_DEVELOPMENT	VASCULATURE_DEVELOPMENT		55	-0.336899	-1.07908	0.306391	1	1	2795	tags=25%, list=14%, signal=29%
ORGAN_MORPHOGENESIS	ORGAN_MORPHOGENESIS		144	-0.298389	-1.04792	0.334	1	1	2940	tags=21%, list=15%, signal=24%
SENSORY_PERCEPTION	SENSORY_PERCEPTION		188	-0.346218	-1.04718	0.307359	1	1	2665	tags=23%, list=13%, signal=27%
AMINO_ACID_AND_DERIVATIVE_METABOLIC_PROCESS	AMINO_ACID_AND_DERIVATIVE_METABOLIC_PROCESS		100	-0.275342	-1.03947	0.381308	1	1	2277	tags=15%, list=11%, signal=17%
REGULATION_OF_NEUROTRANSMITTER_LEVELS	REGULATION_OF_NEUROTRANSMITTER_LEVELS		22	-0.419833	-1.03498	0.400383	1	1	428	tags=14%, list=2%, signal=14%
MACROMOLECULE_CATABOLIC_PROCESS	MACROMOLECULE_CATABOLIC_PROCESS		136	-0.209054	-1.02727	0.401961	1	1	3574	tags=17%, list=18%, signal=20%
NEGATIVE_REGULATION_OF_TRANSCRIPTION_FACTOR_ACTIVITY	NEGATIVE_REGULATION_OF_TRANSCRIPTION_FACTOR_ACTIVITY		15	-0.364572	-1.01843	0.442191	1	1	4729	tags=40%, list=24%, signal=52%
ION_TRANSPORT	ION_TRANSPORT		185	-0.31211	-1.01705	0.393939	1	1	1951	tags=19%, list=10%, signal=21%
ANGIOGENESIS	ANGIOGENESIS		48	-0.319635	-1.00471	0.444657	1	1	2795	tags=25%, list=14%, signal=29%
DNA_DAMAGE_CHECKPOINT	DNA_DAMAGE_CHECKPOINT		20	-0.305591	-1.00047	0.478088	1	1	2978	tags=20%, list=15%, signal=23%
RECEPTOR_MEDIATED_ENDOCYTOSIS	RECEPTOR_MEDIATED_ENDOCYTOSIS		33	-0.305489	-0.995458	0.465241	1	1	960	tags=12%, list=5%, signal=13%
DNA_INTEGRITY_CHECKPOINT	DNA_INTEGRITY_CHECKPOINT		24	-0.289581	-0.995042	0.457198	1	1	2978	tags=17%, list=15%, signal=20%
DEFENSE_RESPONSE_TO_BACTERIUM	DEFENSE_RESPONSE_TO_BACTERIUM		23	-0.412266	-0.989578	0.459459	1	1	693	tags=17%, list=3%, signal=18%
REGULATION_OF_ANGIOGENESIS	REGULATION_OF_ANGIOGENESIS		26	-0.360264	-0.989112	0.455446	1	1	2795	tags=31%, list=14%, signal=36%
RESPONSE_TO_BACTERIUM	RESPONSE_TO_BACTERIUM		29	-0.382144	-0.987267	0.447818	1	1	693	tags=14%, list=3%, signal=14%
BIOGENIC_AMINE_METABOLIC_PROCESS	BIOGENIC_AMINE_METABOLIC_PROCESS		16	-0.401067	-0.985095	0.470588	1	1	2277	tags=25%, list=11%, signal=28%
METAL_ION_TRANSPORT	METAL_ION_TRANSPORT		117	-0.319789	-0.980077	0.493359	1	1	2174	tags=24%, list=11%, signal=27%
CELLULAR_CARBOHYDRATE_METABOLIC_PROCESS	CELLULAR_CARBOHYDRATE_METABOLIC_PROCESS		126	-0.245602	-0.977974	0.507843	1	1	1721	tags=10%, list=9%, signal=11%
ACTIVATION_OF_PROTEIN_KINASE_ACTIVITY	ACTIVATION_OF_PROTEIN_KINASE_ACTIVITY		28	-0.304461	-0.975572	0.465447	1	1	3558	tags=25%, list=18%, signal=30%
BRAIN_DEVELOPMENT	BRAIN_DEVELOPMENT		51	-0.325255	-0.973505	0.491682	1	1	2401	tags=24%, list=12%, signal=27%
CATION_TRANSPORT	CATION_TRANSPORT		147	-0.302474	-0.971256	0.505556	1	1	2174	tags=20%, list=11%, signal=23%
CYTOSKELETON_DEPENDENT_INTRACELLULAR_TRANSPORT	CYTOSKELETON_DEPENDENT_INTRACELLULAR_TRANSPORT		26	-0.350669	-0.971028	0.507246	1	1	3608	tags=31%, list=18%, signal=37%
G_PROTEIN_SIGNALING_ADENYLATE_CYCLASE_ACTIVATING_PATHWAY	G_PROTEIN_SIGNALING_ADENYLATE_CYCLASE_ACTIVATING_PATHWAY		25	-0.387996	-0.96632	0.511811	1	1	2375	tags=28%, list=12%, signal=32%
CALCIUM_INDEPENDENT_CELL_CELL_ADHESION	CALCIUM_INDEPENDENT_CELL_CELL_ADHESION		22	-0.411664	-0.95824	0.52844	1	1	2675	tags=36%, list=13%, signal=42%
REGULATION_OF_HEART_CONTRACTION	REGULATION_OF_HEART_CONTRACTION		25	-0.371961	-0.946673	0.501832	1	1	2444	tags=24%, list=12%, signal=27%
MONOVALENT_INORGANIC_CATION_TRANSPORT	MONOVALENT_INORGANIC_CATION_TRANSPORT		94	-0.316301	-0.941051	0.570642	1	1	2174	tags=23%, list=11%, signal=26%
CENTRAL_NERVOUS_SYSTEM_DEVELOPMENT	CENTRAL_NERVOUS_SYSTEM_DEVELOPMENT		121	-0.291793	-0.932739	0.598527	1	1	2427	tags=20%, list=12%, signal=22%
RESPONSE_TO_HORMONE_STIMULUS	RESPONSE_TO_HORMONE_STIMULUS		33	-0.296935	-0.931958	0.528155	1	1	2519	tags=18%, list=13%, signal=21%
DETECTION_OF_STIMULUS	DETECTION_OF_STIMULUS		47	-0.348176	-0.907815	0.660952	1	1	2868	tags=28%, list=14%, signal=32%
REGULATION_OF_MEMBRANE_POTENTIAL	REGULATION_OF_MEMBRANE_POTENTIAL		15	-0.361439	-0.904216	0.580578	1	1	3355	tags=40%, list=17%, signal=48%
ANATOMICAL_STRUCTURE_FORMATION	ANATOMICAL_STRUCTURE_FORMATION		56	-0.279336	-0.898648	0.651206	1	1	2795	tags=23%, list=14%, signal=27%
REGULATION_OF_G_PROTEIN_COUPLED_RECEPTOR_PROTEIN_SIGNALING_PATHWAY	REGULATION_OF_G_PROTEIN_COUPLED_RECEPTOR_PROTEIN_SIGNALING_PATHWAY		23	-0.302552	-0.889777	0.620968	1	1	2913	tags=26%, list=15%, signal=30%
DNA_DAMAGE_RESPONSESIGNAL_TRANSDUCTION	DNA_DAMAGE_RESPONSESIGNAL_TRANSDUCTION		35	-0.242108	-0.887482	0.576132	1	1	594	tags=6%, list=3%, signal=6%
CELL_CELL_SIGNALING	CELL_CELL_SIGNALING		401	-0.269159	-0.880254	0.867076	1	1	2959	tags=23%, list=15%, signal=27%
NEGATIVE_REGULATION_OF_DNA_BINDING	NEGATIVE_REGULATION_OF_DNA_BINDING		17	-0.301302	-0.876648	0.604463	1	1	4729	tags=35%, list=24%, signal=46%
FEMALE_PREGNANCY	FEMALE_PREGNANCY		53	-0.333741	-0.875978	0.690045	1	1	3415	tags=42%, list=17%, signal=50%
GENERATION_OF_A_SIGNAL_INVOLVED_IN_CELL_CELL_SIGNALING	GENERATION_OF_A_SIGNAL_INVOLVED_IN_CELL_CELL_SIGNALING		28	-0.349068	-0.864387	0.681481	1	1	724	tags=11%, list=4%, signal=11%
ADENYLATE_CYCLASE_ACTIVATION	ADENYLATE_CYCLASE_ACTIVATION		19	-0.361942	-0.86428	0.659615	1	1	2375	tags=26%, list=12%, signal=30%
NITROGEN_COMPOUND_CATABOLIC_PROCESS	NITROGEN_COMPOUND_CATABOLIC_PROCESS		29	-0.302142	-0.861756	0.682156	1	1	2386	tags=17%, list=12%, signal=20%
AXON_GUIDANCE	AXON_GUIDANCE		22	-0.342589	-0.849889	0.724907	1	1	302	tags=9%, list=2%, signal=9%
RESPONSE_TO_NUTRIENT	RESPONSE_TO_NUTRIENT		17	-0.335539	-0.847646	0.694332	1	1	5140	tags=41%, list=26%, signal=55%
NUCLEAR_ORGANIZATION_AND_BIOGENESIS	NUCLEAR_ORGANIZATION_AND_BIOGENESIS		29	-0.279133	-0.846419	0.679487	1	1	3403	tags=28%, list=17%, signal=33%
G_PROTEIN_SIGNALING_COUPLED_TO_CAMP_NUCLEOTIDE_SECOND_MESSENGER	G_PROTEIN_SIGNALING_COUPLED_TO_CAMP_NUCLEOTIDE_SECOND_MESSENGER		64	-0.295516	-0.836731	0.810176	1	1	2725	tags=22%, list=14%, signal=25%
CAMP_MEDIATED_SIGNALING	CAMP_MEDIATED_SIGNALING		65	-0.293765	-0.835963	0.812133	1	1	2725	tags=22%, list=14%, signal=25%
AMINO_ACID_METABOLIC_PROCESS	AMINO_ACID_METABOLIC_PROCESS		78	-0.232216	-0.835274	0.775194	1	1	2277	tags=14%, list=11%, signal=16%
PROTEIN_AMINO_ACID_LIPIDATION	PROTEIN_AMINO_ACID_LIPIDATION		24	-0.245595	-0.832017	0.653061	1	1	15138	tags=100%, list=75%, signal=407%
REPRODUCTIVE_PROCESS	REPRODUCTIVE_PROCESS		157	-0.261418	-0.830478	0.907801	1	1	3474	tags=29%, list=17%, signal=34%
AMINE_CATABOLIC_PROCESS	AMINE_CATABOLIC_PROCESS		27	-0.294238	-0.826994	0.733826	1	1	2083	tags=15%, list=10%, signal=17%
NEGATIVE_REGULATION_OF_BINDING	NEGATIVE_REGULATION_OF_BINDING		18	-0.27253	-0.814411	0.682186	1	1	4729	tags=33%, list=24%, signal=44%
AMINO_ACID_CATABOLIC_PROCESS	AMINO_ACID_CATABOLIC_PROCESS		25	-0.299516	-0.8139	0.769663	1	1	2083	tags=16%, list=10%, signal=18%
CATABOLIC_PROCESS	CATABOLIC_PROCESS		223	-0.159312	-0.805665	0.846743	1	1	3104	tags=13%, list=15%, signal=15%
LIPOPROTEIN_BIOSYNTHETIC_PROCESS	LIPOPROTEIN_BIOSYNTHETIC_PROCESS		26	-0.245619	-0.803536	0.692029	1	1	15138	tags=100%, list=75%, signal=407%
ENERGY_RESERVE_METABOLIC_PROCESS	ENERGY_RESERVE_METABOLIC_PROCESS		15	-0.33531	-0.798581	0.794231	1	1	1446	tags=20%, list=7%, signal=22%
MULTI_ORGANISM_PROCESS	MULTI_ORGANISM_PROCESS		162	-0.24715	-0.798121	0.929203	1	1	3430	tags=25%, list=17%, signal=30%
SKELETAL_MUSCLE_DEVELOPMENT	SKELETAL_MUSCLE_DEVELOPMENT		31	-0.27613	-0.794226	0.82904	1	1	4512	tags=39%, list=22%, signal=50%
STEROID_BIOSYNTHETIC_PROCESS	STEROID_BIOSYNTHETIC_PROCESS		23	-0.310606	-0.789523	0.806316	1	1	4195	tags=48%, list=21%, signal=60%
REGULATION_OF_TRANSCRIPTION_FACTOR_ACTIVITY	REGULATION_OF_TRANSCRIPTION_FACTOR_ACTIVITY		40	-0.216512	-0.789375	0.766284	1	1	1146	tags=8%, list=6%, signal=8%
SKELETAL_DEVELOPMENT	SKELETAL_DEVELOPMENT		102	-0.26282	-0.789277	0.874046	1	1	2463	tags=18%, list=12%, signal=20%
REGULATION_OF_BLOOD_PRESSURE	REGULATION_OF_BLOOD_PRESSURE		22	-0.309794	-0.785856	0.865217	1	1	2940	tags=32%, list=15%, signal=37%
PATTERN_SPECIFICATION_PROCESS	PATTERN_SPECIFICATION_PROCESS		31	-0.268054	-0.778668	0.850746	1	1	844	tags=10%, list=4%, signal=10%
APOPTOTIC_NUCLEAR_CHANGES	APOPTOTIC_NUCLEAR_CHANGES		19	-0.259914	-0.777376	0.755258	1	1	3355	tags=26%, list=17%, signal=32%
G_PROTEIN_SIGNALING_COUPLED_TO_IP3_SECOND_MESSENGERPHOSPHOLIPASE_C_ACTIVATING	G_PROTEIN_SIGNALING_COUPLED_TO_IP3_SECOND_MESSENGERPHOSPHOLIPASE_C_ACTIVATING		45	-0.28434	-0.777338	0.883227	1	1	3291	tags=27%, list=16%, signal=32%
REGULATION_OF_MITOTIC_CELL_CYCLE	REGULATION_OF_MITOTIC_CELL_CYCLE		23	-0.240162	-0.776215	0.72147	1	1	4612	tags=35%, list=23%, signal=45%
AROMATIC_COMPOUND_METABOLIC_PROCESS	AROMATIC_COMPOUND_METABOLIC_PROCESS		27	-0.276109	-0.771758	0.824131	1	1	1882	tags=15%, list=9%, signal=16%
MUSCLE_DEVELOPMENT	MUSCLE_DEVELOPMENT		93	-0.229799	-0.770542	0.829167	1	1	4193	tags=30%, list=21%, signal=38%
MICROTUBULE_BASED_MOVEMENT	MICROTUBULE_BASED_MOVEMENT		16	-0.309507	-0.756535	0.784247	1	1	19	tags=6%, list=0%, signal=6%
REGULATION_OF_BINDING	REGULATION_OF_BINDING		58	-0.196214	-0.748386	0.813253	1	1	1146	tags=7%, list=6%, signal=7%
CELLULAR_DEFENSE_RESPONSE	CELLULAR_DEFENSE_RESPONSE		57	-0.257228	-0.748103	0.901709	1	1	2366	tags=16%, list=12%, signal=18%
FEEDING_BEHAVIOR	FEEDING_BEHAVIOR		24	-0.335577	-0.746324	0.907489	1	1	3156	tags=38%, list=16%, signal=44%
NEGATIVE_REGULATION_OF_CATALYTIC_ACTIVITY	NEGATIVE_REGULATION_OF_CATALYTIC_ACTIVITY		69	-0.198676	-0.740021	0.936128	1	1	4500	tags=30%, list=22%, signal=39%
NUCLEOBASENUCLEOSIDENUCLEOTIDE_AND_NUCLEIC_ACID_TRANSPORT	NUCLEOBASENUCLEOSIDENUCLEOTIDE_AND_NUCLEIC_ACID_TRANSPORT		30	-0.229785	-0.72767	0.818004	1	1	1701	tags=10%, list=8%, signal=11%
RESPONSE_TO_LIGHT_STIMULUS	RESPONSE_TO_LIGHT_STIMULUS		46	-0.24533	-0.723813	0.885981	1	1	2631	tags=22%, list=13%, signal=25%
ION_HOMEOSTASIS	ION_HOMEOSTASIS		129	-0.223709	-0.722787	0.992352	1	1	3355	tags=22%, list=17%, signal=26%
DIGESTION	DIGESTION		42	-0.289219	-0.722202	0.982107	1	1	3900	tags=45%, list=19%, signal=56%
MITOTIC_CELL_CYCLE_CHECKPOINT	MITOTIC_CELL_CYCLE_CHECKPOINT		21	-0.24105	-0.721683	0.745418	1	1	2978	tags=19%, list=15%, signal=22%
PHOSPHOINOSITIDE_MEDIATED_SIGNALING	PHOSPHOINOSITIDE_MEDIATED_SIGNALING		48	-0.257242	-0.719357	0.972399	1	1	3291	tags=27%, list=16%, signal=32%
CELL_STRUCTURE_DISASSEMBLY_DURING_APOPTOSIS	CELL_STRUCTURE_DISASSEMBLY_DURING_APOPTOSIS		18	-0.253755	-0.715489	0.838828	1	1	3355	tags=22%, list=17%, signal=27%
REGULATION_OF_DNA_BINDING	REGULATION_OF_DNA_BINDING		47	-0.187156	-0.715109	0.886719	1	1	1146	tags=6%, list=6%, signal=7%
REGULATION_OF_CELL_MIGRATION	REGULATION_OF_CELL_MIGRATION		28	-0.238976	-0.711741	0.929185	1	1	2795	tags=18%, list=14%, signal=21%
MESODERM_DEVELOPMENT	MESODERM_DEVELOPMENT		22	-0.270274	-0.708558	0.913919	1	1	3308	tags=23%, list=16%, signal=27%
BONE_REMODELING	BONE_REMODELING		29	-0.266547	-0.704409	0.931868	1	1	2070	tags=17%, list=10%, signal=19%
REGULATION_OF_PROTEIN_SECRETION	REGULATION_OF_PROTEIN_SECRETION		22	-0.274677	-0.703227	0.930818	1	1	1403	tags=14%, list=7%, signal=15%
STRIATED_MUSCLE_DEVELOPMENT	STRIATED_MUSCLE_DEVELOPMENT		40	-0.22274	-0.702628	0.928074	1	1	4512	tags=33%, list=22%, signal=42%
CARBOXYLIC_ACID_METABOLIC_PROCESS	CARBOXYLIC_ACID_METABOLIC_PROCESS		175	-0.176972	-0.697546	0.979087	1	1	2277	tags=11%, list=11%, signal=13%
ORGANIC_ACID_METABOLIC_PROCESS	ORGANIC_ACID_METABOLIC_PROCESS		177	-0.17627	-0.696296	0.979087	1	1	2386	tags=12%, list=12%, signal=13%
CELLULAR_CATION_HOMEOSTASIS	CELLULAR_CATION_HOMEOSTASIS		106	-0.219488	-0.694139	0.996435	1	1	3309	tags=21%, list=16%, signal=25%
REGULATION_OF_DEFENSE_RESPONSE	REGULATION_OF_DEFENSE_RESPONSE		20	-0.287643	-0.682825	0.961956	1	1	3817	tags=40%, list=19%, signal=49%
DNA_DAMAGE_RESPONSESIGNAL_TRANSDUCTION_RESULTING_IN_INDUCTION_OF_APOPTOSIS	DNA_DAMAGE_RESPONSESIGNAL_TRANSDUCTION_RESULTING_IN_INDUCTION_OF_APOPTOSIS		15	-0.26203	-0.679808	0.842105	1	1	2978	tags=20%, list=15%, signal=23%
POSITIVE_REGULATION_OF_DNA_BINDING	POSITIVE_REGULATION_OF_DNA_BINDING		26	-0.199611	-0.673348	0.866419	1	1	2175	tags=12%, list=11%, signal=13%
BEHAVIOR	BEHAVIOR		151	-0.223279	-0.671925	1	1	1	3156	tags=22%, list=16%, signal=26%
LIPOPROTEIN_METABOLIC_PROCESS	LIPOPROTEIN_METABOLIC_PROCESS		33	-0.204849	-0.66992	0.902439	0.994915	1	56	tags=3%, list=0%, signal=3%
CELLULAR_HOMEOSTASIS	CELLULAR_HOMEOSTASIS		147	-0.201215	-0.665119	1	0.990651	1	3355	tags=20%, list=17%, signal=24%
POSITIVE_REGULATION_OF_BINDING	POSITIVE_REGULATION_OF_BINDING		28	-0.19002	-0.664923	0.870849	0.982373	1	2175	tags=11%, list=11%, signal=12%
NEGATIVE_REGULATION_OF_DNA_METABOLIC_PROCESS	NEGATIVE_REGULATION_OF_DNA_METABOLIC_PROCESS		18	-0.220059	-0.660939	0.852	0.977429	1	2465	tags=11%, list=12%, signal=13%
PROTEIN_SECRETION	PROTEIN_SECRETION		32	-0.22114	-0.64876	0.954733	0.978708	1	1403	tags=9%, list=7%, signal=10%
INSULIN_RECEPTOR_SIGNALING_PATHWAY	INSULIN_RECEPTOR_SIGNALING_PATHWAY		19	-0.220485	-0.646447	0.871087	0.972289	1	386	tags=5%, list=2%, signal=5%
ICOSANOID_METABOLIC_PROCESS	ICOSANOID_METABOLIC_PROCESS		16	-0.263765	-0.623358	0.970414	0.979518	1	3858	tags=31%, list=19%, signal=39%
AMINO_SUGAR_METABOLIC_PROCESS	AMINO_SUGAR_METABOLIC_PROCESS		19	-0.230974	-0.612837	0.951318	0.977757	1	1721	tags=16%, list=9%, signal=17%
MYELOID_LEUKOCYTE_DIFFERENTIATION	MYELOID_LEUKOCYTE_DIFFERENTIATION		15	-0.240136	-0.561601	0.98482	0.992259	1	2225	tags=20%, list=11%, signal=22%
SYNAPTOGENESIS	SYNAPTOGENESIS		18	-0.230923	-0.527093	0.992551	0.994246	1	2556	tags=22%, list=13%, signal=25%
CELLULAR_COMPONENT_DISASSEMBLY	CELLULAR_COMPONENT_DISASSEMBLY		33	-0.119016	-0.39805	1	0.999465	1	594	tags=3%, list=3%, signal=3%
