# Supplementary material for: Whole‐exome sequencing predicted cancer epitope trees of 23 early cervical cancers in Chinese women
Source: Cancer Med. 2016 Dec 20;6(1):207–19. doi: 10.1002/cam4.953 (PMC5269563; doi:10.1002/cam4.953)
Supplement: Supplementary file 12 — Table S5A. KEGG pathway enrichment of GSEA report for mutant PIK3CA. [file CAM4-6-207-s012.xls]

## Sheet: Table S5A
Table S5A. KEGG pathway enrichment of GSEA report for mutant PIK3CA.
NAME	GS<br> follow link to MSigDB	GS DETAILS	SIZE	ES	NES	NOM p-val	FDR q-val	FWER p-val	RANK AT MAX	LEADING EDGE
KEGG_BUTANOATE_METABOLISM	KEGG_BUTANOATE_METABOLISM	Details ...	34	0.504506	1.54895	0.0313112	1	0.789	4947	tags=50%, list=25%, signal=66%
KEGG_OXIDATIVE_PHOSPHORYLATION	KEGG_OXIDATIVE_PHOSPHORYLATION	Details ...	116	0.38288	1.5426	0.0968992	1	0.804	6959	tags=55%, list=35%, signal=84%
KEGG_VALINE_LEUCINE_AND_ISOLEUCINE_DEGRADATION	KEGG_VALINE_LEUCINE_AND_ISOLEUCINE_DEGRADATION	Details ...	44	0.403443	1.44657	0.111111	1	0.921	5505	tags=43%, list=27%, signal=59%
KEGG_RENIN_ANGIOTENSIN_SYSTEM	KEGG_RENIN_ANGIOTENSIN_SYSTEM	Details ...	17	0.556411	1.35585	0.0795229	1	0.973	3427	tags=41%, list=17%, signal=50%
KEGG_TASTE_TRANSDUCTION	KEGG_TASTE_TRANSDUCTION	Details ...	51	0.547917	1.35253	0.0476191	1	0.975	4096	tags=45%, list=20%, signal=57%
KEGG_SELENOAMINO_ACID_METABOLISM	KEGG_SELENOAMINO_ACID_METABOLISM	Details ...	26	0.423928	1.32075	0.180328	1	0.983	5674	tags=42%, list=28%, signal=59%
KEGG_HUNTINGTONS_DISEASE	KEGG_HUNTINGTONS_DISEASE	Details ...	172	0.280154	1.30811	0.154762	1	0.986	6149	tags=37%, list=31%, signal=52%
KEGG_TYPE_II_DIABETES_MELLITUS	KEGG_TYPE_II_DIABETES_MELLITUS	Details ...	47	0.389727	1.26594	0.148	1	0.989	3228	tags=28%, list=16%, signal=33%
KEGG_LONG_TERM_POTENTIATION	KEGG_LONG_TERM_POTENTIATION	Details ...	70	0.354794	1.25268	0.138776	1	0.993	3903	tags=20%, list=19%, signal=25%
KEGG_ABC_TRANSPORTERS	KEGG_ABC_TRANSPORTERS	Details ...	44	0.40013	1.25042	0.102296	1	0.993	1356	tags=18%, list=7%, signal=19%
KEGG_ALANINE_ASPARTATE_AND_GLUTAMATE_METABOLISM	KEGG_ALANINE_ASPARTATE_AND_GLUTAMATE_METABOLISM	Details ...	32	0.387811	1.23267	0.158416	1	0.994	3394	tags=31%, list=17%, signal=38%
KEGG_CHEMOKINE_SIGNALING_PATHWAY	KEGG_CHEMOKINE_SIGNALING_PATHWAY	Details ...	188	0.327045	1.22417	0.165631	1	0.995	4126	tags=24%, list=21%, signal=30%
KEGG_NEUROACTIVE_LIGAND_RECEPTOR_INTERACTION	KEGG_NEUROACTIVE_LIGAND_RECEPTOR_INTERACTION	Details ...	270	0.431232	1.20949	0.104478	1	0.995	2753	tags=32%, list=14%, signal=36%
KEGG_SPHINGOLIPID_METABOLISM	KEGG_SPHINGOLIPID_METABOLISM	Details ...	39	0.385886	1.19748	0.236025	1	0.996	2719	tags=18%, list=14%, signal=21%
KEGG_PRIMARY_BILE_ACID_BIOSYNTHESIS	KEGG_PRIMARY_BILE_ACID_BIOSYNTHESIS	Details ...	16	0.515944	1.18784	0.202312	1	0.996	1504	tags=25%, list=7%, signal=27%
KEGG_PARKINSONS_DISEASE	KEGG_PARKINSONS_DISEASE	Details ...	112	0.286753	1.17824	0.280464	1	0.997	6959	tags=54%, list=35%, signal=82%
KEGG_CYTOKINE_CYTOKINE_RECEPTOR_INTERACTION	KEGG_CYTOKINE_CYTOKINE_RECEPTOR_INTERACTION	Details ...	263	0.35205	1.15141	0.163386	1	0.998	3391	tags=28%, list=17%, signal=33%
KEGG_PPAR_SIGNALING_PATHWAY	KEGG_PPAR_SIGNALING_PATHWAY	Details ...	69	0.376147	1.14894	0.210623	1	0.998	3252	tags=25%, list=16%, signal=29%
KEGG_FATTY_ACID_METABOLISM	KEGG_FATTY_ACID_METABOLISM	Details ...	40	0.365188	1.14541	0.244275	1	0.998	4915	tags=48%, list=25%, signal=63%
KEGG_TERPENOID_BACKBONE_BIOSYNTHESIS	KEGG_TERPENOID_BACKBONE_BIOSYNTHESIS	Details ...	15	0.414214	1.12336	0.336714	1	0.998	4879	tags=40%, list=24%, signal=53%
KEGG_DORSO_VENTRAL_AXIS_FORMATION	KEGG_DORSO_VENTRAL_AXIS_FORMATION		24	0.396279	1.11053	0.324752	1	0.998	1236	tags=13%, list=6%, signal=13%
KEGG_INTESTINAL_IMMUNE_NETWORK_FOR_IGA_PRODUCTION	KEGG_INTESTINAL_IMMUNE_NETWORK_FOR_IGA_PRODUCTION		46	0.437843	1.10477	0.347305	1	0.998	3672	tags=35%, list=18%, signal=42%
KEGG_ALZHEIMERS_DISEASE	KEGG_ALZHEIMERS_DISEASE		157	0.228337	1.10324	0.302913	1	0.998	6149	tags=38%, list=31%, signal=54%
KEGG_STEROID_HORMONE_BIOSYNTHESIS	KEGG_STEROID_HORMONE_BIOSYNTHESIS		54	0.431715	1.10271	0.270793	1	0.998	1951	tags=20%, list=10%, signal=23%
KEGG_CALCIUM_SIGNALING_PATHWAY	KEGG_CALCIUM_SIGNALING_PATHWAY		177	0.323575	1.10217	0.225941	1	0.998	3333	tags=24%, list=17%, signal=28%
KEGG_MTOR_SIGNALING_PATHWAY	KEGG_MTOR_SIGNALING_PATHWAY		52	0.286613	1.09921	0.369811	1	0.998	3870	tags=21%, list=19%, signal=26%
KEGG_TRYPTOPHAN_METABOLISM	KEGG_TRYPTOPHAN_METABOLISM		40	0.374946	1.09822	0.292585	1	0.998	4869	tags=48%, list=24%, signal=63%
KEGG_GLYOXYLATE_AND_DICARBOXYLATE_METABOLISM	KEGG_GLYOXYLATE_AND_DICARBOXYLATE_METABOLISM		16	0.3829	1.09191	0.36747	1	0.998	3570	tags=25%, list=18%, signal=30%
KEGG_BASAL_TRANSCRIPTION_FACTORS	KEGG_BASAL_TRANSCRIPTION_FACTORS		35	0.335004	1.08953	0.360236	1	0.998	1451	tags=9%, list=7%, signal=9%
KEGG_B_CELL_RECEPTOR_SIGNALING_PATHWAY	KEGG_B_CELL_RECEPTOR_SIGNALING_PATHWAY		75	0.278634	1.06248	0.383023	1	0.998	4820	tags=27%, list=24%, signal=35%
KEGG_STEROID_BIOSYNTHESIS	KEGG_STEROID_BIOSYNTHESIS		16	0.416159	1.06017	0.413442	1	0.999	5073	tags=44%, list=25%, signal=59%
KEGG_PANTOTHENATE_AND_COA_BIOSYNTHESIS	KEGG_PANTOTHENATE_AND_COA_BIOSYNTHESIS		16	0.392046	1.05666	0.391213	1	0.999	5888	tags=44%, list=29%, signal=62%
KEGG_REGULATION_OF_AUTOPHAGY	KEGG_REGULATION_OF_AUTOPHAGY		33	0.440287	1.0561	0.358548	1	0.999	2236	tags=24%, list=11%, signal=27%
KEGG_OLFACTORY_TRANSDUCTION	KEGG_OLFACTORY_TRANSDUCTION		323	0.48721	1.05123	0.337823	1	1	2184	tags=44%, list=11%, signal=48%
KEGG_GLYCEROLIPID_METABOLISM	KEGG_GLYCEROLIPID_METABOLISM		49	0.327749	1.0484	0.363636	0.984691	1	5028	tags=41%, list=25%, signal=54%
KEGG_PROXIMAL_TUBULE_BICARBONATE_RECLAMATION	KEGG_PROXIMAL_TUBULE_BICARBONATE_RECLAMATION		23	0.395138	1.03675	0.418182	0.996146	1	4017	tags=35%, list=20%, signal=43%
KEGG_GLUTATHIONE_METABOLISM	KEGG_GLUTATHIONE_METABOLISM		50	0.333986	1.02427	0.393597	1	1	5540	tags=48%, list=28%, signal=66%
KEGG_GLYCOSPHINGOLIPID_BIOSYNTHESIS_LACTO_AND_NEOLACTO_SERIES	KEGG_GLYCOSPHINGOLIPID_BIOSYNTHESIS_LACTO_AND_NEOLACTO_SERIES		26	0.367775	1.02373	0.406883	0.985028	1	3128	tags=27%, list=16%, signal=32%
KEGG_GALACTOSE_METABOLISM	KEGG_GALACTOSE_METABOLISM		26	0.34904	1.00752	0.443787	1	1	645	tags=8%, list=3%, signal=8%
KEGG_MATURITY_ONSET_DIABETES_OF_THE_YOUNG	KEGG_MATURITY_ONSET_DIABETES_OF_THE_YOUNG		25	0.442051	1.00253	0.446184	1	1	3922	tags=56%, list=20%, signal=70%
KEGG_RETINOL_METABOLISM	KEGG_RETINOL_METABOLISM		63	0.39827	0.991781	0.460039	1	1	4484	tags=46%, list=22%, signal=59%
KEGG_HEDGEHOG_SIGNALING_PATHWAY	KEGG_HEDGEHOG_SIGNALING_PATHWAY		56	0.324483	0.98636	0.440171	1	1	2741	tags=23%, list=14%, signal=27%
KEGG_RIG_I_LIKE_RECEPTOR_SIGNALING_PATHWAY	KEGG_RIG_I_LIKE_RECEPTOR_SIGNALING_PATHWAY		70	0.305257	0.970999	0.511182	1	1	3299	tags=19%, list=16%, signal=22%
KEGG_CARDIAC_MUSCLE_CONTRACTION	KEGG_CARDIAC_MUSCLE_CONTRACTION		73	0.309404	0.97089	0.487713	1	1	3605	tags=27%, list=18%, signal=33%
KEGG_GLYCOSAMINOGLYCAN_DEGRADATION	KEGG_GLYCOSAMINOGLYCAN_DEGRADATION		21	0.340297	0.948666	0.494297	1	1	2862	tags=14%, list=14%, signal=17%
KEGG_VASOPRESSIN_REGULATED_WATER_REABSORPTION	KEGG_VASOPRESSIN_REGULATED_WATER_REABSORPTION		44	0.257529	0.941449	0.552684	1	1	1642	tags=9%, list=8%, signal=10%
KEGG_NOD_LIKE_RECEPTOR_SIGNALING_PATHWAY	KEGG_NOD_LIKE_RECEPTOR_SIGNALING_PATHWAY		62	0.283878	0.940403	0.52834	1	1	667	tags=6%, list=3%, signal=7%
KEGG_GLYCOSAMINOGLYCAN_BIOSYNTHESIS_HEPARAN_SULFATE	KEGG_GLYCOSAMINOGLYCAN_BIOSYNTHESIS_HEPARAN_SULFATE		26	0.340298	0.939414	0.521212	1	1	2862	tags=19%, list=14%, signal=22%
KEGG_LONG_TERM_DEPRESSION	KEGG_LONG_TERM_DEPRESSION		68	0.297091	0.932845	0.576271	1	1	3665	tags=22%, list=18%, signal=27%
KEGG_AMYOTROPHIC_LATERAL_SCLEROSIS_ALS	KEGG_AMYOTROPHIC_LATERAL_SCLEROSIS_ALS		53	0.256791	0.925619	0.575569	1	1	3806	tags=21%, list=19%, signal=26%
KEGG_NITROGEN_METABOLISM	KEGG_NITROGEN_METABOLISM		23	0.356332	0.923333	0.584291	1	1	3794	tags=35%, list=19%, signal=43%
KEGG_METABOLISM_OF_XENOBIOTICS_BY_CYTOCHROME_P450	KEGG_METABOLISM_OF_XENOBIOTICS_BY_CYTOCHROME_P450		69	0.347985	0.914664	0.623106	1	1	3923	tags=36%, list=20%, signal=45%
KEGG_BASAL_CELL_CARCINOMA	KEGG_BASAL_CELL_CARCINOMA		55	0.288424	0.913474	0.585263	0.995428	1	3912	tags=29%, list=20%, signal=36%
KEGG_GLYCINE_SERINE_AND_THREONINE_METABOLISM	KEGG_GLYCINE_SERINE_AND_THREONINE_METABOLISM		31	0.31723	0.90942	0.595285	0.988629	1	2712	tags=29%, list=14%, signal=34%
KEGG_CITRATE_CYCLE_TCA_CYCLE	KEGG_CITRATE_CYCLE_TCA_CYCLE		30	0.279778	0.908893	0.577438	0.972102	1	6212	tags=40%, list=31%, signal=58%
KEGG_DRUG_METABOLISM_OTHER_ENZYMES	KEGG_DRUG_METABOLISM_OTHER_ENZYMES		49	0.354398	0.907207	0.605416	0.959449	1	1530	tags=14%, list=8%, signal=15%
KEGG_TOLL_LIKE_RECEPTOR_SIGNALING_PATHWAY	KEGG_TOLL_LIKE_RECEPTOR_SIGNALING_PATHWAY		101	0.273449	0.904999	0.562823	0.948705	1	3882	tags=22%, list=19%, signal=27%
KEGG_LYSINE_DEGRADATION	KEGG_LYSINE_DEGRADATION		44	0.244596	0.897877	0.56167	0.950332	1	4869	tags=25%, list=24%, signal=33%
KEGG_DRUG_METABOLISM_CYTOCHROME_P450	KEGG_DRUG_METABOLISM_CYTOCHROME_P450		71	0.336569	0.892186	0.675573	0.948856	1	4181	tags=37%, list=21%, signal=46%
KEGG_ASTHMA	KEGG_ASTHMA		28	0.411629	0.890714	0.5878	0.93654	1	4836	tags=46%, list=24%, signal=61%
KEGG_GAP_JUNCTION	KEGG_GAP_JUNCTION		87	0.236922	0.881413	0.679061	0.943987	1	2783	tags=14%, list=14%, signal=16%
KEGG_T_CELL_RECEPTOR_SIGNALING_PATHWAY	KEGG_T_CELL_RECEPTOR_SIGNALING_PATHWAY		108	0.233623	0.876126	0.575937	0.941096	1	5051	tags=23%, list=25%, signal=31%
KEGG_MELANOGENESIS	KEGG_MELANOGENESIS		101	0.240296	0.872657	0.718686	0.93464	1	3912	tags=22%, list=20%, signal=27%
KEGG_PROTEASOME	KEGG_PROTEASOME		44	0.242146	0.85831	0.55684	0.956893	1	1466	tags=7%, list=7%, signal=7%
KEGG_TIGHT_JUNCTION	KEGG_TIGHT_JUNCTION		132	0.222582	0.854106	0.777302	0.952423	1	3784	tags=20%, list=19%, signal=24%
KEGG_ALDOSTERONE_REGULATED_SODIUM_REABSORPTION	KEGG_ALDOSTERONE_REGULATED_SODIUM_REABSORPTION		42	0.291409	0.847056	0.722338	0.954504	1	4648	tags=38%, list=23%, signal=49%
KEGG_SNARE_INTERACTIONS_IN_VESICULAR_TRANSPORT	KEGG_SNARE_INTERACTIONS_IN_VESICULAR_TRANSPORT		38	0.198212	0.84363	0.639279	0.94824	1	16088	tags=100%, list=80%, signal=504%
KEGG_PYRUVATE_METABOLISM	KEGG_PYRUVATE_METABOLISM		40	0.254231	0.838527	0.692929	0.945802	1	6306	tags=48%, list=31%, signal=69%
KEGG_PEROXISOME	KEGG_PEROXISOME		77	0.20609	0.83705	0.681633	0.935184	1	4907	tags=30%, list=24%, signal=39%
KEGG_PROGESTERONE_MEDIATED_OOCYTE_MATURATION	KEGG_PROGESTERONE_MEDIATED_OOCYTE_MATURATION		84	0.200746	0.82405	0.721774	0.950252	1	2321	tags=10%, list=12%, signal=11%
KEGG_THYROID_CANCER	KEGG_THYROID_CANCER		29	0.24893	0.820365	0.701961	0.944761	1	4154	tags=21%, list=21%, signal=26%
KEGG_GLYCOSAMINOGLYCAN_BIOSYNTHESIS_CHONDROITIN_SULFATE	KEGG_GLYCOSAMINOGLYCAN_BIOSYNTHESIS_CHONDROITIN_SULFATE		22	0.277284	0.815341	0.680498	0.942292	1	1688	tags=9%, list=8%, signal=10%
KEGG_NATURAL_KILLER_CELL_MEDIATED_CYTOTOXICITY	KEGG_NATURAL_KILLER_CELL_MEDIATED_CYTOTOXICITY		131	0.243152	0.813189	0.789668	0.933356	1	3839	tags=22%, list=19%, signal=27%
KEGG_OOCYTE_MEIOSIS	KEGG_OOCYTE_MEIOSIS		111	0.197038	0.806545	0.766208	0.933765	1	3665	tags=14%, list=18%, signal=16%
KEGG_OTHER_GLYCAN_DEGRADATION	KEGG_OTHER_GLYCAN_DEGRADATION		16	0.310549	0.805241	0.714851	0.924109	1	2719	tags=13%, list=14%, signal=14%
KEGG_LINOLEIC_ACID_METABOLISM	KEGG_LINOLEIC_ACID_METABOLISM		28	0.335399	0.803629	0.850288	0.915364	1	1663	tags=21%, list=8%, signal=23%
KEGG_PROPANOATE_METABOLISM	KEGG_PROPANOATE_METABOLISM		32	0.252701	0.800385	0.696281	0.910302	1	5338	tags=34%, list=27%, signal=47%
KEGG_RENAL_CELL_CARCINOMA	KEGG_RENAL_CELL_CARCINOMA		70	0.208382	0.796437	0.708647	0.905878	1	3729	tags=14%, list=19%, signal=17%
KEGG_GLYCOLYSIS_GLUCONEOGENESIS	KEGG_GLYCOLYSIS_GLUCONEOGENESIS		62	0.25016	0.777641	0.842413	0.928508	1	5326	tags=42%, list=27%, signal=57%
KEGG_FRUCTOSE_AND_MANNOSE_METABOLISM	KEGG_FRUCTOSE_AND_MANNOSE_METABOLISM		34	0.228605	0.77135	0.741344	0.927916	1	5500	tags=35%, list=27%, signal=49%
KEGG_PENTOSE_AND_GLUCURONATE_INTERCONVERSIONS	KEGG_PENTOSE_AND_GLUCURONATE_INTERCONVERSIONS		27	0.340126	0.767297	0.818182	0.923027	1	4761	tags=37%, list=24%, signal=48%
KEGG_STARCH_AND_SUCROSE_METABOLISM	KEGG_STARCH_AND_SUCROSE_METABOLISM		49	0.297819	0.765034	0.878193	0.915031	1	4484	tags=31%, list=22%, signal=39%
KEGG_ANTIGEN_PROCESSING_AND_PRESENTATION	KEGG_ANTIGEN_PROCESSING_AND_PRESENTATION		80	0.289485	0.764192	0.80651	0.905515	1	1833	tags=14%, list=9%, signal=15%
KEGG_ASCORBATE_AND_ALDARATE_METABOLISM	KEGG_ASCORBATE_AND_ALDARATE_METABOLISM		24	0.344798	0.74783	0.854932	0.919312	1	4869	tags=42%, list=24%, signal=55%
KEGG_ARGININE_AND_PROLINE_METABOLISM	KEGG_ARGININE_AND_PROLINE_METABOLISM		54	0.215774	0.740204	0.908714	0.919861	1	4869	tags=30%, list=24%, signal=39%
KEGG_PENTOSE_PHOSPHATE_PATHWAY	KEGG_PENTOSE_PHOSPHATE_PATHWAY		27	0.243811	0.714677	0.837945	0.941993	1	4657	tags=33%, list=23%, signal=43%
KEGG_CELL_ADHESION_MOLECULES_CAMS	KEGG_CELL_ADHESION_MOLECULES_CAMS		131	0.230986	0.687648	0.906	0.961402	1	4721	tags=31%, list=24%, signal=40%
KEGG_AUTOIMMUNE_THYROID_DISEASE	KEGG_AUTOIMMUNE_THYROID_DISEASE		49	0.301655	0.684726	0.910806	0.953563	1	2440	tags=22%, list=12%, signal=25%
KEGG_COLORECTAL_CANCER	KEGG_COLORECTAL_CANCER		62	0.176644	0.664912	0.821293	0.961023	1	3806	tags=18%, list=19%, signal=22%
KEGG_NICOTINATE_AND_NICOTINAMIDE_METABOLISM	KEGG_NICOTINATE_AND_NICOTINAMIDE_METABOLISM		24	0.215354	0.619031	0.941296	0.9851	1	5598	tags=38%, list=28%, signal=52%
KEGG_RIBOFLAVIN_METABOLISM	KEGG_RIBOFLAVIN_METABOLISM		16	0.212921	0.581977	0.954455	0.995052	1	6554	tags=44%, list=33%, signal=65%
KEGG_VIBRIO_CHOLERAE_INFECTION	KEGG_VIBRIO_CHOLERAE_INFECTION		54	0.141649	0.561135	0.974	0.993128	1	6349	tags=30%, list=32%, signal=43%
KEGG_PORPHYRIN_AND_CHLOROPHYLL_METABOLISM	KEGG_PORPHYRIN_AND_CHLOROPHYLL_METABOLISM		40	0.205511	0.512109	1	0.997074	1	6065	tags=35%, list=30%, signal=50%
KEGG_RIBOSOME	KEGG_RIBOSOME		87	0.213441	0.510239	0.869388	0.986796	1	5481	tags=20%, list=27%, signal=27%

## Sheet: Table S5B
Table S5B. KEGG pathway enrichment of GSEA report for wild-type PIK3CA.
NAME	GS<br> follow link to MSigDB	GS DETAILS	SIZE	ES	NES	NOM p-val	FDR q-val	FWER p-val	RANK AT MAX	LEADING EDGE
KEGG_GLYCOSAMINOGLYCAN_BIOSYNTHESIS_KERATAN_SULFATE	KEGG_GLYCOSAMINOGLYCAN_BIOSYNTHESIS_KERATAN_SULFATE	Details ...	15	-0.708949	-1.84733	0.00194553	0.1778	0.143	3887	tags=60%, list=19%, signal=74%
KEGG_SMALL_CELL_LUNG_CANCER	KEGG_SMALL_CELL_LUNG_CANCER	Details ...	84	-0.452752	-1.55953	0.0421941	1	0.765	5015	tags=44%, list=25%, signal=58%
KEGG_SPLICEOSOME	KEGG_SPLICEOSOME	Details ...	114	-0.400357	-1.55455	0.0727273	0.818172	0.775	8273	tags=61%, list=41%, signal=102%
KEGG_PHENYLALANINE_METABOLISM	KEGG_PHENYLALANINE_METABOLISM	Details ...	18	-0.612735	-1.53414	0.0330739	0.706454	0.808	2848	tags=50%, list=14%, signal=58%
KEGG_GLYCOSYLPHOSPHATIDYLINOSITOL_GPI_ANCHOR_BIOSYNTHESIS	KEGG_GLYCOSYLPHOSPHATIDYLINOSITOL_GPI_ANCHOR_BIOSYNTHESIS	Details ...	25	-0.4027	-1.437	0.0830116	1	0.907	9479	tags=72%, list=47%, signal=136%
KEGG_ADHERENS_JUNCTION	KEGG_ADHERENS_JUNCTION	Details ...	73	-0.401101	-1.42034	0.0903084	0.943749	0.924	4595	tags=33%, list=23%, signal=42%
KEGG_PYRIMIDINE_METABOLISM	KEGG_PYRIMIDINE_METABOLISM	Details ...	98	-0.2993	-1.40974	0.119843	0.862754	0.93	6639	tags=43%, list=33%, signal=64%
KEGG_GLYCEROPHOSPHOLIPID_METABOLISM	KEGG_GLYCEROPHOSPHOLIPID_METABOLISM	Details ...	76	-0.375208	-1.38696	0.0765957	0.855411	0.944	4242	tags=34%, list=21%, signal=43%
KEGG_ECM_RECEPTOR_INTERACTION	KEGG_ECM_RECEPTOR_INTERACTION	Details ...	83	-0.479731	-1.33989	0.115686	0.971342	0.97	2715	tags=41%, list=14%, signal=47%
KEGG_N_GLYCAN_BIOSYNTHESIS	KEGG_N_GLYCAN_BIOSYNTHESIS	Details ...	46	-0.375497	-1.30503	0.22332	1	0.977	5385	tags=43%, list=27%, signal=59%
KEGG_RNA_POLYMERASE	KEGG_RNA_POLYMERASE	Details ...	29	-0.351349	-1.29719	0.183633	0.986437	0.979	8205	tags=55%, list=41%, signal=93%
KEGG_ENDOCYTOSIS	KEGG_ENDOCYTOSIS	Details ...	180	-0.290008	-1.28708	0.168699	0.949402	0.983	4980	tags=28%, list=25%, signal=37%
KEGG_FOCAL_ADHESION	KEGG_FOCAL_ADHESION	Details ...	198	-0.364773	-1.27336	0.192698	0.934175	0.988	5006	tags=42%, list=25%, signal=56%
KEGG_PROTEIN_EXPORT	KEGG_PROTEIN_EXPORT	Details ...	23	-0.39881	-1.26846	0.208577	0.887519	0.99	7213	tags=48%, list=36%, signal=75%
KEGG_GLIOMA	KEGG_GLIOMA	Details ...	65	-0.342819	-1.25044	0.192233	0.903618	0.994	4436	tags=31%, list=22%, signal=39%
KEGG_ETHER_LIPID_METABOLISM	KEGG_ETHER_LIPID_METABOLISM	Details ...	32	-0.4452	-1.22812	0.176344	0.941543	0.996	4009	tags=38%, list=20%, signal=47%
KEGG_ARACHIDONIC_ACID_METABOLISM	KEGG_ARACHIDONIC_ACID_METABOLISM	Details ...	57	-0.429812	-1.219	0.119247	0.92293	0.997	3266	tags=35%, list=16%, signal=42%
KEGG_DILATED_CARDIOMYOPATHY	KEGG_DILATED_CARDIOMYOPATHY	Details ...	90	-0.373178	-1.19362	0.156187	0.968741	0.998	2492	tags=32%, list=12%, signal=37%
KEGG_HYPERTROPHIC_CARDIOMYOPATHY_HCM	KEGG_HYPERTROPHIC_CARDIOMYOPATHY_HCM	Details ...	83	-0.361615	-1.15005	0.206612	1	1	2281	tags=31%, list=11%, signal=35%
KEGG_CHRONIC_MYELOID_LEUKEMIA	KEGG_CHRONIC_MYELOID_LEUKEMIA	Details ...	73	-0.300813	-1.14786	0.352697	1	1	5992	tags=34%, list=30%, signal=49%
KEGG_VASCULAR_SMOOTH_MUSCLE_CONTRACTION	KEGG_VASCULAR_SMOOTH_MUSCLE_CONTRACTION		114	-0.321742	-1.14232	0.215534	1	1	4291	tags=33%, list=21%, signal=42%
KEGG_JAK_STAT_SIGNALING_PATHWAY	KEGG_JAK_STAT_SIGNALING_PATHWAY		154	-0.324526	-1.14069	0.176871	0.983382	1	2872	tags=29%, list=14%, signal=34%
KEGG_UBIQUITIN_MEDIATED_PROTEOLYSIS	KEGG_UBIQUITIN_MEDIATED_PROTEOLYSIS		134	-0.234256	-1.10815	0.408034	1	1	5023	tags=25%, list=25%, signal=34%
KEGG_DNA_REPLICATION	KEGG_DNA_REPLICATION		36	-0.376182	-1.10773	0.394683	1	1	6789	tags=50%, list=34%, signal=75%
KEGG_NON_SMALL_CELL_LUNG_CANCER	KEGG_NON_SMALL_CELL_LUNG_CANCER		54	-0.296084	-1.102	0.348643	1	1	3646	tags=20%, list=18%, signal=25%
KEGG_GLYCOSPHINGOLIPID_BIOSYNTHESIS_GANGLIO_SERIES	KEGG_GLYCOSPHINGOLIPID_BIOSYNTHESIS_GANGLIO_SERIES		15	-0.413413	-1.09811	0.346237	0.979378	1	2523	tags=27%, list=13%, signal=30%
KEGG_NOTCH_SIGNALING_PATHWAY	KEGG_NOTCH_SIGNALING_PATHWAY		47	-0.285467	-1.09211	0.356137	0.965844	1	7701	tags=55%, list=38%, signal=90%
KEGG_FC_GAMMA_R_MEDIATED_PHAGOCYTOSIS	KEGG_FC_GAMMA_R_MEDIATED_PHAGOCYTOSIS		95	-0.290027	-1.08937	0.36747	0.940778	1	3168	tags=20%, list=16%, signal=24%
KEGG_INOSITOL_PHOSPHATE_METABOLISM	KEGG_INOSITOL_PHOSPHATE_METABOLISM		54	-0.289716	-1.08739	0.376984	0.915403	1	5147	tags=30%, list=26%, signal=40%
KEGG_VEGF_SIGNALING_PATHWAY	KEGG_VEGF_SIGNALING_PATHWAY		75	-0.283434	-1.06528	0.336756	0.95733	1	2537	tags=17%, list=13%, signal=20%
KEGG_ENDOMETRIAL_CANCER	KEGG_ENDOMETRIAL_CANCER		52	-0.277451	-1.06164	0.414433	0.938221	1	2537	tags=13%, list=13%, signal=15%
KEGG_ARRHYTHMOGENIC_RIGHT_VENTRICULAR_CARDIOMYOPATHY_ARVC	KEGG_ARRHYTHMOGENIC_RIGHT_VENTRICULAR_CARDIOMYOPATHY_ARVC		74	-0.331629	-1.05426	0.334025	0.932676	1	2281	tags=27%, list=11%, signal=30%
KEGG_PATHWAYS_IN_CANCER	KEGG_PATHWAYS_IN_CANCER		325	-0.256531	-1.04102	0.374732	0.946744	1	4614	tags=32%, list=23%, signal=40%
KEGG_RNA_DEGRADATION	KEGG_RNA_DEGRADATION		57	-0.24537	-1.01982	0.435685	0.989726	1	8416	tags=49%, list=42%, signal=84%
KEGG_GNRH_SIGNALING_PATHWAY	KEGG_GNRH_SIGNALING_PATHWAY		100	-0.284437	-1.0195	0.416107	0.962164	1	4436	tags=30%, list=22%, signal=38%
KEGG_ALPHA_LINOLENIC_ACID_METABOLISM	KEGG_ALPHA_LINOLENIC_ACID_METABOLISM		18	-0.445954	-1.00649	0.417031	0.976736	1	3221	tags=33%, list=16%, signal=40%
KEGG_TGF_BETA_SIGNALING_PATHWAY	KEGG_TGF_BETA_SIGNALING_PATHWAY		85	-0.284894	-0.997404	0.477011	0.981042	1	2583	tags=20%, list=13%, signal=23%
KEGG_NUCLEOTIDE_EXCISION_REPAIR	KEGG_NUCLEOTIDE_EXCISION_REPAIR		44	-0.262287	-0.987789	0.452242	0.986041	1	7053	tags=43%, list=35%, signal=66%
KEGG_PURINE_METABOLISM	KEGG_PURINE_METABOLISM		158	-0.22386	-0.974052	0.504098	1	1	4886	tags=32%, list=24%, signal=42%
KEGG_PANCREATIC_CANCER	KEGG_PANCREATIC_CANCER		70	-0.273572	-0.966224	0.54334	1	1	3567	tags=23%, list=18%, signal=28%
KEGG_MELANOMA	KEGG_MELANOMA		71	-0.28369	-0.963963	0.501104	0.986864	1	2548	tags=23%, list=13%, signal=26%
KEGG_TYROSINE_METABOLISM	KEGG_TYROSINE_METABOLISM		42	-0.335116	-0.939222	0.563809	1	1	2068	tags=21%, list=10%, signal=24%
KEGG_BIOSYNTHESIS_OF_UNSATURATED_FATTY_ACIDS	KEGG_BIOSYNTHESIS_OF_UNSATURATED_FATTY_ACIDS		22	-0.329419	-0.938539	0.550696	1	1	1199	tags=14%, list=6%, signal=14%
KEGG_ERBB_SIGNALING_PATHWAY	KEGG_ERBB_SIGNALING_PATHWAY		87	-0.242983	-0.929754	0.545455	1	1	2537	tags=15%, list=13%, signal=17%
KEGG_VIRAL_MYOCARDITIS	KEGG_VIRAL_MYOCARDITIS		68	-0.327025	-0.91025	0.578947	1	1	2470	tags=28%, list=12%, signal=32%
KEGG_AMINO_SUGAR_AND_NUCLEOTIDE_SUGAR_METABOLISM	KEGG_AMINO_SUGAR_AND_NUCLEOTIDE_SUGAR_METABOLISM		44	-0.239514	-0.90048	0.561077	1	1	3985	tags=23%, list=20%, signal=28%
KEGG_REGULATION_OF_ACTIN_CYTOSKELETON	KEGG_REGULATION_OF_ACTIN_CYTOSKELETON		209	-0.221482	-0.892816	0.659529	1	1	4423	tags=28%, list=22%, signal=36%
KEGG_PATHOGENIC_ESCHERICHIA_COLI_INFECTION	KEGG_PATHOGENIC_ESCHERICHIA_COLI_INFECTION		53	-0.24079	-0.891141	0.599206	1	1	1430	tags=9%, list=7%, signal=10%
KEGG_CYTOSOLIC_DNA_SENSING_PATHWAY	KEGG_CYTOSOLIC_DNA_SENSING_PATHWAY		54	-0.290989	-0.88855	0.650667	1	1	3335	tags=24%, list=17%, signal=29%
KEGG_BASE_EXCISION_REPAIR	KEGG_BASE_EXCISION_REPAIR		33	-0.249739	-0.884302	0.544204	1	1	8229	tags=55%, list=41%, signal=92%
KEGG_PHOSPHATIDYLINOSITOL_SIGNALING_SYSTEM	KEGG_PHOSPHATIDYLINOSITOL_SIGNALING_SYSTEM		76	-0.214917	-0.860005	0.647177	1	1	4410	tags=26%, list=22%, signal=34%
KEGG_WNT_SIGNALING_PATHWAY	KEGG_WNT_SIGNALING_PATHWAY		150	-0.216662	-0.857863	0.709278	1	1	4299	tags=25%, list=21%, signal=32%
KEGG_NEUROTROPHIN_SIGNALING_PATHWAY	KEGG_NEUROTROPHIN_SIGNALING_PATHWAY		126	-0.199439	-0.848111	0.672199	1	1	6121	tags=35%, list=31%, signal=50%
KEGG_BLADDER_CANCER	KEGG_BLADDER_CANCER		42	-0.275172	-0.846595	0.643701	1	1	1381	tags=12%, list=7%, signal=13%
KEGG_PROSTATE_CANCER	KEGG_PROSTATE_CANCER		89	-0.218381	-0.841078	0.671968	1	1	5713	tags=29%, list=28%, signal=41%
KEGG_MAPK_SIGNALING_PATHWAY	KEGG_MAPK_SIGNALING_PATHWAY		264	-0.202073	-0.824854	0.865801	1	1	2863	tags=17%, list=14%, signal=20%
KEGG_COMPLEMENT_AND_COAGULATION_CASCADES	KEGG_COMPLEMENT_AND_COAGULATION_CASCADES		68	-0.295557	-0.813921	0.837728	1	1	1907	tags=24%, list=10%, signal=26%
KEGG_ADIPOCYTOKINE_SIGNALING_PATHWAY	KEGG_ADIPOCYTOKINE_SIGNALING_PATHWAY		67	-0.214534	-0.808805	0.819127	1	1	3323	tags=19%, list=17%, signal=23%
KEGG_AXON_GUIDANCE	KEGG_AXON_GUIDANCE		129	-0.204315	-0.795929	0.878906	1	1	5570	tags=33%, list=28%, signal=46%
KEGG_FC_EPSILON_RI_SIGNALING_PATHWAY	KEGG_FC_EPSILON_RI_SIGNALING_PATHWAY		78	-0.215217	-0.780448	0.852321	1	1	3221	tags=19%, list=16%, signal=23%
KEGG_HISTIDINE_METABOLISM	KEGG_HISTIDINE_METABOLISM		29	-0.287999	-0.766103	0.8663	1	1	2068	tags=21%, list=10%, signal=23%
KEGG_ACUTE_MYELOID_LEUKEMIA	KEGG_ACUTE_MYELOID_LEUKEMIA		57	-0.19168	-0.763991	0.782946	1	1	2537	tags=12%, list=13%, signal=14%
KEGG_HEMATOPOIETIC_CELL_LINEAGE	KEGG_HEMATOPOIETIC_CELL_LINEAGE		84	-0.266839	-0.762038	0.878193	1	1	4898	tags=40%, list=24%, signal=53%
KEGG_PRION_DISEASES	KEGG_PRION_DISEASES		35	-0.271079	-0.753586	0.82449	1	1	3290	tags=29%, list=16%, signal=34%
KEGG_O_GLYCAN_BIOSYNTHESIS	KEGG_O_GLYCAN_BIOSYNTHESIS		30	-0.274806	-0.744268	0.874494	1	1	4569	tags=43%, list=23%, signal=56%
KEGG_LEUKOCYTE_TRANSENDOTHELIAL_MIGRATION	KEGG_LEUKOCYTE_TRANSENDOTHELIAL_MIGRATION		115	-0.207131	-0.733965	0.898438	1	1	4053	tags=25%, list=20%, signal=31%
KEGG_PRIMARY_IMMUNODEFICIENCY	KEGG_PRIMARY_IMMUNODEFICIENCY		35	-0.279382	-0.729792	0.806517	1	1	4050	tags=29%, list=20%, signal=36%
KEGG_INSULIN_SIGNALING_PATHWAY	KEGG_INSULIN_SIGNALING_PATHWAY		137	-0.159414	-0.709227	0.923567	1	1	3385	tags=16%, list=17%, signal=19%
KEGG_SYSTEMIC_LUPUS_ERYTHEMATOSUS	KEGG_SYSTEMIC_LUPUS_ERYTHEMATOSUS		127	-0.245099	-0.704724	0.968317	1	1	2926	tags=25%, list=15%, signal=29%
KEGG_TYPE_I_DIABETES_MELLITUS	KEGG_TYPE_I_DIABETES_MELLITUS		41	-0.309762	-0.695253	0.8	1	1	4838	tags=39%, list=24%, signal=51%
KEGG_CYSTEINE_AND_METHIONINE_METABOLISM	KEGG_CYSTEINE_AND_METHIONINE_METABOLISM		34	-0.227673	-0.69494	0.902724	1	1	770	tags=6%, list=4%, signal=6%
KEGG_APOPTOSIS	KEGG_APOPTOSIS		87	-0.177854	-0.682201	0.824894	1	1	4222	tags=21%, list=21%, signal=26%
KEGG_AMINOACYL_TRNA_BIOSYNTHESIS	KEGG_AMINOACYL_TRNA_BIOSYNTHESIS		41	-0.188033	-0.671415	0.862986	1	1	8474	tags=41%, list=42%, signal=72%
KEGG_P53_SIGNALING_PATHWAY	KEGG_P53_SIGNALING_PATHWAY		67	-0.188834	-0.662557	0.860941	1	1	1077	tags=6%, list=5%, signal=6%
KEGG_LYSOSOME	KEGG_LYSOSOME		121	-0.1512	-0.652873	0.843813	1	1	5565	tags=25%, list=28%, signal=34%
KEGG_GRAFT_VERSUS_HOST_DISEASE	KEGG_GRAFT_VERSUS_HOST_DISEASE		37	-0.279231	-0.631045	0.898636	1	1	2730	tags=27%, list=14%, signal=31%
KEGG_LEISHMANIA_INFECTION	KEGG_LEISHMANIA_INFECTION		70	-0.224283	-0.617967	0.842315	1	1	4838	tags=30%, list=24%, signal=39%
KEGG_BETA_ALANINE_METABOLISM	KEGG_BETA_ALANINE_METABOLISM		22	-0.206084	-0.593058	0.963461	1	1	3271	tags=18%, list=16%, signal=22%
KEGG_MISMATCH_REPAIR	KEGG_MISMATCH_REPAIR		23	-0.195496	-0.576077	0.929719	1	1	6789	tags=39%, list=34%, signal=59%
KEGG_ALLOGRAFT_REJECTION	KEGG_ALLOGRAFT_REJECTION		35	-0.274444	-0.573847	0.916667	1	1	2421	tags=26%, list=12%, signal=29%
KEGG_EPITHELIAL_CELL_SIGNALING_IN_HELICOBACTER_PYLORI_INFECTION	KEGG_EPITHELIAL_CELL_SIGNALING_IN_HELICOBACTER_PYLORI_INFECTION		68	-0.149749	-0.563284	0.978474	1	1	4568	tags=21%, list=23%, signal=27%
KEGG_CELL_CYCLE	KEGG_CELL_CYCLE		118	-0.135779	-0.497668	0.908163	1	1	5617	tags=25%, list=28%, signal=35%
KEGG_HOMOLOGOUS_RECOMBINATION	KEGG_HOMOLOGOUS_RECOMBINATION		26	-0.142414	-0.446782	0.993927	1	1	9193	tags=58%, list=46%, signal=106%
KEGG_ONE_CARBON_POOL_BY_FOLATE	KEGG_ONE_CARBON_POOL_BY_FOLATE		17	-0.160641	-0.433562	0.994209	0.99679	1	3316	tags=18%, list=17%, signal=21%

## Sheet: Table S5C
Table S5C. Canonical pathway enrichment of GSEA report for mutant PIK3CA.
NAME	GS<br> follow link to MSigDB	GS DETAILS	SIZE	ES	NES	NOM p-val	FDR q-val	FWER p-val	RANK AT MAX	LEADING EDGE
BIOCARTA_CK1_PATHWAY	BIOCARTA_CK1_PATHWAY	Details ...	17	0.756229	1.94267	0	0.546615	0.204	2331	tags=35%, list=12%, signal=40%
REACTOME_TCA_CYCLE_AND_RESPIRATORY_ELECTRON_TRANSPORT	REACTOME_TCA_CYCLE_AND_RESPIRATORY_ELECTRON_TRANSPORT	Details ...	116	0.403137	1.6661	0.0868644	1	0.858	7047	tags=59%, list=35%, signal=90%
REACTOME_RESPIRATORY_ELECTRON_TRANSPORT_ATP_SYNTHESIS_BY_CHEMIOSMOTIC_COUPLING_AND_HEAT_PRODUCTION_BY_UNCOUPLING_PROTEINS_	REACTOME_RESPIRATORY_ELECTRON_TRANSPORT_ATP_SYNTHESIS_BY_CHEMIOSMOTIC_COUPLING_AND_HEAT_PRODUCTION_BY_UNCOUPLING_PROTEINS_	Details ...	80	0.499613	1.61637	0.109677	1	0.914	6959	tags=65%, list=35%, signal=99%
KEGG_OXIDATIVE_PHOSPHORYLATION	KEGG_OXIDATIVE_PHOSPHORYLATION	Details ...	116	0.38288	1.56558	0.0962343	1	0.953	6959	tags=55%, list=35%, signal=84%
KEGG_BUTANOATE_METABOLISM	KEGG_BUTANOATE_METABOLISM	Details ...	34	0.504506	1.55167	0.0150943	1	0.96	4947	tags=50%, list=25%, signal=66%
REACTOME_RESPIRATORY_ELECTRON_TRANSPORT	REACTOME_RESPIRATORY_ELECTRON_TRANSPORT	Details ...	64	0.488417	1.51948	0.152688	1	0.979	6959	tags=64%, list=35%, signal=98%
REACTOME_CHEMOKINE_RECEPTORS_BIND_CHEMOKINES	REACTOME_CHEMOKINE_RECEPTORS_BIND_CHEMOKINES	Details ...	55	0.560822	1.47725	0.0383065	1	0.987	2749	tags=33%, list=14%, signal=38%
BIOCARTA_NOS1_PATHWAY	BIOCARTA_NOS1_PATHWAY	Details ...	21	0.518028	1.46639	0.0493097	1	0.988	3064	tags=19%, list=15%, signal=22%
REACTOME_PEPTIDE_LIGAND_BINDING_RECEPTORS	REACTOME_PEPTIDE_LIGAND_BINDING_RECEPTORS	Details ...	182	0.518301	1.46067	0.0038835	1	0.989	2753	tags=38%, list=14%, signal=44%
REACTOME_VOLTAGE_GATED_POTASSIUM_CHANNELS	REACTOME_VOLTAGE_GATED_POTASSIUM_CHANNELS	Details ...	43	0.575074	1.44838	0.0215054	1	0.991	3113	tags=53%, list=16%, signal=63%
KEGG_VALINE_LEUCINE_AND_ISOLEUCINE_DEGRADATION	KEGG_VALINE_LEUCINE_AND_ISOLEUCINE_DEGRADATION	Details ...	44	0.403443	1.44258	0.0995935	1	0.991	5505	tags=43%, list=27%, signal=59%
REACTOME_SPHINGOLIPID_METABOLISM	REACTOME_SPHINGOLIPID_METABOLISM	Details ...	62	0.398911	1.43754	0.0577689	1	0.991	2169	tags=15%, list=11%, signal=16%
REACTOME_GLYCOSPHINGOLIPID_METABOLISM	REACTOME_GLYCOSPHINGOLIPID_METABOLISM	Details ...	37	0.44552	1.39587	0.0758483	1	0.998	2719	tags=22%, list=14%, signal=25%
REACTOME_TRANSPORT_OF_INORGANIC_CATIONS_ANIONS_AND_AMINO_ACIDS_OLIGOPEPTIDES	REACTOME_TRANSPORT_OF_INORGANIC_CATIONS_ANIONS_AND_AMINO_ACIDS_OLIGOPEPTIDES	Details ...	93	0.43638	1.39519	0.0306748	1	0.998	2262	tags=23%, list=11%, signal=25%
REACTOME_GLUTAMATE_NEUROTRANSMITTER_RELEASE_CYCLE	REACTOME_GLUTAMATE_NEUROTRANSMITTER_RELEASE_CYCLE	Details ...	15	0.550857	1.38705	0.0647773	1	0.999	5901	tags=67%, list=29%, signal=94%
BIOCARTA_CCR3_PATHWAY	BIOCARTA_CCR3_PATHWAY	Details ...	23	0.493392	1.38701	0.0968421	1	0.999	2331	tags=22%, list=12%, signal=25%
PID_TCR_CALCIUM_PATHWAY	PID_TCR_CALCIUM_PATHWAY	Details ...	29	0.481374	1.38592	0.0769231	1	0.999	3706	tags=38%, list=18%, signal=46%
REACTOME_N_GLYCAN_ANTENNAE_ELONGATION_IN_THE_MEDIAL_TRANS_GOLGI	REACTOME_N_GLYCAN_ANTENNAE_ELONGATION_IN_THE_MEDIAL_TRANS_GOLGI	Details ...	18	0.536388	1.38289	0.1	1	0.999	3162	tags=33%, list=16%, signal=40%
REACTOME_CLASS_A1_RHODOPSIN_LIKE_RECEPTORS	REACTOME_CLASS_A1_RHODOPSIN_LIKE_RECEPTORS	Details ...	291	0.474388	1.37483	0.00570342	1	1	2753	tags=34%, list=14%, signal=39%
KEGG_HUNTINGTONS_DISEASE	KEGG_HUNTINGTONS_DISEASE	Details ...	172	0.280154	1.36896	0.116803	1	1	6149	tags=37%, list=31%, signal=52%
KEGG_RENIN_ANGIOTENSIN_SYSTEM	KEGG_RENIN_ANGIOTENSIN_SYSTEM		17	0.556411	1.36392	0.107595	1	1	3427	tags=41%, list=17%, signal=50%
REACTOME_GPCR_LIGAND_BINDING	REACTOME_GPCR_LIGAND_BINDING		392	0.453281	1.36086	0.00578035	1	1	2753	tags=32%, list=14%, signal=36%
PID_P38_ALPHA_BETA_PATHWAY	PID_P38_ALPHA_BETA_PATHWAY		31	0.37408	1.35595	0.132653	1	1	3682	tags=23%, list=18%, signal=28%
KEGG_TASTE_TRANSDUCTION	KEGG_TASTE_TRANSDUCTION		51	0.547917	1.3493	0.048913	1	1	4096	tags=45%, list=20%, signal=57%
BIOCARTA_CDMAC_PATHWAY	BIOCARTA_CDMAC_PATHWAY		16	0.493172	1.34848	0.144814	1	1	3706	tags=31%, list=18%, signal=38%
KEGG_SELENOAMINO_ACID_METABOLISM	KEGG_SELENOAMINO_ACID_METABOLISM		26	0.423928	1.33906	0.174853	1	1	5674	tags=42%, list=28%, signal=59%
PID_AURORA_A_PATHWAY	PID_AURORA_A_PATHWAY		31	0.392902	1.32915	0.170259	1	1	95	tags=3%, list=0%, signal=3%
BIOCARTA_NFAT_PATHWAY	BIOCARTA_NFAT_PATHWAY		53	0.390771	1.31544	0.08577	1	1	3543	tags=26%, list=18%, signal=32%
BIOCARTA_SHH_PATHWAY	BIOCARTA_SHH_PATHWAY		16	0.497541	1.2873	0.176584	1	1	1957	tags=19%, list=10%, signal=21%
BIOCARTA_NO1_PATHWAY	BIOCARTA_NO1_PATHWAY		30	0.449218	1.28705	0.154321	1	1	3269	tags=27%, list=16%, signal=32%
PID_NFAT_TFPATHWAY	PID_NFAT_TFPATHWAY		47	0.433317	1.27551	0.15873	1	1	4154	tags=40%, list=21%, signal=51%
REACTOME_G_ALPHA_I_SIGNALLING_EVENTS	REACTOME_G_ALPHA_I_SIGNALLING_EVENTS		189	0.411512	1.27255	0.0396825	1	1	3474	tags=35%, list=17%, signal=42%
KEGG_LONG_TERM_POTENTIATION	KEGG_LONG_TERM_POTENTIATION		70	0.354794	1.26182	0.106383	1	1	3903	tags=20%, list=19%, signal=25%
REACTOME_POST_CHAPERONIN_TUBULIN_FOLDING_PATHWAY	REACTOME_POST_CHAPERONIN_TUBULIN_FOLDING_PATHWAY		16	0.491535	1.2558	0.228942	1	1	5308	tags=56%, list=26%, signal=76%
BIOCARTA_TALL1_PATHWAY	BIOCARTA_TALL1_PATHWAY		15	0.490039	1.25579	0.205945	1	1	1455	tags=13%, list=7%, signal=14%
REACTOME_GLYCOLYSIS	REACTOME_GLYCOLYSIS		27	0.407144	1.25221	0.219665	1	1	4686	tags=41%, list=23%, signal=53%
KEGG_TYPE_II_DIABETES_MELLITUS	KEGG_TYPE_II_DIABETES_MELLITUS		47	0.389727	1.25015	0.148676	1	1	3228	tags=28%, list=16%, signal=33%
REACTOME_INTRINSIC_PATHWAY	REACTOME_INTRINSIC_PATHWAY		16	0.56787	1.24758	0.183044	1	1	2358	tags=38%, list=12%, signal=42%
KEGG_ALANINE_ASPARTATE_AND_GLUTAMATE_METABOLISM	KEGG_ALANINE_ASPARTATE_AND_GLUTAMATE_METABOLISM		32	0.387811	1.24597	0.157371	1	1	3394	tags=31%, list=17%, signal=38%
REACTOME_HS_GAG_DEGRADATION	REACTOME_HS_GAG_DEGRADATION		20	0.442558	1.24467	0.186235	1	1	4913	tags=35%, list=24%, signal=46%
REACTOME_ACTIVATION_OF_KAINATE_RECEPTORS_UPON_GLUTAMATE_BINDING	REACTOME_ACTIVATION_OF_KAINATE_RECEPTORS_UPON_GLUTAMATE_BINDING		31	0.393785	1.24268	0.16129	1	1	4384	tags=29%, list=22%, signal=37%
REACTOME_TRANSPORT_TO_THE_GOLGI_AND_SUBSEQUENT_MODIFICATION	REACTOME_TRANSPORT_TO_THE_GOLGI_AND_SUBSEQUENT_MODIFICATION		33	0.406192	1.24041	0.219608	1	1	3567	tags=21%, list=18%, signal=26%
REACTOME_AMINE_LIGAND_BINDING_RECEPTORS	REACTOME_AMINE_LIGAND_BINDING_RECEPTORS		37	0.538302	1.23732	0.116022	1	1	1840	tags=38%, list=9%, signal=42%
KEGG_ABC_TRANSPORTERS	KEGG_ABC_TRANSPORTERS		44	0.40013	1.23579	0.133197	1	1	1356	tags=18%, list=7%, signal=19%
REACTOME_RAP1_SIGNALLING	REACTOME_RAP1_SIGNALLING		16	0.442249	1.23342	0.230769	1	1	2944	tags=19%, list=15%, signal=22%
REACTOME_NUCLEOTIDE_LIKE_PURINERGIC_RECEPTORS	REACTOME_NUCLEOTIDE_LIKE_PURINERGIC_RECEPTORS		16	0.51468	1.22826	0.195833	1	1	3474	tags=44%, list=17%, signal=53%
ST_DIFFERENTIATION_PATHWAY_IN_PC12_CELLS	ST_DIFFERENTIATION_PATHWAY_IN_PC12_CELLS		45	0.388537	1.22296	0.242857	1	1	2321	tags=20%, list=12%, signal=23%
REACTOME_SLC_MEDIATED_TRANSMEMBRANE_TRANSPORT	REACTOME_SLC_MEDIATED_TRANSMEMBRANE_TRANSPORT		240	0.336694	1.22195	0.0731707	1	1	3629	tags=25%, list=18%, signal=30%
KEGG_SPHINGOLIPID_METABOLISM	KEGG_SPHINGOLIPID_METABOLISM		39	0.385886	1.21945	0.200393	1	1	2719	tags=18%, list=14%, signal=21%
KEGG_CHEMOKINE_SIGNALING_PATHWAY	KEGG_CHEMOKINE_SIGNALING_PATHWAY		188	0.327045	1.2168	0.178431	1	1	4126	tags=24%, list=21%, signal=30%
KEGG_PARKINSONS_DISEASE	KEGG_PARKINSONS_DISEASE		112	0.286753	1.21648	0.241736	1	1	6959	tags=54%, list=35%, signal=82%
REACTOME_ACTIVATED_AMPK_STIMULATES_FATTY_ACID_OXIDATION_IN_MUSCLE	REACTOME_ACTIVATED_AMPK_STIMULATES_FATTY_ACID_OXIDATION_IN_MUSCLE		18	0.400706	1.21557	0.264	1	1	6387	tags=50%, list=32%, signal=73%
REACTOME_CYCLIN_A_B1_ASSOCIATED_EVENTS_DURING_G2_M_TRANSITION	REACTOME_CYCLIN_A_B1_ASSOCIATED_EVENTS_DURING_G2_M_TRANSITION		15	0.479207	1.21245	0.265263	1	1	6337	tags=53%, list=32%, signal=78%
KEGG_NEUROACTIVE_LIGAND_RECEPTOR_INTERACTION	KEGG_NEUROACTIVE_LIGAND_RECEPTOR_INTERACTION		270	0.431232	1.2112	0.0959693	1	1	2753	tags=32%, list=14%, signal=36%
REACTOME_G_ALPHA_Q_SIGNALLING_EVENTS	REACTOME_G_ALPHA_Q_SIGNALLING_EVENTS		177	0.386192	1.2081	0.0848485	1	1	3272	tags=28%, list=16%, signal=33%
KEGG_PRIMARY_BILE_ACID_BIOSYNTHESIS	KEGG_PRIMARY_BILE_ACID_BIOSYNTHESIS		16	0.515944	1.20746	0.214583	1	1	1504	tags=25%, list=7%, signal=27%
REACTOME_REGULATION_OF_HYPOXIA_INDUCIBLE_FACTOR_HIF_BY_OXYGEN	REACTOME_REGULATION_OF_HYPOXIA_INDUCIBLE_FACTOR_HIF_BY_OXYGEN		23	0.37668	1.19841	0.259036	1	1	3143	tags=22%, list=16%, signal=26%
REACTOME_GASTRIN_CREB_SIGNALLING_PATHWAY_VIA_PKC_AND_MAPK	REACTOME_GASTRIN_CREB_SIGNALLING_PATHWAY_VIA_PKC_AND_MAPK		198	0.365128	1.19424	0.088	1	1	3272	tags=25%, list=16%, signal=30%
REACTOME_POTASSIUM_CHANNELS	REACTOME_POTASSIUM_CHANNELS		98	0.406654	1.18789	0.113872	1	1	3228	tags=35%, list=16%, signal=41%
REACTOME_HEPARAN_SULFATE_HEPARIN_HS_GAG_METABOLISM	REACTOME_HEPARAN_SULFATE_HEPARIN_HS_GAG_METABOLISM		51	0.386042	1.17853	0.199153	1	1	3947	tags=27%, list=20%, signal=34%
PID_HEDGEHOG_2PATHWAY	PID_HEDGEHOG_2PATHWAY		22	0.447138	1.17731	0.226337	1	1	2727	tags=32%, list=14%, signal=37%
REACTOME_XENOBIOTICS	REACTOME_XENOBIOTICS		15	0.560763	1.17543	0.231237	1	1	3905	tags=67%, list=19%, signal=83%
BIOCARTA_GATA3_PATHWAY	BIOCARTA_GATA3_PATHWAY		16	0.463775	1.16842	0.231481	1	1	3407	tags=25%, list=17%, signal=30%
REACTOME_PTM_GAMMA_CARBOXYLATION_HYPUSINE_FORMATION_AND_ARYLSULFATASE_ACTIVATION	REACTOME_PTM_GAMMA_CARBOXYLATION_HYPUSINE_FORMATION_AND_ARYLSULFATASE_ACTIVATION		26	0.417443	1.16452	0.251509	1	1	2189	tags=19%, list=11%, signal=22%
REACTOME_BRANCHED_CHAIN_AMINO_ACID_CATABOLISM	REACTOME_BRANCHED_CHAIN_AMINO_ACID_CATABOLISM		17	0.396931	1.16391	0.318095	1	1	5461	tags=35%, list=27%, signal=48%
REACTOME_REGULATION_OF_INSULIN_SECRETION	REACTOME_REGULATION_OF_INSULIN_SECRETION		90	0.33237	1.16146	0.180769	1	1	3971	tags=26%, list=20%, signal=32%
PID_CXCR3_PATHWAY	PID_CXCR3_PATHWAY		43	0.361865	1.15368	0.302789	1	1	5112	tags=33%, list=25%, signal=44%
KEGG_CYTOKINE_CYTOKINE_RECEPTOR_INTERACTION	KEGG_CYTOKINE_CYTOKINE_RECEPTOR_INTERACTION		263	0.35205	1.15178	0.12594	1	1	3391	tags=28%, list=17%, signal=33%
REACTOME_FORMATION_OF_FIBRIN_CLOT_CLOTTING_CASCADE	REACTOME_FORMATION_OF_FIBRIN_CLOT_CLOTTING_CASCADE		31	0.464952	1.15171	0.23301	1	1	4339	tags=48%, list=22%, signal=62%
KEGG_TERPENOID_BACKBONE_BIOSYNTHESIS	KEGG_TERPENOID_BACKBONE_BIOSYNTHESIS		15	0.414214	1.1484	0.326693	1	1	4879	tags=40%, list=24%, signal=53%
REACTOME_NEURONAL_SYSTEM	REACTOME_NEURONAL_SYSTEM		276	0.34025	1.14835	0.145492	1	1	3457	tags=27%, list=17%, signal=32%
KEGG_PPAR_SIGNALING_PATHWAY	KEGG_PPAR_SIGNALING_PATHWAY		69	0.376147	1.14797	0.215356	1	1	3252	tags=25%, list=16%, signal=29%
REACTOME_STEROID_HORMONES	REACTOME_STEROID_HORMONES		29	0.455025	1.14308	0.218147	1	1	2237	tags=28%, list=11%, signal=31%
KEGG_FATTY_ACID_METABOLISM	KEGG_FATTY_ACID_METABOLISM		40	0.365188	1.14178	0.272349	1	1	4915	tags=48%, list=25%, signal=63%
REACTOME_AMINO_ACID_SYNTHESIS_AND_INTERCONVERSION_TRANSAMINATION	REACTOME_AMINO_ACID_SYNTHESIS_AND_INTERCONVERSION_TRANSAMINATION		16	0.41582	1.13715	0.325536	1	1	5065	tags=38%, list=25%, signal=50%
REACTOME_BILE_ACID_AND_BILE_SALT_METABOLISM	REACTOME_BILE_ACID_AND_BILE_SALT_METABOLISM		27	0.460703	1.13253	0.265306	1	1	4671	tags=44%, list=23%, signal=58%
PID_P38_MKK3_6PATHWAY	PID_P38_MKK3_6PATHWAY		26	0.313926	1.12806	0.34308	1	1	3682	tags=19%, list=18%, signal=24%
BIOCARTA_MTA3_PATHWAY	BIOCARTA_MTA3_PATHWAY		19	0.395717	1.12795	0.277419	1	1	4720	tags=42%, list=24%, signal=55%
REACTOME_INTEGRATION_OF_ENERGY_METABOLISM	REACTOME_INTEGRATION_OF_ENERGY_METABOLISM		117	0.297633	1.12753	0.21627	1	1	3971	tags=23%, list=20%, signal=29%
KEGG_MTOR_SIGNALING_PATHWAY	KEGG_MTOR_SIGNALING_PATHWAY		52	0.286613	1.12554	0.314501	1	1	3870	tags=21%, list=19%, signal=26%
REACTOME_CLASS_B_2_SECRETIN_FAMILY_RECEPTORS	REACTOME_CLASS_B_2_SECRETIN_FAMILY_RECEPTORS		87	0.373064	1.1251	0.206349	1	1	3971	tags=33%, list=20%, signal=41%
KEGG_STEROID_HORMONE_BIOSYNTHESIS	KEGG_STEROID_HORMONE_BIOSYNTHESIS		54	0.431715	1.11983	0.220339	1	1	1951	tags=20%, list=10%, signal=23%
REACTOME_METABOLISM_OF_STEROID_HORMONES_AND_VITAMINS_A_AND_D	REACTOME_METABOLISM_OF_STEROID_HORMONES_AND_VITAMINS_A_AND_D		35	0.440884	1.11731	0.252319	1	1	2237	tags=26%, list=11%, signal=29%
KEGG_DORSO_VENTRAL_AXIS_FORMATION	KEGG_DORSO_VENTRAL_AXIS_FORMATION		24	0.396279	1.11631	0.331976	1	1	1236	tags=13%, list=6%, signal=13%
KEGG_CALCIUM_SIGNALING_PATHWAY	KEGG_CALCIUM_SIGNALING_PATHWAY		177	0.323575	1.11579	0.222449	1	1	3333	tags=24%, list=17%, signal=28%
REACTOME_PHASE_II_CONJUGATION	REACTOME_PHASE_II_CONJUGATION		67	0.39381	1.11574	0.270476	1	1	3402	tags=28%, list=17%, signal=34%
REACTOME_AMINO_ACID_AND_OLIGOPEPTIDE_SLC_TRANSPORTERS	REACTOME_AMINO_ACID_AND_OLIGOPEPTIDE_SLC_TRANSPORTERS		49	0.38117	1.11555	0.242366	1	1	3380	tags=29%, list=17%, signal=34%
KEGG_INTESTINAL_IMMUNE_NETWORK_FOR_IGA_PRODUCTION	KEGG_INTESTINAL_IMMUNE_NETWORK_FOR_IGA_PRODUCTION		46	0.437843	1.11517	0.326772	1	1	3672	tags=35%, list=18%, signal=42%
REACTOME_PEROXISOMAL_LIPID_METABOLISM	REACTOME_PEROXISOMAL_LIPID_METABOLISM		20	0.354922	1.11464	0.357977	1	1	5104	tags=40%, list=25%, signal=54%
BIOCARTA_NKT_PATHWAY	BIOCARTA_NKT_PATHWAY		29	0.44683	1.11407	0.307856	1	1	1319	tags=21%, list=7%, signal=22%
KEGG_TRYPTOPHAN_METABOLISM	KEGG_TRYPTOPHAN_METABOLISM		40	0.374946	1.11378	0.270707	1	1	4869	tags=48%, list=24%, signal=63%
REACTOME_CREB_PHOSPHORYLATION_THROUGH_THE_ACTIVATION_OF_CAMKII	REACTOME_CREB_PHOSPHORYLATION_THROUGH_THE_ACTIVATION_OF_CAMKII		15	0.463462	1.10902	0.316505	1	1	3903	tags=33%, list=19%, signal=41%
KEGG_ALZHEIMERS_DISEASE	KEGG_ALZHEIMERS_DISEASE		157	0.228337	1.10893	0.304527	1	1	6149	tags=38%, list=31%, signal=54%
REACTOME_METABOLISM_OF_LIPIDS_AND_LIPOPROTEINS	REACTOME_METABOLISM_OF_LIPIDS_AND_LIPOPROTEINS		464	0.241089	1.10828	0.2393	1	1	5073	tags=28%, list=25%, signal=37%
REACTOME_SYNTHESIS_OF_BILE_ACIDS_AND_BILE_SALTS	REACTOME_SYNTHESIS_OF_BILE_ACIDS_AND_BILE_SALTS		19	0.461874	1.10817	0.288136	1	1	1504	tags=21%, list=7%, signal=23%
KEGG_GLYOXYLATE_AND_DICARBOXYLATE_METABOLISM	KEGG_GLYOXYLATE_AND_DICARBOXYLATE_METABOLISM		16	0.3829	1.10721	0.359184	1	1	3570	tags=25%, list=18%, signal=30%
REACTOME_BIOLOGICAL_OXIDATIONS	REACTOME_BIOLOGICAL_OXIDATIONS		135	0.361065	1.10368	0.20284	1	1	3610	tags=31%, list=18%, signal=38%
PID_AP1_PATHWAY	PID_AP1_PATHWAY		70	0.356488	1.09959	0.31405	1	1	3784	tags=30%, list=19%, signal=37%
REACTOME_LIPID_DIGESTION_MOBILIZATION_AND_TRANSPORT	REACTOME_LIPID_DIGESTION_MOBILIZATION_AND_TRANSPORT		45	0.381951	1.09874	0.299445	1	1	4758	tags=42%, list=24%, signal=55%
REACTOME_MEIOTIC_SYNAPSIS	REACTOME_MEIOTIC_SYNAPSIS		69	0.365256	1.09646	0.293763	1	1	2248	tags=20%, list=11%, signal=23%
REACTOME_HS_GAG_BIOSYNTHESIS	REACTOME_HS_GAG_BIOSYNTHESIS		30	0.391622	1.09399	0.314583	1	1	3947	tags=33%, list=20%, signal=41%
NABA_SECRETED_FACTORS	NABA_SECRETED_FACTORS		331	0.357454	1.09345	0.198459	1	1	2749	tags=29%, list=14%, signal=33%
KEGG_BASAL_TRANSCRIPTION_FACTORS	KEGG_BASAL_TRANSCRIPTION_FACTORS		35	0.335004	1.09271	0.371316	1	1	1451	tags=9%, list=7%, signal=9%
REACTOME_CYTOCHROME_P450_ARRANGED_BY_SUBSTRATE_TYPE	REACTOME_CYTOCHROME_P450_ARRANGED_BY_SUBSTRATE_TYPE		50	0.408181	1.08778	0.250522	1	1	3905	tags=42%, list=19%, signal=52%
PID_GMCSF_PATHWAY	PID_GMCSF_PATHWAY		37	0.332692	1.08425	0.378585	1	1	3422	tags=19%, list=17%, signal=23%
REACTOME_NEGATIVE_REGULATION_OF_FGFR_SIGNALING	REACTOME_NEGATIVE_REGULATION_OF_FGFR_SIGNALING		36	0.391097	1.08376	0.315508	1	1	2219	tags=19%, list=11%, signal=22%
BIOCARTA_BCELLSURVIVAL_PATHWAY	BIOCARTA_BCELLSURVIVAL_PATHWAY		16	0.371848	1.08361	0.415354	1	1	2568	tags=19%, list=13%, signal=21%
ST_GRANULE_CELL_SURVIVAL_PATHWAY	ST_GRANULE_CELL_SURVIVAL_PATHWAY		27	0.36375	1.08304	0.378641	1	1	6474	tags=52%, list=32%, signal=76%
KEGG_STEROID_BIOSYNTHESIS	KEGG_STEROID_BIOSYNTHESIS		16	0.416159	1.08303	0.40519	1	1	5073	tags=44%, list=25%, signal=59%
REACTOME_TRANSMEMBRANE_TRANSPORT_OF_SMALL_MOLECULES	REACTOME_TRANSMEMBRANE_TRANSPORT_OF_SMALL_MOLECULES		409	0.287191	1.0811	0.208333	1	1	3629	tags=21%, list=18%, signal=25%
REACTOME_TRANSMISSION_ACROSS_CHEMICAL_SYNAPSES	REACTOME_TRANSMISSION_ACROSS_CHEMICAL_SYNAPSES		184	0.319057	1.07795	0.26875	1	1	3457	tags=24%, list=17%, signal=29%
REACTOME_EICOSANOID_LIGAND_BINDING_RECEPTORS	REACTOME_EICOSANOID_LIGAND_BINDING_RECEPTORS		15	0.446031	1.07716	0.361925	1	1	3818	tags=40%, list=19%, signal=49%
REACTOME_ENDOGENOUS_STEROLS	REACTOME_ENDOGENOUS_STEROLS		15	0.478588	1.07525	0.323829	1	1	1846	tags=27%, list=9%, signal=29%
REACTOME_GABA_SYNTHESIS_RELEASE_REUPTAKE_AND_DEGRADATION	REACTOME_GABA_SYNTHESIS_RELEASE_REUPTAKE_AND_DEGRADATION		17	0.443996	1.07305	0.364583	1	1	3457	tags=35%, list=17%, signal=43%
REACTOME_OLFACTORY_SIGNALING_PATHWAY	REACTOME_OLFACTORY_SIGNALING_PATHWAY		258	0.511567	1.07085	0.299327	1	1	2184	tags=48%, list=11%, signal=53%
REACTOME_G_PROTEIN_ACTIVATION	REACTOME_G_PROTEIN_ACTIVATION		27	0.383545	1.06884	0.362725	1	1	2430	tags=19%, list=12%, signal=21%
REACTOME_FGFR_LIGAND_BINDING_AND_ACTIVATION	REACTOME_FGFR_LIGAND_BINDING_AND_ACTIVATION		22	0.457995	1.06062	0.337522	1	1	2219	tags=32%, list=11%, signal=36%
KEGG_B_CELL_RECEPTOR_SIGNALING_PATHWAY	KEGG_B_CELL_RECEPTOR_SIGNALING_PATHWAY		75	0.278634	1.0596	0.37751	1	1	4820	tags=27%, list=24%, signal=35%
BIOCARTA_CHREBP2_PATHWAY	BIOCARTA_CHREBP2_PATHWAY		42	0.306267	1.05831	0.394477	1	1	3646	tags=14%, list=18%, signal=17%
KEGG_REGULATION_OF_AUTOPHAGY	KEGG_REGULATION_OF_AUTOPHAGY		33	0.440287	1.05737	0.375185	1	1	2236	tags=24%, list=11%, signal=27%
REACTOME_INCRETIN_SYNTHESIS_SECRETION_AND_INACTIVATION	REACTOME_INCRETIN_SYNTHESIS_SECRETION_AND_INACTIVATION		21	0.447949	1.05483	0.372361	1	1	4625	tags=43%, list=23%, signal=56%
REACTOME_PROTEOLYTIC_CLEAVAGE_OF_SNARE_COMPLEX_PROTEINS	REACTOME_PROTEOLYTIC_CLEAVAGE_OF_SNARE_COMPLEX_PROTEINS		16	0.335523	1.05427	0.391481	1	1	5161	tags=25%, list=26%, signal=34%
REACTOME_MEIOSIS	REACTOME_MEIOSIS		107	0.321689	1.05216	0.341053	1	1	2248	tags=16%, list=11%, signal=18%
REACTOME_SYNTHESIS_AND_INTERCONVERSION_OF_NUCLEOTIDE_DI_AND_TRIPHOSPHATES	REACTOME_SYNTHESIS_AND_INTERCONVERSION_OF_NUCLEOTIDE_DI_AND_TRIPHOSPHATES		19	0.347622	1.05027	0.426087	1	1	5244	tags=42%, list=26%, signal=57%
KEGG_PANTOTHENATE_AND_COA_BIOSYNTHESIS	KEGG_PANTOTHENATE_AND_COA_BIOSYNTHESIS		16	0.392046	1.04948	0.382591	1	1	5888	tags=44%, list=29%, signal=62%
KEGG_OLFACTORY_TRANSDUCTION	KEGG_OLFACTORY_TRANSDUCTION		323	0.48721	1.04942	0.354911	1	1	2184	tags=44%, list=11%, signal=48%
BIOCARTA_TOLL_PATHWAY	BIOCARTA_TOLL_PATHWAY		37	0.306028	1.04864	0.413174	1	1	4893	tags=19%, list=24%, signal=25%
KEGG_GLYCEROLIPID_METABOLISM	KEGG_GLYCEROLIPID_METABOLISM		49	0.327749	1.04815	0.386838	1	1	5028	tags=41%, list=25%, signal=54%
PID_REG_GR_PATHWAY	PID_REG_GR_PATHWAY		82	0.314401	1.04678	0.398422	1	1	3706	tags=21%, list=18%, signal=25%
REACTOME_FRS2_MEDIATED_CASCADE	REACTOME_FRS2_MEDIATED_CASCADE		36	0.376748	1.04619	0.361854	1	1	2219	tags=19%, list=11%, signal=22%
REACTOME_A_TETRASACCHARIDE_LINKER_SEQUENCE_IS_REQUIRED_FOR_GAG_SYNTHESIS	REACTOME_A_TETRASACCHARIDE_LINKER_SEQUENCE_IS_REQUIRED_FOR_GAG_SYNTHESIS		25	0.409766	1.04564	0.399177	1	1	3462	tags=28%, list=17%, signal=34%
PID_BMP_PATHWAY	PID_BMP_PATHWAY		42	0.323801	1.04525	0.387841	1	1	2134	tags=14%, list=11%, signal=16%
REACTOME_GLUCAGON_TYPE_LIGAND_RECEPTORS	REACTOME_GLUCAGON_TYPE_LIGAND_RECEPTORS		33	0.397774	1.0441	0.376494	1	1	3971	tags=30%, list=20%, signal=38%
PID_HNF3B_PATHWAY	PID_HNF3B_PATHWAY		45	0.385189	1.04221	0.36345	1	1	5182	tags=49%, list=26%, signal=66%
PID_IL4_2PATHWAY	PID_IL4_2PATHWAY		62	0.318676	1.04014	0.390438	1	1	3262	tags=19%, list=16%, signal=23%
BIOCARTA_ALK_PATHWAY	BIOCARTA_ALK_PATHWAY		37	0.344204	1.03705	0.405512	1	1	3912	tags=30%, list=20%, signal=37%
BIOCARTA_PGC1A_PATHWAY	BIOCARTA_PGC1A_PATHWAY		22	0.34263	1.03556	0.412791	1	1	3903	tags=23%, list=19%, signal=28%
REACTOME_SIGNALING_BY_FGFR_MUTANTS	REACTOME_SIGNALING_BY_FGFR_MUTANTS		42	0.34488	1.03541	0.376761	1	1	2542	tags=19%, list=13%, signal=22%
KEGG_GLUTATHIONE_METABOLISM	KEGG_GLUTATHIONE_METABOLISM		50	0.333986	1.03399	0.391697	1	1	5540	tags=48%, list=28%, signal=66%
REACTOME_AMINE_COMPOUND_SLC_TRANSPORTERS	REACTOME_AMINE_COMPOUND_SLC_TRANSPORTERS		27	0.443569	1.03313	0.416327	1	1	2442	tags=33%, list=12%, signal=38%
REACTOME_GLUCONEOGENESIS	REACTOME_GLUCONEOGENESIS		31	0.334113	1.0307	0.409182	1	1	7201	tags=65%, list=36%, signal=100%
REACTOME_SHC_MEDIATED_CASCADE	REACTOME_SHC_MEDIATED_CASCADE		28	0.409075	1.02965	0.386404	1	1	2219	tags=25%, list=11%, signal=28%
NABA_ECM_AFFILIATED	NABA_ECM_AFFILIATED		160	0.314344	1.0246	0.371316	1	1	2982	tags=24%, list=15%, signal=28%
REACTOME_INHIBITION_OF_VOLTAGE_GATED_CA2_CHANNELS_VIA_GBETA_GAMMA_SUBUNITS	REACTOME_INHIBITION_OF_VOLTAGE_GATED_CA2_CHANNELS_VIA_GBETA_GAMMA_SUBUNITS		25	0.386661	1.02338	0.42549	1	1	4324	tags=32%, list=22%, signal=41%
REACTOME_REGULATION_OF_BETA_CELL_DEVELOPMENT	REACTOME_REGULATION_OF_BETA_CELL_DEVELOPMENT		30	0.425127	1.02296	0.407821	1	1	2429	tags=37%, list=12%, signal=42%
BIOCARTA_STATHMIN_PATHWAY	BIOCARTA_STATHMIN_PATHWAY		19	0.400838	1.02147	0.428008	1	1	3903	tags=32%, list=19%, signal=39%
REACTOME_APOPTOTIC_CLEAVAGE_OF_CELLULAR_PROTEINS	REACTOME_APOPTOTIC_CLEAVAGE_OF_CELLULAR_PROTEINS		38	0.31105	1.02109	0.435388	1	1	5190	tags=34%, list=26%, signal=46%
BIOCARTA_GSK3_PATHWAY	BIOCARTA_GSK3_PATHWAY		27	0.3339	1.02055	0.433809	1	1	6583	tags=44%, list=33%, signal=66%
REACTOME_NA_CL_DEPENDENT_NEUROTRANSMITTER_TRANSPORTERS	REACTOME_NA_CL_DEPENDENT_NEUROTRANSMITTER_TRANSPORTERS		17	0.461784	1.0188	0.417308	1	1	2442	tags=35%, list=12%, signal=40%
REACTOME_INSULIN_RECEPTOR_SIGNALLING_CASCADE	REACTOME_INSULIN_RECEPTOR_SIGNALLING_CASCADE		84	0.270453	1.0182	0.430403	1	1	5116	tags=29%, list=26%, signal=38%
REACTOME_NEUROTRANSMITTER_RELEASE_CYCLE	REACTOME_NEUROTRANSMITTER_RELEASE_CYCLE		34	0.374569	1.01616	0.416667	1	1	2195	tags=24%, list=11%, signal=26%
REACTOME_SIGNALING_BY_INSULIN_RECEPTOR	REACTOME_SIGNALING_BY_INSULIN_RECEPTOR		105	0.252356	1.01378	0.420664	1	1	5116	tags=27%, list=26%, signal=36%
PID_AR_NONGENOMIC_PATHWAY	PID_AR_NONGENOMIC_PATHWAY		31	0.288656	1.01354	0.450787	1	1	2430	tags=13%, list=12%, signal=15%
KEGG_PROXIMAL_TUBULE_BICARBONATE_RECLAMATION	KEGG_PROXIMAL_TUBULE_BICARBONATE_RECLAMATION		23	0.395138	1.01192	0.431174	1	1	4017	tags=35%, list=20%, signal=43%
PID_ERBB2_ERBB3_PATHWAY	PID_ERBB2_ERBB3_PATHWAY		44	0.284141	1.00976	0.461856	1	1	6360	tags=41%, list=32%, signal=60%
REACTOME_SPHINGOLIPID_DE_NOVO_BIOSYNTHESIS	REACTOME_SPHINGOLIPID_DE_NOVO_BIOSYNTHESIS		25	0.337238	1.00449	0.468504	1	1	1404	tags=8%, list=7%, signal=9%
KEGG_MATURITY_ONSET_DIABETES_OF_THE_YOUNG	KEGG_MATURITY_ONSET_DIABETES_OF_THE_YOUNG		25	0.442051	1.00401	0.429889	1	1	3922	tags=56%, list=20%, signal=70%
REACTOME_PHASE1_FUNCTIONALIZATION_OF_COMPOUNDS	REACTOME_PHASE1_FUNCTIONALIZATION_OF_COMPOUNDS		69	0.353994	1.00295	0.435268	1	1	3905	tags=38%, list=19%, signal=47%
PID_THROMBIN_PAR4_PATHWAY	PID_THROMBIN_PAR4_PATHWAY		15	0.392375	1.00255	0.483101	1	1	1151	tags=13%, list=6%, signal=14%
REACTOME_FORMATION_OF_TUBULIN_FOLDING_INTERMEDIATES_BY_CCT_TRIC	REACTOME_FORMATION_OF_TUBULIN_FOLDING_INTERMEDIATES_BY_CCT_TRIC		19	0.381786	1.00246	0.462845	1	1	5308	tags=42%, list=26%, signal=57%
KEGG_RETINOL_METABOLISM	KEGG_RETINOL_METABOLISM		63	0.39827	1.00058	0.444664	1	1	4484	tags=46%, list=22%, signal=59%
KEGG_GALACTOSE_METABOLISM	KEGG_GALACTOSE_METABOLISM		26	0.34904	1.0001	0.44489	1	1	645	tags=8%, list=3%, signal=8%
REACTOME_AMINO_ACID_TRANSPORT_ACROSS_THE_PLASMA_MEMBRANE	REACTOME_AMINO_ACID_TRANSPORT_ACROSS_THE_PLASMA_MEMBRANE		31	0.360391	0.998222	0.448544	1	1	3380	tags=29%, list=17%, signal=35%
KEGG_GLYCOSPHINGOLIPID_BIOSYNTHESIS_LACTO_AND_NEOLACTO_SERIES	KEGG_GLYCOSPHINGOLIPID_BIOSYNTHESIS_LACTO_AND_NEOLACTO_SERIES		26	0.367775	0.997172	0.440454	1	1	3128	tags=27%, list=16%, signal=32%
REACTOME_REGULATION_OF_GENE_EXPRESSION_IN_BETA_CELLS	REACTOME_REGULATION_OF_GENE_EXPRESSION_IN_BETA_CELLS		20	0.440564	0.996226	0.428051	1	1	2429	tags=40%, list=12%, signal=45%
PID_FGF_PATHWAY	PID_FGF_PATHWAY		55	0.320985	0.995206	0.450094	1	1	2795	tags=18%, list=14%, signal=21%
REACTOME_CHYLOMICRON_MEDIATED_LIPID_TRANSPORT	REACTOME_CHYLOMICRON_MEDIATED_LIPID_TRANSPORT		16	0.439705	0.993938	0.476289	1	1	2754	tags=31%, list=14%, signal=36%
REACTOME_SYNTHESIS_SECRETION_AND_DEACYLATION_OF_GHRELIN	REACTOME_SYNTHESIS_SECRETION_AND_DEACYLATION_OF_GHRELIN		16	0.432789	0.993003	0.465619	1	1	2813	tags=25%, list=14%, signal=29%
REACTOME_ACTIVATED_POINT_MUTANTS_OF_FGFR2	REACTOME_ACTIVATED_POINT_MUTANTS_OF_FGFR2		16	0.465687	0.992214	0.451499	1	1	2219	tags=38%, list=11%, signal=42%
PID_PDGFRA_PATHWAY	PID_PDGFRA_PATHWAY		22	0.346238	0.987709	0.498024	1	1	2655	tags=18%, list=13%, signal=21%
BIOCARTA_ACH_PATHWAY	BIOCARTA_ACH_PATHWAY		16	0.389046	0.986418	0.472393	1	1	3688	tags=31%, list=18%, signal=38%
REACTOME_DARPP_32_EVENTS	REACTOME_DARPP_32_EVENTS		24	0.323352	0.985947	0.493151	1	1	1642	tags=8%, list=8%, signal=9%
KEGG_RIG_I_LIKE_RECEPTOR_SIGNALING_PATHWAY	KEGG_RIG_I_LIKE_RECEPTOR_SIGNALING_PATHWAY		70	0.305257	0.985945	0.488515	1	1	3299	tags=19%, list=16%, signal=22%
REACTOME_CHROMOSOME_MAINTENANCE	REACTOME_CHROMOSOME_MAINTENANCE		114	0.275944	0.985726	0.472617	1	1	2248	tags=12%, list=11%, signal=14%
REACTOME_PLATELET_CALCIUM_HOMEOSTASIS	REACTOME_PLATELET_CALCIUM_HOMEOSTASIS		16	0.40538	0.983082	0.473684	1	1	1496	tags=13%, list=7%, signal=13%
PID_PI3K_PLC_TRK_PATHWAY	PID_PI3K_PLC_TRK_PATHWAY		36	0.29196	0.98104	0.482422	1	1	2321	tags=11%, list=12%, signal=13%
REACTOME_PHOSPHOLIPASE_C_MEDIATED_CASCADE	REACTOME_PHOSPHOLIPASE_C_MEDIATED_CASCADE		53	0.332155	0.980827	0.468635	1	1	2219	tags=17%, list=11%, signal=19%
REACTOME_GAP_JUNCTION_ASSEMBLY	REACTOME_GAP_JUNCTION_ASSEMBLY		18	0.440915	0.980579	0.477695	1	1	2917	tags=39%, list=15%, signal=45%
KEGG_HEDGEHOG_SIGNALING_PATHWAY	KEGG_HEDGEHOG_SIGNALING_PATHWAY		56	0.324483	0.979993	0.477912	1	1	2741	tags=23%, list=14%, signal=27%
KEGG_CARDIAC_MUSCLE_CONTRACTION	KEGG_CARDIAC_MUSCLE_CONTRACTION		73	0.309404	0.979884	0.45614	1	1	3605	tags=27%, list=18%, signal=33%
PID_IL8_CXCR1_PATHWAY	PID_IL8_CXCR1_PATHWAY		28	0.314641	0.974964	0.498008	1	1	4930	tags=21%, list=25%, signal=28%
BIOCARTA_FMLP_PATHWAY	BIOCARTA_FMLP_PATHWAY		36	0.267338	0.974387	0.474542	1	1	3682	tags=19%, list=18%, signal=24%
REACTOME_DEFENSINS	REACTOME_DEFENSINS		23	0.45964	0.973333	0.517751	1	1	2379	tags=30%, list=12%, signal=34%
PID_HIF1_TFPATHWAY	PID_HIF1_TFPATHWAY		66	0.296256	0.971955	0.462598	1	1	3706	tags=24%, list=18%, signal=30%
REACTOME_GLUTATHIONE_CONJUGATION	REACTOME_GLUTATHIONE_CONJUGATION		23	0.362309	0.971172	0.488636	1	1	4706	tags=39%, list=23%, signal=51%
REACTOME_PI3K_CASCADE	REACTOME_PI3K_CASCADE		68	0.279629	0.970329	0.504488	1	1	2321	tags=15%, list=12%, signal=17%
REACTOME_TRANSPORT_OF_GLUCOSE_AND_OTHER_SUGARS_BILE_SALTS_AND_ORGANIC_ACIDS_METAL_IONS_AND_AMINE_COMPOUNDS	REACTOME_TRANSPORT_OF_GLUCOSE_AND_OTHER_SUGARS_BILE_SALTS_AND_ORGANIC_ACIDS_METAL_IONS_AND_AMINE_COMPOUNDS		89	0.318853	0.969018	0.508806	1	1	3384	tags=27%, list=17%, signal=32%
REACTOME_MEIOTIC_RECOMBINATION	REACTOME_MEIOTIC_RECOMBINATION		79	0.315652	0.968411	0.494867	1	1	1570	tags=14%, list=8%, signal=15%
KEGG_GLYCOSAMINOGLYCAN_DEGRADATION	KEGG_GLYCOSAMINOGLYCAN_DEGRADATION		21	0.340297	0.965002	0.499029	1	1	2862	tags=14%, list=14%, signal=17%
REACTOME_GLUCOSE_METABOLISM	REACTOME_GLUCOSE_METABOLISM		64	0.246138	0.963588	0.508197	1	1	6616	tags=42%, list=33%, signal=63%
REACTOME_PI_3K_CASCADE	REACTOME_PI_3K_CASCADE		54	0.296596	0.958588	0.519643	1	1	2756	tags=17%, list=14%, signal=19%
BIOCARTA_FCER1_PATHWAY	BIOCARTA_FCER1_PATHWAY		38	0.275158	0.955257	0.506931	1	1	3706	tags=18%, list=18%, signal=23%
PID_HIF1A_PATHWAY	PID_HIF1A_PATHWAY		19	0.287455	0.954734	0.5	1	1	3484	tags=16%, list=17%, signal=19%
PID_HDAC_CLASSII_PATHWAY	PID_HDAC_CLASSII_PATHWAY		34	0.249562	0.952086	0.510204	1	1	5506	tags=29%, list=27%, signal=40%
REACTOME_G_ALPHA_S_SIGNALLING_EVENTS	REACTOME_G_ALPHA_S_SIGNALLING_EVENTS		118	0.322715	0.9512	0.573477	1	1	3461	tags=27%, list=17%, signal=33%
BIOCARTA_CREB_PATHWAY	BIOCARTA_CREB_PATHWAY		27	0.311239	0.950086	0.543021	1	1	3903	tags=22%, list=19%, signal=28%
KEGG_LONG_TERM_DEPRESSION	KEGG_LONG_TERM_DEPRESSION		68	0.297091	0.947639	0.571134	1	1	3665	tags=22%, list=18%, signal=27%
REACTOME_PACKAGING_OF_TELOMERE_ENDS	REACTOME_PACKAGING_OF_TELOMERE_ENDS		46	0.347868	0.946912	0.511022	1	1	1570	tags=17%, list=8%, signal=19%
KEGG_NOD_LIKE_RECEPTOR_SIGNALING_PATHWAY	KEGG_NOD_LIKE_RECEPTOR_SIGNALING_PATHWAY		62	0.283878	0.944785	0.527132	1	1	667	tags=6%, list=3%, signal=7%
BIOCARTA_VIP_PATHWAY	BIOCARTA_VIP_PATHWAY		26	0.320382	0.944088	0.524096	1	1	3407	tags=15%, list=17%, signal=19%
REACTOME_INWARDLY_RECTIFYING_K_CHANNELS	REACTOME_INWARDLY_RECTIFYING_K_CHANNELS		31	0.337005	0.943512	0.551793	1	1	4324	tags=29%, list=22%, signal=37%
REACTOME_ABC_FAMILY_PROTEINS_MEDIATED_TRANSPORT	REACTOME_ABC_FAMILY_PROTEINS_MEDIATED_TRANSPORT		33	0.323834	0.94287	0.561983	1	1	3786	tags=30%, list=19%, signal=37%
PID_ERBB4_PATHWAY	PID_ERBB4_PATHWAY		38	0.291735	0.938821	0.533203	1	1	2506	tags=16%, list=12%, signal=18%
KEGG_GLYCOSAMINOGLYCAN_BIOSYNTHESIS_HEPARAN_SULFATE	KEGG_GLYCOSAMINOGLYCAN_BIOSYNTHESIS_HEPARAN_SULFATE		26	0.340298	0.938631	0.548781	1	1	2862	tags=19%, list=14%, signal=22%
REACTOME_CELL_CELL_JUNCTION_ORGANIZATION	REACTOME_CELL_CELL_JUNCTION_ORGANIZATION		56	0.314889	0.937649	0.585062	1	1	3226	tags=29%, list=16%, signal=34%
SA_B_CELL_RECEPTOR_COMPLEXES	SA_B_CELL_RECEPTOR_COMPLEXES		24	0.310619	0.937301	0.560396	1	1	3706	tags=25%, list=18%, signal=31%
REACTOME_TELOMERE_MAINTENANCE	REACTOME_TELOMERE_MAINTENANCE		73	0.282835	0.936385	0.533865	1	1	1570	tags=11%, list=8%, signal=12%
REACTOME_LIPOPROTEIN_METABOLISM	REACTOME_LIPOPROTEIN_METABOLISM		28	0.347713	0.935719	0.545635	1	1	4758	tags=39%, list=24%, signal=51%
REACTOME_SHC1_EVENTS_IN_ERBB4_SIGNALING	REACTOME_SHC1_EVENTS_IN_ERBB4_SIGNALING		20	0.340551	0.935066	0.541053	1	1	2506	tags=15%, list=12%, signal=17%
KEGG_LYSINE_DEGRADATION	KEGG_LYSINE_DEGRADATION		44	0.244596	0.932921	0.563492	1	1	4869	tags=25%, list=24%, signal=33%
KEGG_AMYOTROPHIC_LATERAL_SCLEROSIS_ALS	KEGG_AMYOTROPHIC_LATERAL_SCLEROSIS_ALS		53	0.256791	0.932918	0.558824	1	1	3806	tags=21%, list=19%, signal=26%
BIOCARTA_TPO_PATHWAY	BIOCARTA_TPO_PATHWAY		24	0.314886	0.932685	0.53507	1	1	2321	tags=13%, list=12%, signal=14%
KEGG_NITROGEN_METABOLISM	KEGG_NITROGEN_METABOLISM		23	0.356332	0.932164	0.545455	1	1	3794	tags=35%, list=19%, signal=43%
REACTOME_OPIOID_SIGNALLING	REACTOME_OPIOID_SIGNALLING		77	0.264009	0.930454	0.576	1	1	2430	tags=12%, list=12%, signal=13%
KEGG_VASOPRESSIN_REGULATED_WATER_REABSORPTION	KEGG_VASOPRESSIN_REGULATED_WATER_REABSORPTION		44	0.257529	0.929521	0.545106	1	1	1642	tags=9%, list=8%, signal=10%
REACTOME_METABOLISM_OF_CARBOHYDRATES	REACTOME_METABOLISM_OF_CARBOHYDRATES		234	0.216074	0.927857	0.588477	1	1	4686	tags=23%, list=23%, signal=29%
KEGG_CITRATE_CYCLE_TCA_CYCLE	KEGG_CITRATE_CYCLE_TCA_CYCLE		30	0.279778	0.926271	0.529412	1	1	6212	tags=40%, list=31%, signal=58%
PID_CD8_TCR_DOWNSTREAM_PATHWAY	PID_CD8_TCR_DOWNSTREAM_PATHWAY		64	0.327605	0.924374	0.552413	1	1	3706	tags=27%, list=18%, signal=32%
REACTOME_METABOLISM_OF_AMINO_ACIDS_AND_DERIVATIVES	REACTOME_METABOLISM_OF_AMINO_ACIDS_AND_DERIVATIVES		196	0.228274	0.923542	0.640257	1	1	3812	tags=19%, list=19%, signal=23%
PID_LPA4_PATHWAY	PID_LPA4_PATHWAY		15	0.353747	0.922824	0.534247	1	1	118	tags=7%, list=1%, signal=7%
REACTOME_PI3K_EVENTS_IN_ERBB4_SIGNALING	REACTOME_PI3K_EVENTS_IN_ERBB4_SIGNALING		36	0.264328	0.918969	0.543434	1	1	3459	tags=17%, list=17%, signal=20%
KEGG_GLYCINE_SERINE_AND_THREONINE_METABOLISM	KEGG_GLYCINE_SERINE_AND_THREONINE_METABOLISM		31	0.31723	0.917591	0.605809	1	1	2712	tags=29%, list=14%, signal=34%
KEGG_BASAL_CELL_CARCINOMA	KEGG_BASAL_CELL_CARCINOMA		55	0.288424	0.915378	0.563107	1	1	3912	tags=29%, list=20%, signal=36%
PID_NCADHERIN_PATHWAY	PID_NCADHERIN_PATHWAY		33	0.294456	0.914903	0.539216	1	1	2437	tags=15%, list=12%, signal=17%
REACTOME_ADHERENS_JUNCTIONS_INTERACTIONS	REACTOME_ADHERENS_JUNCTIONS_INTERACTIONS		27	0.3417	0.913901	0.596422	1	1	2687	tags=26%, list=13%, signal=30%
KEGG_TOLL_LIKE_RECEPTOR_SIGNALING_PATHWAY	KEGG_TOLL_LIKE_RECEPTOR_SIGNALING_PATHWAY		101	0.273449	0.912416	0.561779	1	1	3882	tags=22%, list=19%, signal=27%
REACTOME_PLATELET_AGGREGATION_PLUG_FORMATION	REACTOME_PLATELET_AGGREGATION_PLUG_FORMATION		35	0.289456	0.908785	0.595142	1	1	1101	tags=9%, list=5%, signal=9%
KEGG_METABOLISM_OF_XENOBIOTICS_BY_CYTOCHROME_P450	KEGG_METABOLISM_OF_XENOBIOTICS_BY_CYTOCHROME_P450		69	0.347985	0.90783	0.649694	1	1	3923	tags=36%, list=20%, signal=45%
REACTOME_CHOLESTEROL_BIOSYNTHESIS	REACTOME_CHOLESTEROL_BIOSYNTHESIS		21	0.332245	0.906353	0.52988	1	1	5073	tags=43%, list=25%, signal=57%
KEGG_DRUG_METABOLISM_OTHER_ENZYMES	KEGG_DRUG_METABOLISM_OTHER_ENZYMES		49	0.354398	0.90603	0.625969	1	1	1530	tags=14%, list=8%, signal=15%
REACTOME_RNA_POL_I_PROMOTER_OPENING	REACTOME_RNA_POL_I_PROMOTER_OPENING		56	0.327927	0.897463	0.627859	1	1	1570	tags=16%, list=8%, signal=17%
REACTOME_SYNTHESIS_SECRETION_AND_INACTIVATION_OF_GLP1	REACTOME_SYNTHESIS_SECRETION_AND_INACTIVATION_OF_GLP1		18	0.379585	0.89623	0.616236	1	1	4625	tags=39%, list=23%, signal=50%
BIOCARTA_PPARA_PATHWAY	BIOCARTA_PPARA_PATHWAY		57	0.281491	0.89564	0.609849	1	1	4758	tags=26%, list=24%, signal=34%
KEGG_ASTHMA	KEGG_ASTHMA		28	0.411629	0.894661	0.593346	1	1	4836	tags=46%, list=24%, signal=61%
REACTOME_NEUROTRANSMITTER_RECEPTOR_BINDING_AND_DOWNSTREAM_TRANSMISSION_IN_THE_POSTSYNAPTIC_CELL	REACTOME_NEUROTRANSMITTER_RECEPTOR_BINDING_AND_DOWNSTREAM_TRANSMISSION_IN_THE_POSTSYNAPTIC_CELL		135	0.275211	0.893041	0.686235	1	1	3971	tags=24%, list=20%, signal=30%
ST_P38_MAPK_PATHWAY	ST_P38_MAPK_PATHWAY		37	0.255061	0.891642	0.596422	1	1	3870	tags=19%, list=19%, signal=23%
REACTOME_NETRIN1_SIGNALING	REACTOME_NETRIN1_SIGNALING		38	0.295832	0.888012	0.631373	1	1	3041	tags=18%, list=15%, signal=22%
PID_PS1_PATHWAY	PID_PS1_PATHWAY		46	0.253774	0.887741	0.599585	1	1	4147	tags=22%, list=21%, signal=27%
REACTOME_GAP_JUNCTION_TRAFFICKING	REACTOME_GAP_JUNCTION_TRAFFICKING		27	0.349033	0.887005	0.625	1	1	1371	tags=19%, list=7%, signal=20%
REACTOME_SIGNALING_BY_FGFR1_MUTANTS	REACTOME_SIGNALING_BY_FGFR1_MUTANTS		28	0.326936	0.886094	0.628571	1	1	2542	tags=18%, list=13%, signal=20%
KEGG_DRUG_METABOLISM_CYTOCHROME_P450	KEGG_DRUG_METABOLISM_CYTOCHROME_P450		71	0.336569	0.885997	0.716632	1	1	4181	tags=37%, list=21%, signal=46%
REACTOME_SIGNALING_BY_ROBO_RECEPTOR	REACTOME_SIGNALING_BY_ROBO_RECEPTOR		29	0.274168	0.885024	0.604331	1	1	79	tags=3%, list=0%, signal=3%
REACTOME_AQUAPORIN_MEDIATED_TRANSPORT	REACTOME_AQUAPORIN_MEDIATED_TRANSPORT		50	0.283457	0.881839	0.680769	1	1	1642	tags=10%, list=8%, signal=11%
KEGG_GAP_JUNCTION	KEGG_GAP_JUNCTION		87	0.236922	0.872781	0.688284	1	1	2783	tags=14%, list=14%, signal=16%
REACTOME_SYNTHESIS_OF_PIPS_AT_THE_PLASMA_MEMBRANE	REACTOME_SYNTHESIS_OF_PIPS_AT_THE_PLASMA_MEMBRANE		30	0.269853	0.869623	0.575816	1	1	6255	tags=37%, list=31%, signal=53%
KEGG_T_CELL_RECEPTOR_SIGNALING_PATHWAY	KEGG_T_CELL_RECEPTOR_SIGNALING_PATHWAY		108	0.233623	0.869252	0.591797	1	1	5051	tags=23%, list=25%, signal=31%
KEGG_SNARE_INTERACTIONS_IN_VESICULAR_TRANSPORT	KEGG_SNARE_INTERACTIONS_IN_VESICULAR_TRANSPORT		38	0.198212	0.868688	0.606362	1	1	16088	tags=100%, list=80%, signal=504%
ST_GA12_PATHWAY	ST_GA12_PATHWAY		23	0.293787	0.868537	0.623327	1	1	1130	tags=9%, list=6%, signal=9%
REACTOME_SYNTHESIS_OF_PIPS_AT_THE_GOLGI_MEMBRANE	REACTOME_SYNTHESIS_OF_PIPS_AT_THE_GOLGI_MEMBRANE		17	0.312356	0.867444	0.618143	1	1	2131	tags=12%, list=11%, signal=13%
ST_ADRENERGIC	ST_ADRENERGIC		36	0.290791	0.867423	0.682879	1	1	2321	tags=14%, list=12%, signal=16%
KEGG_PROTEASOME	KEGG_PROTEASOME		44	0.242146	0.861572	0.587302	1	1	1466	tags=7%, list=7%, signal=7%
REACTOME_INTERACTION_BETWEEN_L1_AND_ANKYRINS	REACTOME_INTERACTION_BETWEEN_L1_AND_ANKYRINS		21	0.334927	0.861275	0.696	1	1	2552	tags=24%, list=13%, signal=27%
REACTOME_STRIATED_MUSCLE_CONTRACTION	REACTOME_STRIATED_MUSCLE_CONTRACTION		27	0.345991	0.861143	0.709163	1	1	3160	tags=33%, list=16%, signal=40%
REACTOME_OXYGEN_DEPENDENT_PROLINE_HYDROXYLATION_OF_HYPOXIA_INDUCIBLE_FACTOR_ALPHA	REACTOME_OXYGEN_DEPENDENT_PROLINE_HYDROXYLATION_OF_HYPOXIA_INDUCIBLE_FACTOR_ALPHA		16	0.27104	0.860736	0.616016	1	1	2335	tags=13%, list=12%, signal=14%
REACTOME_UNBLOCKING_OF_NMDA_RECEPTOR_GLUTAMATE_BINDING_AND_ACTIVATION	REACTOME_UNBLOCKING_OF_NMDA_RECEPTOR_GLUTAMATE_BINDING_AND_ACTIVATION		15	0.398188	0.856873	0.689441	1	1	3903	tags=47%, list=19%, signal=58%
REACTOME_CYTOSOLIC_TRNA_AMINOACYLATION	REACTOME_CYTOSOLIC_TRNA_AMINOACYLATION		24	0.276194	0.853847	0.59499	1	1	14523	tags=100%, list=72%, signal=362%
KEGG_MELANOGENESIS	KEGG_MELANOGENESIS		101	0.240296	0.852499	0.730539	1	1	3912	tags=22%, list=20%, signal=27%
REACTOME_GABA_RECEPTOR_ACTIVATION	REACTOME_GABA_RECEPTOR_ACTIVATION		52	0.306682	0.851411	0.750973	1	1	2785	tags=19%, list=14%, signal=22%
REACTOME_RIP_MEDIATED_NFKB_ACTIVATION_VIA_DAI	REACTOME_RIP_MEDIATED_NFKB_ACTIVATION_VIA_DAI		18	0.315093	0.851328	0.613546	1	1	729	tags=6%, list=4%, signal=6%
KEGG_ALDOSTERONE_REGULATED_SODIUM_REABSORPTION	KEGG_ALDOSTERONE_REGULATED_SODIUM_REABSORPTION		42	0.291409	0.851245	0.705765	1	1	4648	tags=38%, list=23%, signal=49%
REACTOME_FACTORS_INVOLVED_IN_MEGAKARYOCYTE_DEVELOPMENT_AND_PLATELET_PRODUCTION	REACTOME_FACTORS_INVOLVED_IN_MEGAKARYOCYTE_DEVELOPMENT_AND_PLATELET_PRODUCTION		124	0.225688	0.849614	0.762938	1	1	2408	tags=11%, list=12%, signal=13%
PID_AVB3_OPN_PATHWAY	PID_AVB3_OPN_PATHWAY		31	0.291621	0.849089	0.611215	1	1	3706	tags=23%, list=18%, signal=28%
REACTOME_SIGNALING_BY_BMP	REACTOME_SIGNALING_BY_BMP		22	0.305181	0.848849	0.654959	1	1	1779	tags=14%, list=9%, signal=15%
REACTOME_TRANSPORT_OF_VITAMINS_NUCLEOSIDES_AND_RELATED_MOLECULES	REACTOME_TRANSPORT_OF_VITAMINS_NUCLEOSIDES_AND_RELATED_MOLECULES		31	0.298325	0.848692	0.717899	1	1	3581	tags=29%, list=18%, signal=35%
ST_MYOCYTE_AD_PATHWAY	ST_MYOCYTE_AD_PATHWAY		27	0.306415	0.848512	0.71519	1	1	921	tags=11%, list=5%, signal=12%
REACTOME_PREFOLDIN_MEDIATED_TRANSFER_OF_SUBSTRATE_TO_CCT_TRIC	REACTOME_PREFOLDIN_MEDIATED_TRANSFER_OF_SUBSTRATE_TO_CCT_TRIC		25	0.287826	0.847047	0.627119	1	1	4720	tags=32%, list=24%, signal=42%
REACTOME_CREB_PHOSPHORYLATION_THROUGH_THE_ACTIVATION_OF_RAS	REACTOME_CREB_PHOSPHORYLATION_THROUGH_THE_ACTIVATION_OF_RAS		27	0.291926	0.843324	0.687375	1	1	3903	tags=22%, list=19%, signal=28%
REACTOME_TIGHT_JUNCTION_INTERACTIONS	REACTOME_TIGHT_JUNCTION_INTERACTIONS		29	0.314651	0.841967	0.741735	1	1	3226	tags=31%, list=16%, signal=37%
KEGG_TIGHT_JUNCTION	KEGG_TIGHT_JUNCTION		132	0.222582	0.841886	0.785141	1	1	3784	tags=20%, list=19%, signal=24%
REACTOME_BETA_DEFENSINS	REACTOME_BETA_DEFENSINS		17	0.429066	0.840354	0.745455	1	1	1865	tags=29%, list=9%, signal=32%
REACTOME_NCAM1_INTERACTIONS	REACTOME_NCAM1_INTERACTIONS		39	0.324401	0.840215	0.716567	1	1	2165	tags=21%, list=11%, signal=23%
REACTOME_RNA_POL_I_TRANSCRIPTION	REACTOME_RNA_POL_I_TRANSCRIPTION		81	0.262225	0.838176	0.725773	1	1	2248	tags=14%, list=11%, signal=15%
BIOCARTA_INTRINSIC_PATHWAY	BIOCARTA_INTRINSIC_PATHWAY		23	0.34666	0.836469	0.744681	1	1	4125	tags=43%, list=21%, signal=55%
REACTOME_CTNNB1_PHOSPHORYLATION_CASCADE	REACTOME_CTNNB1_PHOSPHORYLATION_CASCADE		16	0.284068	0.836087	0.668651	1	1	14363	tags=100%, list=72%, signal=352%
REACTOME_DEPOSITION_OF_NEW_CENPA_CONTAINING_NUCLEOSOMES_AT_THE_CENTROMERE	REACTOME_DEPOSITION_OF_NEW_CENPA_CONTAINING_NUCLEOSOMES_AT_THE_CENTROMERE		58	0.275221	0.833924	0.746063	1	1	1570	tags=12%, list=8%, signal=13%
REACTOME_CHONDROITIN_SULFATE_DERMATAN_SULFATE_METABOLISM	REACTOME_CHONDROITIN_SULFATE_DERMATAN_SULFATE_METABOLISM		47	0.266083	0.832584	0.705411	1	1	2902	tags=15%, list=14%, signal=17%
REACTOME_IL_RECEPTOR_SHC_SIGNALING	REACTOME_IL_RECEPTOR_SHC_SIGNALING		27	0.288118	0.830445	0.689516	1	1	2324	tags=15%, list=12%, signal=17%
SIG_BCR_SIGNALING_PATHWAY	SIG_BCR_SIGNALING_PATHWAY		46	0.229245	0.829331	0.669291	1	1	4074	tags=20%, list=20%, signal=24%
KEGG_PEROXISOME	KEGG_PEROXISOME		77	0.20609	0.828889	0.720703	1	1	4907	tags=30%, list=24%, signal=39%
REACTOME_NCAM_SIGNALING_FOR_NEURITE_OUT_GROWTH	REACTOME_NCAM_SIGNALING_FOR_NEURITE_OUT_GROWTH		64	0.264572	0.828885	0.740158	1	1	2165	tags=13%, list=11%, signal=14%
KEGG_PYRUVATE_METABOLISM	KEGG_PYRUVATE_METABOLISM		40	0.254231	0.826975	0.727455	1	1	6306	tags=48%, list=31%, signal=69%
REACTOME_RAS_ACTIVATION_UOPN_CA2_INFUX_THROUGH_NMDA_RECEPTOR	REACTOME_RAS_ACTIVATION_UOPN_CA2_INFUX_THROUGH_NMDA_RECEPTOR		17	0.33414	0.82477	0.734653	1	1	3903	tags=29%, list=19%, signal=36%
REACTOME_LIGAND_GATED_ION_CHANNEL_TRANSPORT	REACTOME_LIGAND_GATED_ION_CHANNEL_TRANSPORT		21	0.387871	0.824362	0.754682	1	1	1933	tags=29%, list=10%, signal=32%
REACTOME_THROMBIN_SIGNALLING_THROUGH_PROTEINASE_ACTIVATED_RECEPTORS_PARS	REACTOME_THROMBIN_SIGNALLING_THROUGH_PROTEINASE_ACTIVATED_RECEPTORS_PARS		32	0.258089	0.82234	0.71869	1	1	665	tags=6%, list=3%, signal=6%
BIOCARTA_IL3_PATHWAY	BIOCARTA_IL3_PATHWAY		15	0.30641	0.821382	0.644567	1	1	756	tags=7%, list=4%, signal=7%
BIOCARTA_DC_PATHWAY	BIOCARTA_DC_PATHWAY		22	0.349094	0.820733	0.752495	1	1	717	tags=14%, list=4%, signal=14%
KEGG_PROGESTERONE_MEDIATED_OOCYTE_MATURATION	KEGG_PROGESTERONE_MEDIATED_OOCYTE_MATURATION		84	0.200746	0.820275	0.723529	1	1	2321	tags=10%, list=12%, signal=11%
KEGG_RENAL_CELL_CARCINOMA	KEGG_RENAL_CELL_CARCINOMA		70	0.208382	0.819786	0.650467	1	1	3729	tags=14%, list=19%, signal=17%
REACTOME_SIGNALING_BY_FGFR	REACTOME_SIGNALING_BY_FGFR		108	0.211443	0.819054	0.796296	1	1	2795	tags=11%, list=14%, signal=13%
KEGG_OTHER_GLYCAN_DEGRADATION	KEGG_OTHER_GLYCAN_DEGRADATION		16	0.310549	0.818348	0.692149	1	1	2719	tags=13%, list=14%, signal=14%
REACTOME_MYOGENESIS	REACTOME_MYOGENESIS		26	0.290537	0.817786	0.765568	1	1	4371	tags=35%, list=22%, signal=44%
REACTOME_REGULATION_OF_INSULIN_SECRETION_BY_GLUCAGON_LIKE_PEPTIDE1	REACTOME_REGULATION_OF_INSULIN_SECRETION_BY_GLUCAGON_LIKE_PEPTIDE1		42	0.261964	0.816613	0.769826	1	1	1669	tags=10%, list=8%, signal=10%
KEGG_NATURAL_KILLER_CELL_MEDIATED_CYTOTOXICITY	KEGG_NATURAL_KILLER_CELL_MEDIATED_CYTOTOXICITY		131	0.243152	0.815856	0.809009	1	1	3839	tags=22%, list=19%, signal=27%
ST_G_ALPHA_S_PATHWAY	ST_G_ALPHA_S_PATHWAY		16	0.304437	0.814944	0.690141	1	1	6315	tags=44%, list=31%, signal=64%
PID_P53_DOWNSTREAM_PATHWAY	PID_P53_DOWNSTREAM_PATHWAY		135	0.227388	0.81315	0.686	1	1	3990	tags=19%, list=20%, signal=24%
BIOCARTA_BCR_PATHWAY	BIOCARTA_BCR_PATHWAY		34	0.232325	0.81279	0.664694	1	1	3706	tags=18%, list=18%, signal=22%
BIOCARTA_MITOCHONDRIA_PATHWAY	BIOCARTA_MITOCHONDRIA_PATHWAY		21	0.241509	0.811109	0.671906	1	1	5640	tags=43%, list=28%, signal=60%
REACTOME_ENERGY_DEPENDENT_REGULATION_OF_MTOR_BY_LKB1_AMPK	REACTOME_ENERGY_DEPENDENT_REGULATION_OF_MTOR_BY_LKB1_AMPK		17	0.27478	0.811031	0.668041	1	1	6387	tags=41%, list=32%, signal=60%
REACTOME_SIGNALING_BY_FGFR_IN_DISEASE	REACTOME_SIGNALING_BY_FGFR_IN_DISEASE		121	0.203072	0.811002	0.789668	1	1	2795	tags=11%, list=14%, signal=12%
REACTOME_POST_TRANSLATIONAL_PROTEIN_MODIFICATION	REACTOME_POST_TRANSLATIONAL_PROTEIN_MODIFICATION		180	0.198776	0.80992	0.77881	1	1	3191	tags=12%, list=16%, signal=14%
KEGG_OOCYTE_MEIOSIS	KEGG_OOCYTE_MEIOSIS		111	0.197038	0.809714	0.731463	1	1	3665	tags=14%, list=18%, signal=16%
REACTOME_GLYCOSAMINOGLYCAN_METABOLISM	REACTOME_GLYCOSAMINOGLYCAN_METABOLISM		108	0.231318	0.809024	0.814196	1	1	4086	tags=20%, list=20%, signal=25%
BIOCARTA_HDAC_PATHWAY	BIOCARTA_HDAC_PATHWAY		28	0.262747	0.806997	0.705009	1	1	3584	tags=25%, list=18%, signal=30%
KEGG_THYROID_CANCER	KEGG_THYROID_CANCER		29	0.24893	0.805099	0.691235	1	1	4154	tags=21%, list=21%, signal=26%
PID_VEGFR1_PATHWAY	PID_VEGFR1_PATHWAY		26	0.275357	0.803159	0.645283	1	1	2819	tags=15%, list=14%, signal=18%
REACTOME_DOWNSTREAM_SIGNALING_OF_ACTIVATED_FGFR	REACTOME_DOWNSTREAM_SIGNALING_OF_ACTIVATED_FGFR		97	0.216871	0.802631	0.822306	1	1	2321	tags=10%, list=12%, signal=12%
KEGG_GLYCOSAMINOGLYCAN_BIOSYNTHESIS_CHONDROITIN_SULFATE	KEGG_GLYCOSAMINOGLYCAN_BIOSYNTHESIS_CHONDROITIN_SULFATE		22	0.277284	0.80256	0.720251	1	1	1688	tags=9%, list=8%, signal=10%
BIOCARTA_AKAPCENTROSOME_PATHWAY	BIOCARTA_AKAPCENTROSOME_PATHWAY		15	0.288294	0.801978	0.712946	1	1	6420	tags=33%, list=32%, signal=49%
REACTOME_PKB_MEDIATED_EVENTS	REACTOME_PKB_MEDIATED_EVENTS		28	0.221594	0.801939	0.718686	1	1	5778	tags=29%, list=29%, signal=40%
REACTOME_GLUCAGON_SIGNALING_IN_METABOLIC_REGULATION	REACTOME_GLUCAGON_SIGNALING_IN_METABOLIC_REGULATION		33	0.268624	0.801508	0.765625	1	1	1642	tags=9%, list=8%, signal=10%
BIOCARTA_G2_PATHWAY	BIOCARTA_G2_PATHWAY		24	0.261462	0.800658	0.67418	1	1	6337	tags=33%, list=32%, signal=49%
PID_MAPK_TRK_PATHWAY	PID_MAPK_TRK_PATHWAY		34	0.244501	0.800224	0.688976	1	1	2044	tags=9%, list=10%, signal=10%
BIOCARTA_ERK5_PATHWAY	BIOCARTA_ERK5_PATHWAY		17	0.274489	0.798197	0.684411	1	1	2321	tags=12%, list=12%, signal=13%
REACTOME_RIG_I_MDA5_MEDIATED_INDUCTION_OF_IFN_ALPHA_BETA_PATHWAYS	REACTOME_RIG_I_MDA5_MEDIATED_INDUCTION_OF_IFN_ALPHA_BETA_PATHWAYS		71	0.239473	0.798084	0.781447	1	1	937	tags=7%, list=5%, signal=7%
REACTOME_ASPARAGINE_N_LINKED_GLYCOSYLATION	REACTOME_ASPARAGINE_N_LINKED_GLYCOSYLATION		80	0.20856	0.797794	0.692913	1	1	847	tags=4%, list=4%, signal=4%
KEGG_LINOLEIC_ACID_METABOLISM	KEGG_LINOLEIC_ACID_METABOLISM		28	0.335399	0.790607	0.889583	1	1	1663	tags=21%, list=8%, signal=23%
KEGG_PROPANOATE_METABOLISM	KEGG_PROPANOATE_METABOLISM		32	0.252701	0.790157	0.702869	1	1	5338	tags=34%, list=27%, signal=47%
BIOCARTA_GPCR_PATHWAY	BIOCARTA_GPCR_PATHWAY		34	0.241691	0.789082	0.737643	1	1	5712	tags=24%, list=28%, signal=33%
REACTOME_TRANSFERRIN_ENDOCYTOSIS_AND_RECYCLING	REACTOME_TRANSFERRIN_ENDOCYTOSIS_AND_RECYCLING		25	0.249557	0.787344	0.718686	1	1	6349	tags=36%, list=32%, signal=53%
REACTOME_IL_2_SIGNALING	REACTOME_IL_2_SIGNALING		41	0.236136	0.784411	0.7251	1	1	2815	tags=12%, list=14%, signal=14%
REACTOME_TRAF6_MEDIATED_IRF7_ACTIVATION	REACTOME_TRAF6_MEDIATED_IRF7_ACTIVATION		29	0.322866	0.777173	0.828737	1	1	1833	tags=17%, list=9%, signal=19%
KEGG_ANTIGEN_PROCESSING_AND_PRESENTATION	KEGG_ANTIGEN_PROCESSING_AND_PRESENTATION		80	0.289485	0.776238	0.803571	1	1	1833	tags=14%, list=9%, signal=15%
REACTOME_APOPTOTIC_EXECUTION_PHASE	REACTOME_APOPTOTIC_EXECUTION_PHASE		52	0.223275	0.774829	0.788845	1	1	1313	tags=8%, list=7%, signal=8%
PID_HES_HEY_PATHWAY	PID_HES_HEY_PATHWAY		48	0.228709	0.774448	0.785851	1	1	4662	tags=23%, list=23%, signal=30%
BIOCARTA_MET_PATHWAY	BIOCARTA_MET_PATHWAY		37	0.242455	0.774423	0.707224	1	1	756	tags=5%, list=4%, signal=6%
REACTOME_ACETYLCHOLINE_BINDING_AND_DOWNSTREAM_EVENTS	REACTOME_ACETYLCHOLINE_BINDING_AND_DOWNSTREAM_EVENTS		15	0.3624	0.773605	0.844794	1	1	2937	tags=40%, list=15%, signal=47%
KEGG_FRUCTOSE_AND_MANNOSE_METABOLISM	KEGG_FRUCTOSE_AND_MANNOSE_METABOLISM		34	0.228605	0.771157	0.738144	1	1	5500	tags=35%, list=27%, signal=49%
BIOCARTA_EPO_PATHWAY	BIOCARTA_EPO_PATHWAY		19	0.260539	0.770933	0.737673	1	1	3706	tags=16%, list=18%, signal=19%
KEGG_PENTOSE_AND_GLUCURONATE_INTERCONVERSIONS	KEGG_PENTOSE_AND_GLUCURONATE_INTERCONVERSIONS		27	0.340126	0.770269	0.801136	1	1	4761	tags=37%, list=24%, signal=48%
SA_G1_AND_S_PHASES	SA_G1_AND_S_PHASES		15	0.280246	0.770159	0.701961	1	1	3459	tags=20%, list=17%, signal=24%
KEGG_STARCH_AND_SUCROSE_METABOLISM	KEGG_STARCH_AND_SUCROSE_METABOLISM		49	0.297819	0.770002	0.875764	1	1	4484	tags=31%, list=22%, signal=39%
KEGG_GLYCOLYSIS_GLUCONEOGENESIS	KEGG_GLYCOLYSIS_GLUCONEOGENESIS		62	0.25016	0.768195	0.862213	1	1	5326	tags=42%, list=27%, signal=57%
REACTOME_INSULIN_RECEPTOR_RECYCLING	REACTOME_INSULIN_RECEPTOR_RECYCLING		23	0.262693	0.764509	0.746589	1	1	6349	tags=35%, list=32%, signal=51%
BIOCARTA_HSP27_PATHWAY	BIOCARTA_HSP27_PATHWAY		15	0.278804	0.760441	0.760331	1	1	6142	tags=53%, list=31%, signal=77%
REACTOME_IL_3_5_AND_GM_CSF_SIGNALING	REACTOME_IL_3_5_AND_GM_CSF_SIGNALING		43	0.236504	0.760133	0.747454	1	1	3729	tags=16%, list=19%, signal=20%
BIOCARTA_INSULIN_PATHWAY	BIOCARTA_INSULIN_PATHWAY		22	0.274867	0.759479	0.720217	1	1	2321	tags=14%, list=12%, signal=15%
PID_FAS_PATHWAY	PID_FAS_PATHWAY		38	0.226194	0.758544	0.715976	1	1	5022	tags=29%, list=25%, signal=39%
REACTOME_G_BETA_GAMMA_SIGNALLING_THROUGH_PLC_BETA	REACTOME_G_BETA_GAMMA_SIGNALLING_THROUGH_PLC_BETA		20	0.256405	0.755962	0.814596	1	1	4384	tags=20%, list=22%, signal=26%
KEGG_ASCORBATE_AND_ALDARATE_METABOLISM	KEGG_ASCORBATE_AND_ALDARATE_METABOLISM		24	0.344798	0.7559	0.840607	1	1	4869	tags=42%, list=24%, signal=55%
REACTOME_KINESINS	REACTOME_KINESINS		24	0.251587	0.7557	0.730251	1	1	2285	tags=8%, list=11%, signal=9%
REACTOME_TRAF6_MEDIATED_NFKB_ACTIVATION	REACTOME_TRAF6_MEDIATED_NFKB_ACTIVATION		21	0.251563	0.752565	0.710472	1	1	729	tags=5%, list=4%, signal=5%
BIOCARTA_CCR5_PATHWAY	BIOCARTA_CCR5_PATHWAY		17	0.30388	0.75142	0.755814	1	1	3706	tags=18%, list=18%, signal=22%
REACTOME_TAK1_ACTIVATES_NFKB_BY_PHOSPHORYLATION_AND_ACTIVATION_OF_IKKS_COMPLEX	REACTOME_TAK1_ACTIVATES_NFKB_BY_PHOSPHORYLATION_AND_ACTIVATION_OF_IKKS_COMPLEX		23	0.242663	0.751298	0.74498	1	1	729	tags=4%, list=4%, signal=5%
REACTOME_ANTIGEN_PROCESSING_UBIQUITINATION_PROTEASOME_DEGRADATION	REACTOME_ANTIGEN_PROCESSING_UBIQUITINATION_PROTEASOME_DEGRADATION		198	0.137958	0.748645	0.765151	1	1	2627	tags=6%, list=13%, signal=6%
REACTOME_METABOLISM_OF_VITAMINS_AND_COFACTORS	REACTOME_METABOLISM_OF_VITAMINS_AND_COFACTORS		50	0.190189	0.748539	0.765625	1	1	4747	tags=20%, list=24%, signal=26%
REACTOME_FATTY_ACYL_COA_BIOSYNTHESIS	REACTOME_FATTY_ACYL_COA_BIOSYNTHESIS		18	0.261669	0.747111	0.773006	1	1	395	tags=6%, list=2%, signal=6%
REACTOME_PI_METABOLISM	REACTOME_PI_METABOLISM		47	0.206632	0.744916	0.745902	1	1	2321	tags=9%, list=12%, signal=10%
REACTOME_PURINE_METABOLISM	REACTOME_PURINE_METABOLISM		33	0.214691	0.744749	0.823529	1	1	2179	tags=9%, list=11%, signal=10%
REACTOME_REGULATION_OF_IFNA_SIGNALING	REACTOME_REGULATION_OF_IFNA_SIGNALING		23	0.336728	0.740586	0.885463	1	1	1833	tags=22%, list=9%, signal=24%
PID_IL3_PATHWAY	PID_IL3_PATHWAY		27	0.246812	0.739616	0.772313	1	1	6381	tags=41%, list=32%, signal=60%
KEGG_ARGININE_AND_PROLINE_METABOLISM	KEGG_ARGININE_AND_PROLINE_METABOLISM		54	0.215774	0.739317	0.913793	1	1	4869	tags=30%, list=24%, signal=39%
REACTOME_GABA_B_RECEPTOR_ACTIVATION	REACTOME_GABA_B_RECEPTOR_ACTIVATION		38	0.250744	0.73886	0.906746	1	1	4324	tags=24%, list=22%, signal=30%
REACTOME_GLUCURONIDATION	REACTOME_GLUCURONIDATION		17	0.364373	0.737058	0.870406	1	1	3402	tags=29%, list=17%, signal=35%
REACTOME_ARMS_MEDIATED_ACTIVATION	REACTOME_ARMS_MEDIATED_ACTIVATION		17	0.265301	0.735806	0.776423	1	1	959	tags=6%, list=5%, signal=6%
PID_PRL_SIGNALING_EVENTS_PATHWAY	PID_PRL_SIGNALING_EVENTS_PATHWAY		23	0.232879	0.735184	0.749511	1	1	6019	tags=43%, list=30%, signal=62%
BIOCARTA_MAL_PATHWAY	BIOCARTA_MAL_PATHWAY		19	0.237809	0.734903	0.796781	1	1	6112	tags=37%, list=30%, signal=53%
REACTOME_ABCA_TRANSPORTERS_IN_LIPID_HOMEOSTASIS	REACTOME_ABCA_TRANSPORTERS_IN_LIPID_HOMEOSTASIS		17	0.297678	0.734839	0.851626	1	1	3786	tags=35%, list=19%, signal=43%
REACTOME_FATTY_ACID_TRIACYLGLYCEROL_AND_KETONE_BODY_METABOLISM	REACTOME_FATTY_ACID_TRIACYLGLYCEROL_AND_KETONE_BODY_METABOLISM		167	0.162156	0.727791	0.864603	1	1	4947	tags=24%, list=25%, signal=32%
BIOCARTA_IL2RB_PATHWAY	BIOCARTA_IL2RB_PATHWAY		38	0.221114	0.725066	0.767892	1	1	2815	tags=11%, list=14%, signal=12%
PID_P38_MK2_PATHWAY	PID_P38_MK2_PATHWAY		21	0.240014	0.725008	0.768317	1	1	5597	tags=38%, list=28%, signal=53%
ST_JNK_MAPK_PATHWAY	ST_JNK_MAPK_PATHWAY		40	0.227225	0.723068	0.741445	1	1	2045	tags=8%, list=10%, signal=8%
REACTOME_METABOLISM_OF_POLYAMINES	REACTOME_METABOLISM_OF_POLYAMINES		15	0.229264	0.720778	0.789256	1	1	6606	tags=40%, list=33%, signal=60%
KEGG_PENTOSE_PHOSPHATE_PATHWAY	KEGG_PENTOSE_PHOSPHATE_PATHWAY		27	0.243811	0.718608	0.818725	1	1	4657	tags=33%, list=23%, signal=43%
BIOCARTA_WNT_PATHWAY	BIOCARTA_WNT_PATHWAY		26	0.223488	0.715384	0.802469	1	1	6285	tags=35%, list=31%, signal=50%
PID_RXR_VDR_PATHWAY	PID_RXR_VDR_PATHWAY		26	0.223949	0.713768	0.806026	1	1	5046	tags=23%, list=25%, signal=31%
PID_REELIN_PATHWAY	PID_REELIN_PATHWAY		29	0.225687	0.708856	0.859127	1	1	4353	tags=21%, list=22%, signal=26%
REACTOME_APC_C_CDC20_MEDIATED_DEGRADATION_OF_CYCLIN_B	REACTOME_APC_C_CDC20_MEDIATED_DEGRADATION_OF_CYCLIN_B		19	0.224424	0.708354	0.825103	1	1	15559	tags=100%, list=78%, signal=445%
REACTOME_TRIGLYCERIDE_BIOSYNTHESIS	REACTOME_TRIGLYCERIDE_BIOSYNTHESIS		38	0.199188	0.705329	0.817444	1	1	4907	tags=29%, list=24%, signal=38%
REACTOME_INHIBITION_OF_INSULIN_SECRETION_BY_ADRENALINE_NORADRENALINE	REACTOME_INHIBITION_OF_INSULIN_SECRETION_BY_ADRENALINE_NORADRENALINE		25	0.240349	0.703055	0.861111	1	1	1191	tags=8%, list=6%, signal=8%
PID_INSULIN_GLUCOSE_PATHWAY	PID_INSULIN_GLUCOSE_PATHWAY		26	0.230972	0.700651	0.829982	1	1	5161	tags=19%, list=26%, signal=26%
REACTOME_TOLL_RECEPTOR_CASCADES	REACTOME_TOLL_RECEPTOR_CASCADES		114	0.174041	0.700414	0.803435	1	1	2045	tags=5%, list=10%, signal=6%
REACTOME_POST_NMDA_RECEPTOR_ACTIVATION_EVENTS	REACTOME_POST_NMDA_RECEPTOR_ACTIVATION_EVENTS		33	0.229953	0.698764	0.931102	1	1	3903	tags=18%, list=19%, signal=23%
REACTOME_PROSTACYCLIN_SIGNALLING_THROUGH_PROSTACYCLIN_RECEPTOR	REACTOME_PROSTACYCLIN_SIGNALLING_THROUGH_PROSTACYCLIN_RECEPTOR		19	0.24501	0.698319	0.901961	1	1	665	tags=5%, list=3%, signal=5%
BIOCARTA_TNFR2_PATHWAY	BIOCARTA_TNFR2_PATHWAY		18	0.250162	0.697129	0.76908	1	1	15043	tags=100%, list=75%, signal=400%
REACTOME_PROLONGED_ERK_ACTIVATION_EVENTS	REACTOME_PROLONGED_ERK_ACTIVATION_EVENTS		19	0.244167	0.695755	0.816901	1	1	959	tags=5%, list=5%, signal=6%
BIOCARTA_MYOSIN_PATHWAY	BIOCARTA_MYOSIN_PATHWAY		31	0.220585	0.693526	0.843137	1	1	2457	tags=13%, list=12%, signal=15%
KEGG_CELL_ADHESION_MOLECULES_CAMS	KEGG_CELL_ADHESION_MOLECULES_CAMS		131	0.230986	0.692851	0.91716	1	1	4721	tags=31%, list=24%, signal=40%
PID_TXA2PATHWAY	PID_TXA2PATHWAY		57	0.201037	0.691881	0.867704	1	1	1418	tags=7%, list=7%, signal=8%
BIOCARTA_EDG1_PATHWAY	BIOCARTA_EDG1_PATHWAY		27	0.227134	0.690997	0.841393	1	1	5795	tags=41%, list=29%, signal=57%
PID_EPHA_FWDPATHWAY	PID_EPHA_FWDPATHWAY		34	0.21495	0.690053	0.911824	1	1	3422	tags=15%, list=17%, signal=18%
PID_HNF3A_PATHWAY	PID_HNF3A_PATHWAY		44	0.23905	0.687198	0.964844	1	1	3905	tags=20%, list=19%, signal=25%
PID_EPHRINB_REV_PATHWAY	PID_EPHRINB_REV_PATHWAY		30	0.240361	0.686122	0.893738	1	1	4125	tags=20%, list=21%, signal=25%
REACTOME_APC_CDC20_MEDIATED_DEGRADATION_OF_NEK2A	REACTOME_APC_CDC20_MEDIATED_DEGRADATION_OF_NEK2A		21	0.224446	0.685496	0.860041	1	1	15559	tags=100%, list=78%, signal=445%
PID_ENDOTHELIN_PATHWAY	PID_ENDOTHELIN_PATHWAY		63	0.202577	0.683074	0.922349	1	1	4039	tags=17%, list=20%, signal=22%
REACTOME_CONVERSION_FROM_APC_C_CDC20_TO_APC_C_CDH1_IN_LATE_ANAPHASE	REACTOME_CONVERSION_FROM_APC_C_CDC20_TO_APC_C_CDH1_IN_LATE_ANAPHASE		16	0.22439	0.681574	0.873211	1	1	15559	tags=100%, list=78%, signal=446%
REACTOME_COSTIMULATION_BY_THE_CD28_FAMILY	REACTOME_COSTIMULATION_BY_THE_CD28_FAMILY		61	0.23807	0.680426	0.753788	1	1	5795	tags=34%, list=29%, signal=48%
REACTOME_ADP_SIGNALLING_THROUGH_P2RY12	REACTOME_ADP_SIGNALLING_THROUGH_P2RY12		21	0.237943	0.679533	0.907298	1	1	5478	tags=29%, list=27%, signal=39%
REACTOME_INSULIN_SYNTHESIS_AND_PROCESSING	REACTOME_INSULIN_SYNTHESIS_AND_PROCESSING		20	0.246903	0.679025	0.871985	1	1	5658	tags=35%, list=28%, signal=49%
REACTOME_TRAF6_MEDIATED_INDUCTION_OF_NFKB_AND_MAP_KINASES_UPON_TLR7_8_OR_9_ACTIVATION	REACTOME_TRAF6_MEDIATED_INDUCTION_OF_NFKB_AND_MAP_KINASES_UPON_TLR7_8_OR_9_ACTIVATION		75	0.167811	0.678938	0.805769	1	1	2045	tags=5%, list=10%, signal=6%
PID_AR_TF_PATHWAY	PID_AR_TF_PATHWAY		51	0.202043	0.677854	0.885312	1	1	3706	tags=14%, list=18%, signal=17%
KEGG_AUTOIMMUNE_THYROID_DISEASE	KEGG_AUTOIMMUNE_THYROID_DISEASE		49	0.301655	0.677456	0.920495	1	1	2440	tags=22%, list=12%, signal=25%
BIOCARTA_BIOPEPTIDES_PATHWAY	BIOCARTA_BIOPEPTIDES_PATHWAY		42	0.197843	0.677417	0.892578	1	1	1326	tags=7%, list=7%, signal=8%
REACTOME_NUCLEAR_RECEPTOR_TRANSCRIPTION_PATHWAY	REACTOME_NUCLEAR_RECEPTOR_TRANSCRIPTION_PATHWAY		47	0.214039	0.676433	0.963783	1	1	4318	tags=21%, list=22%, signal=27%
PID_THROMBIN_PAR1_PATHWAY	PID_THROMBIN_PAR1_PATHWAY		43	0.20477	0.674323	0.849315	1	1	2430	tags=12%, list=12%, signal=13%
REACTOME_ACTIVATION_OF_NMDA_RECEPTOR_UPON_GLUTAMATE_BINDING_AND_POSTSYNAPTIC_EVENTS	REACTOME_ACTIVATION_OF_NMDA_RECEPTOR_UPON_GLUTAMATE_BINDING_AND_POSTSYNAPTIC_EVENTS		37	0.228399	0.664772	0.946429	1	1	3333	tags=19%, list=17%, signal=23%
PID_SYNDECAN_3_PATHWAY	PID_SYNDECAN_3_PATHWAY		17	0.26222	0.663471	0.911017	1	1	3299	tags=24%, list=16%, signal=28%
REACTOME_ENOS_ACTIVATION_AND_REGULATION	REACTOME_ENOS_ACTIVATION_AND_REGULATION		19	0.210074	0.661754	0.871094	1	1	6404	tags=37%, list=32%, signal=54%
REACTOME_REGULATION_OF_SIGNALING_BY_CBL	REACTOME_REGULATION_OF_SIGNALING_BY_CBL		18	0.237159	0.658817	0.810757	1	1	4648	tags=28%, list=23%, signal=36%
REACTOME_INHIBITION_OF_THE_PROTEOLYTIC_ACTIVITY_OF_APC_C_REQUIRED_FOR_THE_ONSET_OF_ANAPHASE_BY_MITOTIC_SPINDLE_CHECKPOINT_COMPONENTS	REACTOME_INHIBITION_OF_THE_PROTEOLYTIC_ACTIVITY_OF_APC_C_REQUIRED_FOR_THE_ONSET_OF_ANAPHASE_BY_MITOTIC_SPINDLE_CHECKPOINT_COMPONENTS		18	0.224412	0.657533	0.896208	1	1	15559	tags=100%, list=78%, signal=446%
BIOCARTA_CXCR4_PATHWAY	BIOCARTA_CXCR4_PATHWAY		24	0.219612	0.657191	0.851703	1	1	2600	tags=13%, list=13%, signal=14%
REACTOME_PHOSPHORYLATION_OF_THE_APC_C	REACTOME_PHOSPHORYLATION_OF_THE_APC_C		17	0.224401	0.65698	0.886869	1	1	15559	tags=100%, list=78%, signal=446%
KEGG_COLORECTAL_CANCER	KEGG_COLORECTAL_CANCER		62	0.176644	0.653506	0.827519	1	1	3806	tags=18%, list=19%, signal=22%
REACTOME_ENDOSOMAL_SORTING_COMPLEX_REQUIRED_FOR_TRANSPORT_ESCRT	REACTOME_ENDOSOMAL_SORTING_COMPLEX_REQUIRED_FOR_TRANSPORT_ESCRT		25	0.168678	0.650952	0.923379	1	1	14598	tags=96%, list=73%, signal=352%
REACTOME_MYD88_MAL_CASCADE_INITIATED_ON_PLASMA_MEMBRANE	REACTOME_MYD88_MAL_CASCADE_INITIATED_ON_PLASMA_MEMBRANE		81	0.156303	0.645873	0.839147	1	1	2045	tags=5%, list=10%, signal=5%
PID_ERA_GENOMIC_PATHWAY	PID_ERA_GENOMIC_PATHWAY		64	0.169456	0.644212	0.967871	1	1	5744	tags=28%, list=29%, signal=39%
REACTOME_SYNTHESIS_OF_BILE_ACIDS_AND_BILE_SALTS_VIA_7ALPHA_HYDROXYCHOLESTEROL	REACTOME_SYNTHESIS_OF_BILE_ACIDS_AND_BILE_SALTS_VIA_7ALPHA_HYDROXYCHOLESTEROL		15	0.28133	0.643465	0.957806	1	1	4671	tags=33%, list=23%, signal=43%
PID_AMB2_NEUTROPHILS_PATHWAY	PID_AMB2_NEUTROPHILS_PATHWAY		41	0.214291	0.642176	0.906374	1	1	4280	tags=22%, list=21%, signal=28%
REACTOME_DOWNSTREAM_TCR_SIGNALING	REACTOME_DOWNSTREAM_TCR_SIGNALING		34	0.253689	0.641558	0.814815	1	1	6175	tags=41%, list=31%, signal=59%
SA_MMP_CYTOKINE_CONNECTION	SA_MMP_CYTOKINE_CONNECTION		15	0.275707	0.637669	0.861004	1	1	303	tags=7%, list=2%, signal=7%
BIOCARTA_ETS_PATHWAY	BIOCARTA_ETS_PATHWAY		18	0.236876	0.635514	0.849237	1	1	756	tags=6%, list=4%, signal=6%
BIOCARTA_GLEEVEC_PATHWAY	BIOCARTA_GLEEVEC_PATHWAY		23	0.222193	0.635351	0.823985	1	1	2321	tags=9%, list=12%, signal=10%
REACTOME_G1_S_SPECIFIC_TRANSCRIPTION	REACTOME_G1_S_SPECIFIC_TRANSCRIPTION		16	0.250725	0.627889	0.852459	1	1	1420	tags=6%, list=7%, signal=7%
REACTOME_SHC_RELATED_EVENTS	REACTOME_SHC_RELATED_EVENTS		17	0.217067	0.625654	0.902344	1	1	2819	tags=12%, list=14%, signal=14%
KEGG_NICOTINATE_AND_NICOTINAMIDE_METABOLISM	KEGG_NICOTINATE_AND_NICOTINAMIDE_METABOLISM		24	0.215354	0.61558	0.962745	1	1	5598	tags=38%, list=28%, signal=52%
REACTOME_MITOCHONDRIAL_PROTEIN_IMPORT	REACTOME_MITOCHONDRIAL_PROTEIN_IMPORT		49	0.164934	0.612826	0.914583	1	1	16756	tags=100%, list=84%, signal=606%
REACTOME_BOTULINUM_NEUROTOXICITY	REACTOME_BOTULINUM_NEUROTOXICITY		18	0.191885	0.610293	0.926978	1	1	5161	tags=22%, list=26%, signal=30%
BIOCARTA_GCR_PATHWAY	BIOCARTA_GCR_PATHWAY		19	0.22191	0.609673	0.930233	1	1	2973	tags=16%, list=15%, signal=19%
PID_IL6_7_PATHWAY	PID_IL6_7_PATHWAY		47	0.19245	0.606526	0.94902	1	1	4682	tags=23%, list=23%, signal=30%
BIOCARTA_TCR_PATHWAY	BIOCARTA_TCR_PATHWAY		44	0.179695	0.598904	0.859345	1	1	3706	tags=14%, list=18%, signal=17%
PID_NETRIN_PATHWAY	PID_NETRIN_PATHWAY		32	0.175001	0.596337	0.969262	1	1	3682	tags=16%, list=18%, signal=19%
REACTOME_TRIF_MEDIATED_TLR3_SIGNALING	REACTOME_TRIF_MEDIATED_TLR3_SIGNALING		72	0.150428	0.596243	0.867424	1	1	756	tags=3%, list=4%, signal=3%
REACTOME_PEPTIDE_CHAIN_ELONGATION	REACTOME_PEPTIDE_CHAIN_ELONGATION		86	0.253698	0.595838	0.80083	1	1	5481	tags=23%, list=27%, signal=32%
SIG_REGULATION_OF_THE_ACTIN_CYTOSKELETON_BY_RHO_GTPASES	SIG_REGULATION_OF_THE_ACTIN_CYTOSKELETON_BY_RHO_GTPASES		35	0.187496	0.595531	0.970179	1	1	1033	tags=6%, list=5%, signal=6%
REACTOME_NOTCH1_INTRACELLULAR_DOMAIN_REGULATES_TRANSCRIPTION	REACTOME_NOTCH1_INTRACELLULAR_DOMAIN_REGULATES_TRANSCRIPTION		44	0.165381	0.593622	0.894	1	1	6115	tags=30%, list=30%, signal=42%
BIOCARTA_CD40_PATHWAY	BIOCARTA_CD40_PATHWAY		15	0.221597	0.591875	0.863366	1	1	3114	tags=13%, list=16%, signal=16%
BIOCARTA_AT1R_PATHWAY	BIOCARTA_AT1R_PATHWAY		32	0.174327	0.590108	0.901163	1	1	354	tags=3%, list=2%, signal=3%
BIOCARTA_CDC42RAC_PATHWAY	BIOCARTA_CDC42RAC_PATHWAY		16	0.201912	0.588601	0.920605	1	1	4976	tags=25%, list=25%, signal=33%
KEGG_RIBOFLAVIN_METABOLISM	KEGG_RIBOFLAVIN_METABOLISM		16	0.212921	0.588587	0.945674	1	1	6554	tags=44%, list=33%, signal=65%
REACTOME_NFKB_AND_MAP_KINASES_ACTIVATION_MEDIATED_BY_TLR4_SIGNALING_REPERTOIRE	REACTOME_NFKB_AND_MAP_KINASES_ACTIVATION_MEDIATED_BY_TLR4_SIGNALING_REPERTOIRE		70	0.147592	0.580738	0.891589	1	1	756	tags=3%, list=4%, signal=3%
REACTOME_ACTIVATED_TLR4_SIGNALLING	REACTOME_ACTIVATED_TLR4_SIGNALLING		91	0.139235	0.577244	0.930097	1	1	2045	tags=4%, list=10%, signal=5%
BIOCARTA_EIF_PATHWAY	BIOCARTA_EIF_PATHWAY		16	0.203583	0.577002	0.929719	1	1	15976	tags=100%, list=80%, signal=491%
BIOCARTA_RARRXR_PATHWAY	BIOCARTA_RARRXR_PATHWAY		15	0.227073	0.576669	0.936902	1	1	15505	tags=100%, list=77%, signal=440%
REACTOME_MAPK_TARGETS_NUCLEAR_EVENTS_MEDIATED_BY_MAP_KINASES	REACTOME_MAPK_TARGETS_NUCLEAR_EVENTS_MEDIATED_BY_MAP_KINASES		30	0.192479	0.571649	0.885277	1	1	2045	tags=7%, list=10%, signal=7%
PID_KIT_PATHWAY	PID_KIT_PATHWAY		52	0.159071	0.564903	0.92	1	1	3422	tags=12%, list=17%, signal=14%
PID_S1P_S1P2_PATHWAY	PID_S1P_S1P2_PATHWAY		24	0.195336	0.558216	0.918868	1	1	3706	tags=17%, list=18%, signal=20%
PID_PDGFRB_PATHWAY	PID_PDGFRB_PATHWAY		127	0.141694	0.554288	0.905123	1	1	5885	tags=24%, list=29%, signal=34%
KEGG_VIBRIO_CHOLERAE_INFECTION	KEGG_VIBRIO_CHOLERAE_INFECTION		54	0.141649	0.552492	0.983871	1	1	6349	tags=30%, list=32%, signal=43%
PID_PI3KCI_PATHWAY	PID_PI3KCI_PATHWAY		49	0.163586	0.545612	0.904854	1	1	4104	tags=18%, list=20%, signal=23%
BIOCARTA_MEF2D_PATHWAY	BIOCARTA_MEF2D_PATHWAY		18	0.180343	0.545172	0.970179	1	1	6934	tags=39%, list=35%, signal=59%
PID_NFAT_3PATHWAY	PID_NFAT_3PATHWAY		54	0.136003	0.536807	0.971831	1	1	6360	tags=31%, list=32%, signal=46%
REACTOME_SIGNALING_BY_FGFR1_FUSION_MUTANTS	REACTOME_SIGNALING_BY_FGFR1_FUSION_MUTANTS		17	0.188909	0.53563	0.936449	1	1	2542	tags=12%, list=13%, signal=13%
REACTOME_PRE_NOTCH_TRANSCRIPTION_AND_TRANSLATION	REACTOME_PRE_NOTCH_TRANSCRIPTION_AND_TRANSLATION		27	0.172391	0.535188	0.927273	1	1	16603	tags=100%, list=83%, signal=580%
BIOCARTA_CTLA4_PATHWAY	BIOCARTA_CTLA4_PATHWAY		19	0.239351	0.524273	0.941748	1	1	4034	tags=32%, list=20%, signal=39%
KEGG_RIBOSOME	KEGG_RIBOSOME		87	0.213441	0.518982	0.820202	1	1	5481	tags=20%, list=27%, signal=27%
KEGG_PORPHYRIN_AND_CHLOROPHYLL_METABOLISM	KEGG_PORPHYRIN_AND_CHLOROPHYLL_METABOLISM		40	0.205511	0.517565	1	1	1	6065	tags=35%, list=30%, signal=50%
REACTOME_INFLUENZA_VIRAL_RNA_TRANSCRIPTION_AND_REPLICATION	REACTOME_INFLUENZA_VIRAL_RNA_TRANSCRIPTION_AND_REPLICATION		102	0.199289	0.516314	0.820988	1	1	5481	tags=19%, list=27%, signal=26%
BIOCARTA_MTOR_PATHWAY	BIOCARTA_MTOR_PATHWAY		23	0.160031	0.513177	0.982857	1	1	6312	tags=26%, list=31%, signal=38%
REACTOME_PYRUVATE_METABOLISM_AND_CITRIC_ACID_TCA_CYCLE	REACTOME_PYRUVATE_METABOLISM_AND_CITRIC_ACID_TCA_CYCLE		40	0.139713	0.507615	0.969466	1	1	7047	tags=43%, list=35%, signal=65%
REACTOME_ACTIVATION_OF_THE_MRNA_UPON_BINDING_OF_THE_CAP_BINDING_COMPLEX_AND_EIFS_AND_SUBSEQUENT_BINDING_TO_43S	REACTOME_ACTIVATION_OF_THE_MRNA_UPON_BINDING_OF_THE_CAP_BINDING_COMPLEX_AND_EIFS_AND_SUBSEQUENT_BINDING_TO_43S		57	0.182241	0.501757	0.86653	1	1	4248	tags=14%, list=21%, signal=18%
REACTOME_SULFUR_AMINO_ACID_METABOLISM	REACTOME_SULFUR_AMINO_ACID_METABOLISM		24	0.157889	0.496271	0.987069	1	1	3129	tags=13%, list=16%, signal=15%
REACTOME_FORMATION_OF_THE_TERNARY_COMPLEX_AND_SUBSEQUENTLY_THE_43S_COMPLEX	REACTOME_FORMATION_OF_THE_TERNARY_COMPLEX_AND_SUBSEQUENTLY_THE_43S_COMPLEX		49	0.193321	0.495083	0.861224	1	1	4248	tags=14%, list=21%, signal=18%
REACTOME_3_UTR_MEDIATED_TRANSLATIONAL_REGULATION	REACTOME_3_UTR_MEDIATED_TRANSLATIONAL_REGULATION		106	0.191295	0.494271	0.853249	1	1	5580	tags=20%, list=28%, signal=27%
BIOCARTA_RAS_PATHWAY	BIOCARTA_RAS_PATHWAY		23	0.151527	0.483157	0.982213	1	1	5999	tags=30%, list=30%, signal=43%
REACTOME_PYRUVATE_METABOLISM	REACTOME_PYRUVATE_METABOLISM		18	0.160904	0.475192	0.99241	1	1	7047	tags=44%, list=35%, signal=68%
PID_BCR_5PATHWAY	PID_BCR_5PATHWAY		65	0.1316	0.449576	0.968811	1	1	4074	tags=14%, list=20%, signal=17%
PID_LKB1_PATHWAY	PID_LKB1_PATHWAY		47	0.109395	0.428299	0.998031	1	1	17867	tags=100%, list=89%, signal=914%
REACTOME_G0_AND_EARLY_G1	REACTOME_G0_AND_EARLY_G1		23	0.157995	0.426806	0.981891	1	1	1420	tags=4%, list=7%, signal=5%
REACTOME_TCR_SIGNALING	REACTOME_TCR_SIGNALING		51	0.156734	0.422348	0.954545	1	1	5879	tags=29%, list=29%, signal=42%
REACTOME_E2F_MEDIATED_REGULATION_OF_DNA_REPLICATION	REACTOME_E2F_MEDIATED_REGULATION_OF_DNA_REPLICATION		27	0.140664	0.408736	0.995968	1	1	6616	tags=30%, list=33%, signal=44%
REACTOME_NONSENSE_MEDIATED_DECAY_ENHANCED_BY_THE_EXON_JUNCTION_COMPLEX	REACTOME_NONSENSE_MEDIATED_DECAY_ENHANCED_BY_THE_EXON_JUNCTION_COMPLEX		105	0.152936	0.407672	0.914226	1	1	5481	tags=17%, list=27%, signal=23%
REACTOME_MITOTIC_G2_G2_M_PHASES	REACTOME_MITOTIC_G2_G2_M_PHASES		74	0.108242	0.405821	0.991903	1	1	17893	tags=100%, list=89%, signal=923%
REACTOME_PD1_SIGNALING	REACTOME_PD1_SIGNALING		17	0.215275	0.395029	0.978516	1	1	6175	tags=47%, list=31%, signal=68%
REACTOME_INFLUENZA_LIFE_CYCLE	REACTOME_INFLUENZA_LIFE_CYCLE		136	0.120526	0.371438	0.940083	1	1	17655	tags=100%, list=88%, signal=829%
REACTOME_SRP_DEPENDENT_COTRANSLATIONAL_PROTEIN_TARGETING_TO_MEMBRANE	REACTOME_SRP_DEPENDENT_COTRANSLATIONAL_PROTEIN_TARGETING_TO_MEMBRANE		110	0.121091	0.328792	0.983437	1	1	5481	tags=17%, list=27%, signal=24%
REACTOME_TRANSLATION	REACTOME_TRANSLATION		147	0.0997486	0.303416	0.985567	0.999744	1	18070	tags=100%, list=90%, signal=1002%

## Sheet: Table S5D
Table S5D. Canonical pathway enrichment of GSEA report for wild-type PIK3CA.
NAME	GS<br> follow link to MSigDB	GS DETAILS	SIZE	ES	NES	NOM p-val	FDR q-val	FWER p-val	RANK AT MAX	LEADING EDGE
KEGG_GLYCOSAMINOGLYCAN_BIOSYNTHESIS_KERATAN_SULFATE	KEGG_GLYCOSAMINOGLYCAN_BIOSYNTHESIS_KERATAN_SULFATE	Details ...	15	-0.708949	-1.87664	0	1	0.365	3887	tags=60%, list=19%, signal=74%
BIOCARTA_NDKDYNAMIN_PATHWAY	BIOCARTA_NDKDYNAMIN_PATHWAY	Details ...	18	-0.529097	-1.84566	0.00403226	0.89904	0.448	6126	tags=50%, list=31%, signal=72%
BIOCARTA_ERK_PATHWAY	BIOCARTA_ERK_PATHWAY	Details ...	28	-0.592698	-1.82888	0.00208768	0.70669	0.496	2739	tags=36%, list=14%, signal=41%
BIOCARTA_ARAP_PATHWAY	BIOCARTA_ARAP_PATHWAY	Details ...	17	-0.593603	-1.76855	0	0.947763	0.653	6170	tags=59%, list=31%, signal=85%
REACTOME_MRNA_3_END_PROCESSING	REACTOME_MRNA_3_END_PROCESSING	Details ...	25	-0.56997	-1.74048	0.00203252	1	0.719	7907	tags=80%, list=39%, signal=132%
ST_PHOSPHOINOSITIDE_3_KINASE_PATHWAY	ST_PHOSPHOINOSITIDE_3_KINASE_PATHWAY	Details ...	37	-0.467082	-1.71268	0.0213675	1	0.772	2537	tags=19%, list=13%, signal=22%
SIG_PIP3_SIGNALING_IN_CARDIAC_MYOCTES	SIG_PIP3_SIGNALING_IN_CARDIAC_MYOCTES	Details ...	67	-0.435682	-1.69798	0.00860215	1	0.797	4916	tags=36%, list=25%, signal=47%
REACTOME_CLEAVAGE_OF_GROWING_TRANSCRIPT_IN_THE_TERMINATION_REGION_	REACTOME_CLEAVAGE_OF_GROWING_TRANSCRIPT_IN_THE_TERMINATION_REGION_	Details ...	34	-0.518629	-1.68874	0.00813008	0.979863	0.815	8213	tags=71%, list=41%, signal=119%
REACTOME_BIOSYNTHESIS_OF_THE_N_GLYCAN_PRECURSOR_DOLICHOL_LIPID_LINKED_OLIGOSACCHARIDE_LLO_AND_TRANSFER_TO_A_NASCENT_PROTEIN	REACTOME_BIOSYNTHESIS_OF_THE_N_GLYCAN_PRECURSOR_DOLICHOL_LIPID_LINKED_OLIGOSACCHARIDE_LLO_AND_TRANSFER_TO_A_NASCENT_PROTEIN	Details ...	28	-0.477215	-1.68809	0.0268595	0.875754	0.817	7758	tags=61%, list=39%, signal=99%
REACTOME_ACYL_CHAIN_REMODELLING_OF_PC	REACTOME_ACYL_CHAIN_REMODELLING_OF_PC	Details ...	22	-0.654493	-1.65239	0.0102669	1	0.864	3221	tags=45%, list=16%, signal=54%
REACTOME_EGFR_DOWNREGULATION	REACTOME_EGFR_DOWNREGULATION	Details ...	24	-0.501292	-1.62735	0.0261569	1	0.896	7669	tags=54%, list=38%, signal=88%
REACTOME_SHC1_EVENTS_IN_EGFR_SIGNALING	REACTOME_SHC1_EVENTS_IN_EGFR_SIGNALING	Details ...	15	-0.570039	-1.60576	0.0177515	1	0.915	1779	tags=20%, list=9%, signal=22%
KEGG_SMALL_CELL_LUNG_CANCER	KEGG_SMALL_CELL_LUNG_CANCER	Details ...	84	-0.452752	-1.59589	0.0250522	1	0.925	5015	tags=44%, list=25%, signal=58%
REACTOME_ASSOCIATION_OF_TRIC_CCT_WITH_TARGET_PROTEINS_DURING_BIOSYNTHESIS	REACTOME_ASSOCIATION_OF_TRIC_CCT_WITH_TARGET_PROTEINS_DURING_BIOSYNTHESIS	Details ...	26	-0.466574	-1.58928	0.0392562	1	0.928	7464	tags=65%, list=37%, signal=104%
REACTOME_RNA_POL_II_TRANSCRIPTION	REACTOME_RNA_POL_II_TRANSCRIPTION	Details ...	93	-0.388629	-1.57555	0.0562249	1	0.938	8395	tags=61%, list=42%, signal=105%
BIOCARTA_TEL_PATHWAY	BIOCARTA_TEL_PATHWAY	Details ...	18	-0.547317	-1.56743	0.0423387	1	0.944	5012	tags=28%, list=25%, signal=37%
REACTOME_PROCESSING_OF_CAPPED_INTRONLESS_PRE_MRNA	REACTOME_PROCESSING_OF_CAPPED_INTRONLESS_PRE_MRNA	Details ...	23	-0.486924	-1.5656	0.0451745	1	0.944	8213	tags=65%, list=41%, signal=110%
REACTOME_ANTIGEN_PRESENTATION_FOLDING_ASSEMBLY_AND_PEPTIDE_LOADING_OF_CLASS_I_MHC	REACTOME_ANTIGEN_PRESENTATION_FOLDING_ASSEMBLY_AND_PEPTIDE_LOADING_OF_CLASS_I_MHC	Details ...	20	-0.692512	-1.56204	0.0360721	1	0.949	3233	tags=45%, list=16%, signal=54%
REACTOME_AUTODEGRADATION_OF_CDH1_BY_CDH1_APC_C	REACTOME_AUTODEGRADATION_OF_CDH1_BY_CDH1_APC_C	Details ...	56	-0.409744	-1.55766	0.104536	1	0.95	9183	tags=70%, list=46%, signal=128%
KEGG_PHENYLALANINE_METABOLISM	KEGG_PHENYLALANINE_METABOLISM	Details ...	18	-0.612735	-1.55607	0.0248963	1	0.953	2848	tags=50%, list=14%, signal=58%
REACTOME_ACYL_CHAIN_REMODELLING_OF_PG	REACTOME_ACYL_CHAIN_REMODELLING_OF_PG		16	-0.701257	-1.55423	0.0238095	1	0.953	3221	tags=56%, list=16%, signal=67%
PID_A6B1_A6B4_INTEGRIN_PATHWAY	PID_A6B1_A6B4_INTEGRIN_PATHWAY		46	-0.521814	-1.54825	0.0521921	1	0.955	4882	tags=50%, list=24%, signal=66%
PID_INTEGRIN_CS_PATHWAY	PID_INTEGRIN_CS_PATHWAY		26	-0.574474	-1.5461	0.0371094	0.997629	0.957	4989	tags=54%, list=25%, signal=72%
REACTOME_MRNA_PROCESSING	REACTOME_MRNA_PROCESSING		146	-0.400336	-1.5447	0.0761099	0.96427	0.959	7661	tags=57%, list=38%, signal=91%
BIOCARTA_SPRY_PATHWAY	BIOCARTA_SPRY_PATHWAY		18	-0.562699	-1.5425	0.0421687	0.938743	0.961	1779	tags=22%, list=9%, signal=24%
SA_PTEN_PATHWAY	SA_PTEN_PATHWAY		17	-0.498453	-1.54011	0.0469083	0.91654	0.961	7510	tags=59%, list=37%, signal=94%
REACTOME_TGF_BETA_RECEPTOR_SIGNALING_ACTIVATES_SMADS	REACTOME_TGF_BETA_RECEPTOR_SIGNALING_ACTIVATES_SMADS		24	-0.469713	-1.53988	0.0688172	0.883912	0.961	6576	tags=63%, list=33%, signal=93%
REACTOME_ACYL_CHAIN_REMODELLING_OF_PI	REACTOME_ACYL_CHAIN_REMODELLING_OF_PI		15	-0.701533	-1.53922	0.0105932	0.855938	0.961	3221	tags=53%, list=16%, signal=63%
KEGG_SPLICEOSOME	KEGG_SPLICEOSOME		114	-0.400357	-1.53831	0.0803213	0.832132	0.962	8273	tags=61%, list=41%, signal=102%
REACTOME_ACYL_CHAIN_REMODELLING_OF_PE	REACTOME_ACYL_CHAIN_REMODELLING_OF_PE		21	-0.62569	-1.53556	0.0227743	0.819847	0.962	5002	tags=52%, list=25%, signal=70%
BIOCARTA_PROTEASOME_PATHWAY	BIOCARTA_PROTEASOME_PATHWAY		28	-0.477193	-1.52257	0.0836653	0.863778	0.967	8947	tags=68%, list=45%, signal=122%
REACTOME_MRNA_SPLICING	REACTOME_MRNA_SPLICING		97	-0.42297	-1.50657	0.0815109	0.923603	0.973	8254	tags=62%, list=41%, signal=105%
PID_ARF_3PATHWAY	PID_ARF_3PATHWAY		19	-0.438152	-1.50095	0.0493827	0.929163	0.975	7141	tags=58%, list=36%, signal=90%
BIOCARTA_LONGEVITY_PATHWAY	BIOCARTA_LONGEVITY_PATHWAY		15	-0.547667	-1.48959	0.0472279	0.966601	0.977	4018	tags=47%, list=20%, signal=58%
REACTOME_NEP_NS2_INTERACTS_WITH_THE_CELLULAR_EXPORT_MACHINERY	REACTOME_NEP_NS2_INTERACTS_WITH_THE_CELLULAR_EXPORT_MACHINERY		27	-0.522927	-1.4847	0.0449898	0.967256	0.979	6994	tags=70%, list=35%, signal=108%
REACTOME_NUCLEAR_EVENTS_KINASE_AND_TRANSCRIPTION_FACTOR_ACTIVATION	REACTOME_NUCLEAR_EVENTS_KINASE_AND_TRANSCRIPTION_FACTOR_ACTIVATION		24	-0.462365	-1.48331	0.0857741	0.947978	0.98	9055	tags=71%, list=45%, signal=129%
PID_MYC_PATHWAY	PID_MYC_PATHWAY		25	-0.424911	-1.47789	0.06639	0.95191	0.981	8937	tags=68%, list=45%, signal=122%
SIG_IL4RECEPTOR_IN_B_LYPHOCYTES	SIG_IL4RECEPTOR_IN_B_LYPHOCYTES		27	-0.43306	-1.4758	0.104208	0.939111	0.981	5532	tags=44%, list=28%, signal=61%
REACTOME_TRANSPORT_OF_RIBONUCLEOPROTEINS_INTO_THE_HOST_NUCLEUS	REACTOME_TRANSPORT_OF_RIBONUCLEOPROTEINS_INTO_THE_HOST_NUCLEUS		27	-0.520064	-1.46852	0.0555556	0.953184	0.982	6994	tags=70%, list=35%, signal=108%
REACTOME_SIGNAL_TRANSDUCTION_BY_L1	REACTOME_SIGNAL_TRANSDUCTION_BY_L1		34	-0.449943	-1.46768	0.0809129	0.933855	0.983	6989	tags=56%, list=35%, signal=86%
REACTOME_PROCESSING_OF_CAPPED_INTRON_CONTAINING_PRE_MRNA	REACTOME_PROCESSING_OF_CAPPED_INTRON_CONTAINING_PRE_MRNA		126	-0.415549	-1.46505	0.11336	0.926032	0.985	7661	tags=58%, list=38%, signal=93%
REACTOME_ACYL_CHAIN_REMODELLING_OF_PS	REACTOME_ACYL_CHAIN_REMODELLING_OF_PS		15	-0.664249	-1.45169	0.0466102	0.975894	0.988	3221	tags=40%, list=16%, signal=48%
KEGG_ADHERENS_JUNCTION	KEGG_ADHERENS_JUNCTION		73	-0.401101	-1.45001	0.0936819	0.961922	0.988	4595	tags=33%, list=23%, signal=42%
BIOCARTA_IL1R_PATHWAY	BIOCARTA_IL1R_PATHWAY		33	-0.474921	-1.44959	0.104167	0.942335	0.988	3114	tags=30%, list=16%, signal=36%
REACTOME_ER_PHAGOSOME_PATHWAY	REACTOME_ER_PHAGOSOME_PATHWAY		58	-0.444408	-1.44803	0.170254	0.92973	0.988	7069	tags=53%, list=35%, signal=82%
REACTOME_SMOOTH_MUSCLE_CONTRACTION	REACTOME_SMOOTH_MUSCLE_CONTRACTION		23	-0.641771	-1.44672	0.120332	0.915905	0.991	3961	tags=57%, list=20%, signal=70%
REACTOME_ACTIVATED_NOTCH1_TRANSMITS_SIGNAL_TO_THE_NUCLEUS	REACTOME_ACTIVATED_NOTCH1_TRANSMITS_SIGNAL_TO_THE_NUCLEUS		26	-0.458823	-1.44581	0.0787234	0.901064	0.992	7044	tags=62%, list=35%, signal=95%
REACTOME_DOWNREGULATION_OF_TGF_BETA_RECEPTOR_SIGNALING	REACTOME_DOWNREGULATION_OF_TGF_BETA_RECEPTOR_SIGNALING		21	-0.445985	-1.44429	0.119149	0.889617	0.992	6576	tags=62%, list=33%, signal=92%
REACTOME_ELONGATION_ARREST_AND_RECOVERY	REACTOME_ELONGATION_ARREST_AND_RECOVERY		31	-0.374439	-1.44095	0.130682	0.888227	0.993	8205	tags=52%, list=41%, signal=87%
PID_ANTHRAX_PATHWAY	PID_ANTHRAX_PATHWAY		17	-0.503012	-1.44086	0.114345	0.870862	0.993	3637	tags=41%, list=18%, signal=50%
REACTOME_SIGNALING_BY_CONSTITUTIVELY_ACTIVE_EGFR	REACTOME_SIGNALING_BY_CONSTITUTIVELY_ACTIVE_EGFR		17	-0.493368	-1.43816	0.0969697	0.866381	0.994	2537	tags=24%, list=13%, signal=27%
REACTOME_ANTIVIRAL_MECHANISM_BY_IFN_STIMULATED_GENES	REACTOME_ANTIVIRAL_MECHANISM_BY_IFN_STIMULATED_GENES		65	-0.394619	-1.4381	0.145455	0.850043	0.994	6994	tags=54%, list=35%, signal=82%
REACTOME_HOST_INTERACTIONS_OF_HIV_FACTORS	REACTOME_HOST_INTERACTIONS_OF_HIV_FACTORS		120	-0.320752	-1.42986	0.145749	0.87399	0.995	7069	tags=48%, list=35%, signal=74%
KEGG_PYRIMIDINE_METABOLISM	KEGG_PYRIMIDINE_METABOLISM		98	-0.2993	-1.42876	0.10495	0.863101	0.996	6639	tags=43%, list=33%, signal=64%
KEGG_GLYCOSYLPHOSPHATIDYLINOSITOL_GPI_ANCHOR_BIOSYNTHESIS	KEGG_GLYCOSYLPHOSPHATIDYLINOSITOL_GPI_ANCHOR_BIOSYNTHESIS		25	-0.4027	-1.4271	0.0874752	0.855165	0.996	9479	tags=72%, list=47%, signal=136%
REACTOME_TRANSPORT_OF_MATURE_TRANSCRIPT_TO_CYTOPLASM	REACTOME_TRANSPORT_OF_MATURE_TRANSCRIPT_TO_CYTOPLASM		44	-0.456864	-1.41976	0.105372	0.873536	0.997	7525	tags=64%, list=38%, signal=102%
BIOCARTA_CTCF_PATHWAY	BIOCARTA_CTCF_PATHWAY		23	-0.487977	-1.41777	0.132075	0.867222	0.997	5142	tags=43%, list=26%, signal=58%
PID_S1P_META_PATHWAY	PID_S1P_META_PATHWAY		21	-0.475405	-1.41629	0.112766	0.859222	0.997	3654	tags=43%, list=18%, signal=52%
REACTOME_MRNA_SPLICING_MINOR_PATHWAY	REACTOME_MRNA_SPLICING_MINOR_PATHWAY		38	-0.412477	-1.41569	0.1587	0.847405	0.997	8781	tags=68%, list=44%, signal=121%
REACTOME_ASSEMBLY_OF_THE_PRE_REPLICATIVE_COMPLEX	REACTOME_ASSEMBLY_OF_THE_PRE_REPLICATIVE_COMPLEX		57	-0.380614	-1.41427	0.179134	0.839546	0.997	7871	tags=61%, list=39%, signal=101%
REACTOME_ACTIVATION_OF_CHAPERONE_GENES_BY_XBP1S	REACTOME_ACTIVATION_OF_CHAPERONE_GENES_BY_XBP1S		44	-0.410715	-1.4009	0.146341	0.883863	0.998	7788	tags=57%, list=39%, signal=93%
PID_ERBB1_INTERNALIZATION_PATHWAY	PID_ERBB1_INTERNALIZATION_PATHWAY		40	-0.396147	-1.4002	0.139676	0.872856	0.998	4672	tags=28%, list=23%, signal=36%
KEGG_GLYCEROPHOSPHOLIPID_METABOLISM	KEGG_GLYCEROPHOSPHOLIPID_METABOLISM		76	-0.375208	-1.40004	0.0424628	0.859762	0.998	4242	tags=34%, list=21%, signal=43%
REACTOME_PRE_NOTCH_PROCESSING_IN_GOLGI	REACTOME_PRE_NOTCH_PROCESSING_IN_GOLGI		16	-0.46589	-1.39519	0.139721	0.867371	0.999	3947	tags=38%, list=20%, signal=47%
REACTOME_ERK_MAPK_TARGETS	REACTOME_ERK_MAPK_TARGETS		21	-0.442001	-1.3841	0.17161	0.903179	0.999	9055	tags=67%, list=45%, signal=121%
BIOCARTA_INTEGRIN_PATHWAY	BIOCARTA_INTEGRIN_PATHWAY		38	-0.416277	-1.37605	0.15812	0.925512	0.999	7008	tags=58%, list=35%, signal=89%
REACTOME_CDT1_ASSOCIATION_WITH_THE_CDC6_ORC_ORIGIN_COMPLEX	REACTOME_CDT1_ASSOCIATION_WITH_THE_CDC6_ORC_ORIGIN_COMPLEX		48	-0.378268	-1.37602	0.183236	0.911845	0.999	8947	tags=73%, list=45%, signal=131%
REACTOME_KERATAN_SULFATE_KERATIN_METABOLISM	REACTOME_KERATAN_SULFATE_KERATIN_METABOLISM		30	-0.47154	-1.37593	0.0993915	0.898592	0.999	3985	tags=40%, list=20%, signal=50%
REACTOME_TRANSPORT_OF_MATURE_MRNA_DERIVED_FROM_AN_INTRONLESS_TRANSCRIPT	REACTOME_TRANSPORT_OF_MATURE_MRNA_DERIVED_FROM_AN_INTRONLESS_TRANSCRIPT		33	-0.458365	-1.37116	0.136842	0.906007	0.999	6994	tags=61%, list=35%, signal=93%
REACTOME_CDK_MEDIATED_PHOSPHORYLATION_AND_REMOVAL_OF_CDC6	REACTOME_CDK_MEDIATED_PHOSPHORYLATION_AND_REMOVAL_OF_CDC6		46	-0.375823	-1.36249	0.172549	0.930732	1	7871	tags=61%, list=39%, signal=100%
REACTOME_SYNTHESIS_OF_PA	REACTOME_SYNTHESIS_OF_PA		27	-0.493259	-1.35394	0.109278	0.95516	1	4242	tags=41%, list=21%, signal=52%
REACTOME_DESTABILIZATION_OF_MRNA_BY_KSRP	REACTOME_DESTABILIZATION_OF_MRNA_BY_KSRP		17	-0.398801	-1.35228	0.132383	0.949715	1	5933	tags=41%, list=30%, signal=58%
REACTOME_KERATAN_SULFATE_BIOSYNTHESIS	REACTOME_KERATAN_SULFATE_BIOSYNTHESIS		26	-0.48562	-1.35054	0.102823	0.94476	1	3887	tags=42%, list=19%, signal=52%
REACTOME_UNFOLDED_PROTEIN_RESPONSE	REACTOME_UNFOLDED_PROTEIN_RESPONSE		76	-0.336065	-1.34708	0.200811	0.947823	1	7788	tags=58%, list=39%, signal=94%
REACTOME_SIGNALING_BY_TGF_BETA_RECEPTOR_COMPLEX	REACTOME_SIGNALING_BY_TGF_BETA_RECEPTOR_COMPLEX		60	-0.378697	-1.34143	0.192797	0.960264	1	7005	tags=55%, list=35%, signal=84%
REACTOME_P53_DEPENDENT_G1_DNA_DAMAGE_RESPONSE	REACTOME_P53_DEPENDENT_G1_DNA_DAMAGE_RESPONSE		53	-0.336257	-1.33814	0.187867	0.961195	1	8347	tags=60%, list=42%, signal=103%
REACTOME_LATE_PHASE_OF_HIV_LIFE_CYCLE	REACTOME_LATE_PHASE_OF_HIV_LIFE_CYCLE		101	-0.333346	-1.33345	0.2	0.96969	1	7909	tags=54%, list=39%, signal=89%
SIG_INSULIN_RECEPTOR_PATHWAY_IN_CARDIAC_MYOCYTES	SIG_INSULIN_RECEPTOR_PATHWAY_IN_CARDIAC_MYOCYTES		51	-0.345274	-1.33304	0.143443	0.958984	1	3385	tags=25%, list=17%, signal=31%
KEGG_ECM_RECEPTOR_INTERACTION	KEGG_ECM_RECEPTOR_INTERACTION		83	-0.479731	-1.33217	0.129771	0.950774	1	2715	tags=41%, list=14%, signal=47%
REACTOME_M_G1_TRANSITION	REACTOME_M_G1_TRANSITION		72	-0.355784	-1.32875	0.219067	0.952783	1	7871	tags=60%, list=39%, signal=98%
REACTOME_COMPLEMENT_CASCADE	REACTOME_COMPLEMENT_CASCADE		29	-0.534947	-1.32856	0.0748441	0.941771	1	3577	tags=41%, list=18%, signal=50%
REACTOME_ANTIGEN_PROCESSING_CROSS_PRESENTATION	REACTOME_ANTIGEN_PROCESSING_CROSS_PRESENTATION		72	-0.377354	-1.31703	0.236791	0.979635	1	7069	tags=47%, list=35%, signal=73%
REACTOME_AUTODEGRADATION_OF_THE_E3_UBIQUITIN_LIGASE_COP1	REACTOME_AUTODEGRADATION_OF_THE_E3_UBIQUITIN_LIGASE_COP1		47	-0.354768	-1.30693	0.195695	1	1	8347	tags=62%, list=42%, signal=105%
KEGG_N_GLYCAN_BIOSYNTHESIS	KEGG_N_GLYCAN_BIOSYNTHESIS		46	-0.375497	-1.29989	0.238289	1	1	5385	tags=43%, list=27%, signal=59%
BIOCARTA_COMP_PATHWAY	BIOCARTA_COMP_PATHWAY		18	-0.61324	-1.29756	0.141975	1	1	1791	tags=33%, list=9%, signal=37%
KEGG_ENDOCYTOSIS	KEGG_ENDOCYTOSIS		180	-0.290008	-1.2973	0.141393	1	1	4980	tags=28%, list=25%, signal=37%
REACTOME_HIV_INFECTION	REACTOME_HIV_INFECTION		193	-0.26891	-1.29112	0.253061	1	1	7909	tags=50%, list=39%, signal=82%
REACTOME_POST_TRANSLATIONAL_MODIFICATION_SYNTHESIS_OF_GPI_ANCHORED_PROTEINS	REACTOME_POST_TRANSLATIONAL_MODIFICATION_SYNTHESIS_OF_GPI_ANCHORED_PROTEINS		26	-0.354649	-1.28975	0.207819	1	1	9479	tags=69%, list=47%, signal=131%
REACTOME_RNA_POL_I_TRANSCRIPTION_TERMINATION	REACTOME_RNA_POL_I_TRANSCRIPTION_TERMINATION		21	-0.38955	-1.28417	0.205285	1	1	5911	tags=48%, list=29%, signal=67%
KEGG_RNA_POLYMERASE	KEGG_RNA_POLYMERASE		29	-0.351349	-1.28134	0.202811	1	1	8205	tags=55%, list=41%, signal=93%
ST_WNT_BETA_CATENIN_PATHWAY	ST_WNT_BETA_CATENIN_PATHWAY		34	-0.41794	-1.28041	0.156576	1	1	1058	tags=18%, list=5%, signal=19%
BIOCARTA_CASPASE_PATHWAY	BIOCARTA_CASPASE_PATHWAY		23	-0.429394	-1.27788	0.232422	1	1	3637	tags=35%, list=18%, signal=42%
REACTOME_RNA_POL_II_PRE_TRANSCRIPTION_EVENTS	REACTOME_RNA_POL_II_PRE_TRANSCRIPTION_EVENTS		59	-0.319773	-1.2752	0.223819	1	1	8362	tags=54%, list=42%, signal=93%
PID_ERBB1_RECEPTOR_PROXIMAL_PATHWAY	PID_ERBB1_RECEPTOR_PROXIMAL_PATHWAY		35	-0.407035	-1.27477	0.254132	1	1	4522	tags=29%, list=23%, signal=37%
KEGG_PROTEIN_EXPORT	KEGG_PROTEIN_EXPORT		23	-0.39881	-1.27403	0.208835	1	1	7213	tags=48%, list=36%, signal=75%
ST_GAQ_PATHWAY	ST_GAQ_PATHWAY		27	-0.382489	-1.27209	0.223529	1	1	4291	tags=30%, list=21%, signal=38%
REACTOME_DNA_STRAND_ELONGATION	REACTOME_DNA_STRAND_ELONGATION		30	-0.474201	-1.27051	0.256972	1	1	6789	tags=57%, list=34%, signal=86%
REACTOME_HIV_LIFE_CYCLE	REACTOME_HIV_LIFE_CYCLE		114	-0.29768	-1.26953	0.269939	1	1	7909	tags=52%, list=39%, signal=85%
REACTOME_GLYCEROPHOSPHOLIPID_BIOSYNTHESIS	REACTOME_GLYCEROPHOSPHOLIPID_BIOSYNTHESIS		82	-0.335777	-1.26933	0.145228	0.999214	1	3221	tags=21%, list=16%, signal=25%
KEGG_FOCAL_ADHESION	KEGG_FOCAL_ADHESION		198	-0.364773	-1.26623	0.176707	1	1	5006	tags=42%, list=25%, signal=56%
REACTOME_INTERACTIONS_OF_VPR_WITH_HOST_CELLULAR_PROTEINS	REACTOME_INTERACTIONS_OF_VPR_WITH_HOST_CELLULAR_PROTEINS		32	-0.411387	-1.26359	0.241597	1	1	6994	tags=63%, list=35%, signal=96%
PID_RHOA_REG_PATHWAY	PID_RHOA_REG_PATHWAY		44	-0.344778	-1.26003	0.196162	1	1	5979	tags=41%, list=30%, signal=58%
REACTOME_P53_INDEPENDENT_G1_S_DNA_DAMAGE_CHECKPOINT	REACTOME_P53_INDEPENDENT_G1_S_DNA_DAMAGE_CHECKPOINT		48	-0.343528	-1.25892	0.229084	1	1	7871	tags=56%, list=39%, signal=92%
KEGG_GLIOMA	KEGG_GLIOMA		65	-0.342819	-1.25581	0.176471	1	1	4436	tags=31%, list=22%, signal=39%
REACTOME_REGULATION_OF_MRNA_STABILITY_BY_PROTEINS_THAT_BIND_AU_RICH_ELEMENTS	REACTOME_REGULATION_OF_MRNA_STABILITY_BY_PROTEINS_THAT_BIND_AU_RICH_ELEMENTS		81	-0.264197	-1.25417	0.248544	1	1	7871	tags=51%, list=39%, signal=83%
REACTOME_S_PHASE	REACTOME_S_PHASE		100	-0.31673	-1.25382	0.285421	0.996821	1	7069	tags=49%, list=35%, signal=75%
REACTOME_PYRIMIDINE_METABOLISM	REACTOME_PYRIMIDINE_METABOLISM		24	-0.448577	-1.24626	0.183983	1	1	4367	tags=46%, list=22%, signal=59%
KEGG_ETHER_LIPID_METABOLISM	KEGG_ETHER_LIPID_METABOLISM		32	-0.4452	-1.24378	0.145749	1	1	4009	tags=38%, list=20%, signal=47%
ST_INTEGRIN_SIGNALING_PATHWAY	ST_INTEGRIN_SIGNALING_PATHWAY		81	-0.325799	-1.24361	0.246888	1	1	5084	tags=36%, list=25%, signal=48%
REACTOME_FANCONI_ANEMIA_PATHWAY	REACTOME_FANCONI_ANEMIA_PATHWAY		21	-0.402458	-1.24217	0.227823	1	1	5264	tags=38%, list=26%, signal=52%
REACTOME_SYNTHESIS_OF_DNA	REACTOME_SYNTHESIS_OF_DNA		84	-0.323549	-1.24143	0.290837	1	1	7876	tags=57%, list=39%, signal=94%
REACTOME_METABOLISM_OF_NON_CODING_RNA	REACTOME_METABOLISM_OF_NON_CODING_RNA		47	-0.352846	-1.23848	0.263158	1	1	6994	tags=57%, list=35%, signal=88%
REACTOME_CELL_DEATH_SIGNALLING_VIA_NRAGE_NRIF_AND_NADE	REACTOME_CELL_DEATH_SIGNALLING_VIA_NRAGE_NRIF_AND_NADE		58	-0.327892	-1.23778	0.197849	0.997499	1	6071	tags=43%, list=30%, signal=62%
PID_INSULIN_PATHWAY	PID_INSULIN_PATHWAY		45	-0.342342	-1.23668	0.247216	0.99312	1	3646	tags=24%, list=18%, signal=30%
REACTOME_ACTIVATION_OF_ATR_IN_RESPONSE_TO_REPLICATION_STRESS	REACTOME_ACTIVATION_OF_ATR_IN_RESPONSE_TO_REPLICATION_STRESS		29	-0.45661	-1.23656	0.277207	0.98506	1	6714	tags=52%, list=33%, signal=78%
REACTOME_DESTABILIZATION_OF_MRNA_BY_BRF1	REACTOME_DESTABILIZATION_OF_MRNA_BY_BRF1		17	-0.354447	-1.23621	0.197938	0.977975	1	5933	tags=41%, list=30%, signal=58%
BIOCARTA_UCALPAIN_PATHWAY	BIOCARTA_UCALPAIN_PATHWAY		18	-0.460942	-1.23242	0.199588	0.984393	1	3961	tags=39%, list=20%, signal=48%
KEGG_ARACHIDONIC_ACID_METABOLISM	KEGG_ARACHIDONIC_ACID_METABOLISM		57	-0.429812	-1.23141	0.0924025	0.979962	1	3266	tags=35%, list=16%, signal=42%
PID_MTOR_4PATHWAY	PID_MTOR_4PATHWAY		67	-0.294174	-1.22917	0.279412	0.980563	1	5992	tags=31%, list=30%, signal=45%
REACTOME_VIF_MEDIATED_DEGRADATION_OF_APOBEC3G	REACTOME_VIF_MEDIATED_DEGRADATION_OF_APOBEC3G		49	-0.338569	-1.22871	0.238866	0.974048	1	7871	tags=53%, list=39%, signal=87%
SA_TRKA_RECEPTOR	SA_TRKA_RECEPTOR		17	-0.442352	-1.22606	0.253465	0.975638	1	2537	tags=35%, list=13%, signal=40%
REACTOME_PLATELET_SENSITIZATION_BY_LDL	REACTOME_PLATELET_SENSITIZATION_BY_LDL		16	-0.416727	-1.2215	0.249509	0.984805	1	9283	tags=63%, list=46%, signal=116%
REACTOME_COLLAGEN_FORMATION	REACTOME_COLLAGEN_FORMATION		58	-0.496131	-1.22087	0.244533	0.979365	1	2949	tags=50%, list=15%, signal=58%
BIOCARTA_P53_PATHWAY	BIOCARTA_P53_PATHWAY		16	-0.416222	-1.22006	0.270916	0.974799	1	5378	tags=31%, list=27%, signal=43%
PID_IL2_STAT5_PATHWAY	PID_IL2_STAT5_PATHWAY		30	-0.444499	-1.21711	0.254697	0.977826	1	5952	tags=50%, list=30%, signal=71%
REACTOME_EXTRACELLULAR_MATRIX_ORGANIZATION	REACTOME_EXTRACELLULAR_MATRIX_ORGANIZATION		86	-0.464559	-1.21516	0.213861	0.977673	1	2949	tags=45%, list=15%, signal=53%
REACTOME_SCFSKP2_MEDIATED_DEGRADATION_OF_P27_P21	REACTOME_SCFSKP2_MEDIATED_DEGRADATION_OF_P27_P21		53	-0.314109	-1.21379	0.254369	0.975204	1	8347	tags=60%, list=42%, signal=103%
PID_NOTCH_PATHWAY	PID_NOTCH_PATHWAY		59	-0.339231	-1.21187	0.228866	0.974808	1	4672	tags=29%, list=23%, signal=37%
PID_ARF6_PATHWAY	PID_ARF6_PATHWAY		35	-0.385263	-1.20885	0.226721	0.978267	1	2294	tags=29%, list=11%, signal=32%
PID_NFKAPPAB_CANONICAL_PATHWAY	PID_NFKAPPAB_CANONICAL_PATHWAY		23	-0.382968	-1.20713	0.26556	0.977256	1	7412	tags=57%, list=37%, signal=90%
PID_AVB3_INTEGRIN_PATHWAY	PID_AVB3_INTEGRIN_PATHWAY		75	-0.426112	-1.2061	0.261905	0.973502	1	2715	tags=37%, list=14%, signal=43%
BIOCARTA_TFF_PATHWAY	BIOCARTA_TFF_PATHWAY		21	-0.39395	-1.20442	0.251559	0.972227	1	2537	tags=24%, list=13%, signal=27%
PID_ATR_PATHWAY	PID_ATR_PATHWAY		39	-0.371571	-1.1975	0.325956	0.990168	1	6714	tags=38%, list=33%, signal=58%
PID_INTEGRIN1_PATHWAY	PID_INTEGRIN1_PATHWAY		66	-0.483021	-1.19695	0.278	0.984844	1	3091	tags=48%, list=15%, signal=57%
PID_RB_1PATHWAY	PID_RB_1PATHWAY		65	-0.305229	-1.1964	0.238776	0.979574	1	6483	tags=43%, list=32%, signal=63%
PID_TGFBR_PATHWAY	PID_TGFBR_PATHWAY		55	-0.338868	-1.19344	0.311983	0.983791	1	5446	tags=38%, list=27%, signal=52%
REACTOME_SIGNALLING_TO_P38_VIA_RIT_AND_RIN	REACTOME_SIGNALLING_TO_P38_VIA_RIT_AND_RIN		15	-0.45044	-1.1919	0.268775	0.982223	1	790	tags=13%, list=4%, signal=14%
REACTOME_CYCLIN_E_ASSOCIATED_EVENTS_DURING_G1_S_TRANSITION_	REACTOME_CYCLIN_E_ASSOCIATED_EVENTS_DURING_G1_S_TRANSITION_		62	-0.295259	-1.19167	0.304348	0.976104	1	7069	tags=45%, list=35%, signal=70%
REACTOME_APC_C_CDH1_MEDIATED_DEGRADATION_OF_CDC20_AND_OTHER_APC_C_CDH1_TARGETED_PROTEINS_IN_LATE_MITOSIS_EARLY_G1	REACTOME_APC_C_CDH1_MEDIATED_DEGRADATION_OF_CDC20_AND_OTHER_APC_C_CDH1_TARGETED_PROTEINS_IN_LATE_MITOSIS_EARLY_G1		64	-0.305233	-1.19143	0.272374	0.97003	1	8633	tags=58%, list=43%, signal=101%
BIOCARTA_ERYTH_PATHWAY	BIOCARTA_ERYTH_PATHWAY		15	-0.53945	-1.19072	0.212719	0.965725	1	2316	tags=47%, list=12%, signal=53%
BIOCARTA_NKCELLS_PATHWAY	BIOCARTA_NKCELLS_PATHWAY		20	-0.454564	-1.19039	0.254826	0.960223	1	3308	tags=35%, list=16%, signal=42%
PID_SYNDECAN_4_PATHWAY	PID_SYNDECAN_4_PATHWAY		32	-0.450566	-1.19015	0.259179	0.954306	1	1834	tags=31%, list=9%, signal=34%
BIOCARTA_IL17_PATHWAY	BIOCARTA_IL17_PATHWAY		15	-0.538208	-1.18496	0.247265	0.966415	1	3994	tags=40%, list=20%, signal=50%
KEGG_DILATED_CARDIOMYOPATHY	KEGG_DILATED_CARDIOMYOPATHY		90	-0.373178	-1.18491	0.187251	0.959936	1	2492	tags=32%, list=12%, signal=37%
REACTOME_SCF_BETA_TRCP_MEDIATED_DEGRADATION_OF_EMI1	REACTOME_SCF_BETA_TRCP_MEDIATED_DEGRADATION_OF_EMI1		49	-0.317266	-1.18416	0.291262	0.955972	1	7871	tags=53%, list=39%, signal=87%
BIOCARTA_MCALPAIN_PATHWAY	BIOCARTA_MCALPAIN_PATHWAY		25	-0.410707	-1.18414	0.257485	0.949528	1	1642	tags=20%, list=8%, signal=22%
REACTOME_RNA_POL_III_TRANSCRIPTION	REACTOME_RNA_POL_III_TRANSCRIPTION		33	-0.323969	-1.18121	0.287149	0.953433	1	5029	tags=30%, list=25%, signal=40%
BIOCARTA_P38MAPK_PATHWAY	BIOCARTA_P38MAPK_PATHWAY		39	-0.331342	-1.17798	0.294466	0.957878	1	6483	tags=46%, list=32%, signal=68%
PID_TCPTP_PATHWAY	PID_TCPTP_PATHWAY		43	-0.376599	-1.17603	0.314894	0.958636	1	5204	tags=53%, list=26%, signal=72%
REACTOME_INTEGRIN_ALPHAIIB_BETA3_SIGNALING	REACTOME_INTEGRIN_ALPHAIIB_BETA3_SIGNALING		27	-0.396504	-1.17466	0.285124	0.956909	1	4436	tags=30%, list=22%, signal=38%
REACTOME_SIGNALING_BY_RHO_GTPASES	REACTOME_SIGNALING_BY_RHO_GTPASES		109	-0.289823	-1.1711	0.268499	0.963223	1	5836	tags=36%, list=29%, signal=50%
REACTOME_INTEGRIN_CELL_SURFACE_INTERACTIONS	REACTOME_INTEGRIN_CELL_SURFACE_INTERACTIONS		79	-0.38185	-1.16866	0.288577	0.9655	1	4989	tags=44%, list=25%, signal=59%
PID_NECTIN_PATHWAY	PID_NECTIN_PATHWAY		30	-0.389373	-1.16542	0.331924	0.970697	1	4265	tags=37%, list=21%, signal=46%
PID_INTEGRIN3_PATHWAY	PID_INTEGRIN3_PATHWAY		43	-0.460469	-1.16408	0.279441	0.969598	1	4268	tags=56%, list=21%, signal=71%
REACTOME_TRANSCRIPTIONAL_ACTIVITY_OF_SMAD2_SMAD3_SMAD4_HETEROTRIMER	REACTOME_TRANSCRIPTIONAL_ACTIVITY_OF_SMAD2_SMAD3_SMAD4_HETEROTRIMER		36	-0.363078	-1.16369	0.348548	0.96484	1	7005	tags=50%, list=35%, signal=77%
BIOCARTA_TNFR1_PATHWAY	BIOCARTA_TNFR1_PATHWAY		29	-0.351849	-1.16067	0.357438	0.968768	1	6767	tags=45%, list=34%, signal=68%
REACTOME_ORC1_REMOVAL_FROM_CHROMATIN	REACTOME_ORC1_REMOVAL_FROM_CHROMATIN		59	-0.29896	-1.15848	0.312127	0.969849	1	7069	tags=51%, list=35%, signal=78%
REACTOME_DEADENYLATION_DEPENDENT_MRNA_DECAY	REACTOME_DEADENYLATION_DEPENDENT_MRNA_DECAY		44	-0.304467	-1.15823	0.316973	0.96459	1	6204	tags=41%, list=31%, signal=59%
REACTOME_SIGNALING_BY_ERBB4	REACTOME_SIGNALING_BY_ERBB4		87	-0.287291	-1.15752	0.266949	0.961069	1	1867	tags=14%, list=9%, signal=15%
BIOCARTA_HER2_PATHWAY	BIOCARTA_HER2_PATHWAY		22	-0.417044	-1.15686	0.323974	0.957584	1	4436	tags=36%, list=22%, signal=47%
REACTOME_RECYCLING_PATHWAY_OF_L1	REACTOME_RECYCLING_PATHWAY_OF_L1		27	-0.359891	-1.15595	0.30042	0.954866	1	6126	tags=41%, list=31%, signal=59%
REACTOME_SIGNALING_BY_NODAL	REACTOME_SIGNALING_BY_NODAL		18	-0.450082	-1.15548	0.263052	0.950639	1	2583	tags=39%, list=13%, signal=45%
KEGG_CHRONIC_MYELOID_LEUKEMIA	KEGG_CHRONIC_MYELOID_LEUKEMIA		73	-0.300813	-1.15472	0.327044	0.947491	1	5992	tags=34%, list=30%, signal=49%
REACTOME_RNA_POL_III_TRANSCRIPTION_INITIATION_FROM_TYPE_3_PROMOTER	REACTOME_RNA_POL_III_TRANSCRIPTION_INITIATION_FROM_TYPE_3_PROMOTER		26	-0.312961	-1.15323	0.270217	0.946715	1	5029	tags=27%, list=25%, signal=36%
PID_FANCONI_PATHWAY	PID_FANCONI_PATHWAY		46	-0.354648	-1.15023	0.371951	0.951023	1	6714	tags=41%, list=33%, signal=62%
KEGG_DNA_REPLICATION	KEGG_DNA_REPLICATION		36	-0.376182	-1.14928	0.325301	0.948463	1	6789	tags=50%, list=34%, signal=75%
REACTOME_CELL_CYCLE_CHECKPOINTS	REACTOME_CELL_CYCLE_CHECKPOINTS		105	-0.291111	-1.14814	0.352475	0.946782	1	8350	tags=51%, list=42%, signal=88%
REACTOME_MITOTIC_M_M_G1_PHASES	REACTOME_MITOTIC_M_M_G1_PHASES		162	-0.306477	-1.14807	0.350211	0.941365	1	7173	tags=45%, list=36%, signal=70%
KEGG_HYPERTROPHIC_CARDIOMYOPATHY_HCM	KEGG_HYPERTROPHIC_CARDIOMYOPATHY_HCM		83	-0.361615	-1.1457	0.230303	0.943621	1	2281	tags=31%, list=11%, signal=35%
KEGG_VASCULAR_SMOOTH_MUSCLE_CONTRACTION	KEGG_VASCULAR_SMOOTH_MUSCLE_CONTRACTION		114	-0.321742	-1.14417	0.2158	0.943291	1	4291	tags=33%, list=21%, signal=42%
REACTOME_LAGGING_STRAND_SYNTHESIS	REACTOME_LAGGING_STRAND_SYNTHESIS		19	-0.423597	-1.14384	0.315151	0.938954	1	6789	tags=47%, list=34%, signal=72%
PID_IL27_PATHWAY	PID_IL27_PATHWAY		26	-0.43331	-1.14366	0.269006	0.934092	1	2791	tags=35%, list=14%, signal=40%
REACTOME_EXTENSION_OF_TELOMERES	REACTOME_EXTENSION_OF_TELOMERES		27	-0.371469	-1.14202	0.311765	0.934006	1	6789	tags=44%, list=34%, signal=67%
REACTOME_DESTABILIZATION_OF_MRNA_BY_AUF1_HNRNP_D0	REACTOME_DESTABILIZATION_OF_MRNA_BY_AUF1_HNRNP_D0		50	-0.296812	-1.13827	0.327553	0.940872	1	7871	tags=58%, list=39%, signal=95%
REACTOME_SEMA4D_IN_SEMAPHORIN_SIGNALING	REACTOME_SEMA4D_IN_SEMAPHORIN_SIGNALING		28	-0.367626	-1.13821	0.32244	0.935691	1	3886	tags=39%, list=19%, signal=49%
KEGG_JAK_STAT_SIGNALING_PATHWAY	KEGG_JAK_STAT_SIGNALING_PATHWAY		154	-0.324526	-1.13643	0.172577	0.936236	1	2872	tags=29%, list=14%, signal=34%
BIOCARTA_CYTOKINE_PATHWAY	BIOCARTA_CYTOKINE_PATHWAY		21	-0.492873	-1.13227	0.239374	0.944127	1	2421	tags=48%, list=12%, signal=54%
KEGG_GLYCOSPHINGOLIPID_BIOSYNTHESIS_GANGLIO_SERIES	KEGG_GLYCOSPHINGOLIPID_BIOSYNTHESIS_GANGLIO_SERIES		15	-0.413413	-1.13174	0.3286	0.94061	1	2523	tags=27%, list=13%, signal=30%
REACTOME_ACTIVATION_OF_NF_KAPPAB_IN_B_CELLS	REACTOME_ACTIVATION_OF_NF_KAPPAB_IN_B_CELLS		61	-0.261155	-1.12967	0.305556	0.94204	1	8347	tags=54%, list=42%, signal=92%
REACTOME_MICRORNA_MIRNA_BIOGENESIS	REACTOME_MICRORNA_MIRNA_BIOGENESIS		21	-0.33854	-1.12803	0.320248	0.942231	1	8781	tags=62%, list=44%, signal=110%
REACTOME_FORMATION_OF_RNA_POL_II_ELONGATION_COMPLEX_	REACTOME_FORMATION_OF_RNA_POL_II_ELONGATION_COMPLEX_		43	-0.281347	-1.12741	0.334004	0.939184	1	8205	tags=49%, list=41%, signal=82%
KEGG_NON_SMALL_CELL_LUNG_CANCER	KEGG_NON_SMALL_CELL_LUNG_CANCER		54	-0.296084	-1.12492	0.320248	0.941741	1	3646	tags=20%, list=18%, signal=25%
BIOCARTA_TGFB_PATHWAY	BIOCARTA_TGFB_PATHWAY		19	-0.415628	-1.12327	0.402985	0.941994	1	6989	tags=58%, list=35%, signal=89%
REACTOME_GAB1_SIGNALOSOME	REACTOME_GAB1_SIGNALOSOME		36	-0.313261	-1.12324	0.3583	0.937009	1	4462	tags=22%, list=22%, signal=29%
BIOCARTA_TOB1_PATHWAY	BIOCARTA_TOB1_PATHWAY		19	-0.452737	-1.12265	0.331967	0.933823	1	5142	tags=53%, list=26%, signal=71%
KEGG_UBIQUITIN_MEDIATED_PROTEOLYSIS	KEGG_UBIQUITIN_MEDIATED_PROTEOLYSIS		134	-0.234256	-1.12254	0.358452	0.929202	1	5023	tags=25%, list=25%, signal=34%
PID_NEPHRIN_NEPH1_PATHWAY	PID_NEPHRIN_NEPH1_PATHWAY		31	-0.348265	-1.12108	0.314225	0.92881	1	4595	tags=39%, list=23%, signal=50%
PID_RAS_PATHWAY	PID_RAS_PATHWAY		30	-0.326168	-1.11784	0.320346	0.933426	1	2618	tags=17%, list=13%, signal=19%
REACTOME_DNA_REPAIR	REACTOME_DNA_REPAIR		105	-0.265964	-1.11763	0.378758	0.929138	1	8811	tags=58%, list=44%, signal=103%
KEGG_FC_GAMMA_R_MEDIATED_PHAGOCYTOSIS	KEGG_FC_GAMMA_R_MEDIATED_PHAGOCYTOSIS		95	-0.290027	-1.11737	0.324268	0.925044	1	3168	tags=20%, list=16%, signal=24%
REACTOME_YAP1_AND_WWTR1_TAZ_STIMULATED_GENE_EXPRESSION	REACTOME_YAP1_AND_WWTR1_TAZ_STIMULATED_GENE_EXPRESSION		24	-0.397124	-1.1161	0.358178	0.924191	1	6661	tags=63%, list=33%, signal=93%
PID_ALK1_PATHWAY	PID_ALK1_PATHWAY		26	-0.365417	-1.11475	0.311804	0.923501	1	2046	tags=19%, list=10%, signal=21%
REACTOME_SMAD2_SMAD3_SMAD4_HETEROTRIMER_REGULATES_TRANSCRIPTION	REACTOME_SMAD2_SMAD3_SMAD4_HETEROTRIMER_REGULATES_TRANSCRIPTION		25	-0.362547	-1.11387	0.381148	0.921585	1	7005	tags=52%, list=35%, signal=80%
REACTOME_PROCESSIVE_SYNTHESIS_ON_THE_LAGGING_STRAND	REACTOME_PROCESSIVE_SYNTHESIS_ON_THE_LAGGING_STRAND		15	-0.415679	-1.1138	0.357853	0.917073	1	8811	tags=67%, list=44%, signal=119%
REACTOME_RNA_POL_III_TRANSCRIPTION_TERMINATION	REACTOME_RNA_POL_III_TRANSCRIPTION_TERMINATION		19	-0.335702	-1.1138	0.32948	0.912382	1	5029	tags=32%, list=25%, signal=42%
PID_ECADHERIN_STABILIZATION_PATHWAY	PID_ECADHERIN_STABILIZATION_PATHWAY		41	-0.367472	-1.11197	0.35654	0.913499	1	1681	tags=22%, list=8%, signal=24%
PID_INTEGRIN_A4B1_PATHWAY	PID_INTEGRIN_A4B1_PATHWAY		33	-0.365592	-1.10805	0.354639	0.920979	1	2638	tags=21%, list=13%, signal=24%
PID_IGF1_PATHWAY	PID_IGF1_PATHWAY		30	-0.325361	-1.10708	0.36345	0.919083	1	4436	tags=30%, list=22%, signal=38%
REACTOME_CIRCADIAN_CLOCK	REACTOME_CIRCADIAN_CLOCK		52	-0.315643	-1.10641	0.351893	0.916449	1	6661	tags=42%, list=33%, signal=63%
REACTOME_TRANSCRIPTION	REACTOME_TRANSCRIPTION		191	-0.240621	-1.10436	0.30814	0.917909	1	5912	tags=39%, list=29%, signal=55%
PID_RHODOPSIN_PATHWAY	PID_RHODOPSIN_PATHWAY		24	-0.461589	-1.10368	0.289916	0.915549	1	1052	tags=21%, list=5%, signal=22%
REACTOME_ACTIVATION_OF_THE_PRE_REPLICATIVE_COMPLEX	REACTOME_ACTIVATION_OF_THE_PRE_REPLICATIVE_COMPLEX		24	-0.422976	-1.10204	0.374745	0.91588	1	6467	tags=58%, list=32%, signal=86%
PID_BARD1_PATHWAY	PID_BARD1_PATHWAY		29	-0.368004	-1.10102	0.430303	0.914688	1	5612	tags=41%, list=28%, signal=57%
REACTOME_DOWNSTREAM_SIGNALING_EVENTS_OF_B_CELL_RECEPTOR_BCR	REACTOME_DOWNSTREAM_SIGNALING_EVENTS_OF_B_CELL_RECEPTOR_BCR		92	-0.221092	-1.1006	0.335317	0.911467	1	8988	tags=57%, list=45%, signal=102%
BIOCARTA_RAC1_PATHWAY	BIOCARTA_RAC1_PATHWAY		23	-0.381567	-1.10001	0.383023	0.908777	1	3132	tags=35%, list=16%, signal=41%
REACTOME_SIGNALING_BY_HIPPO	REACTOME_SIGNALING_BY_HIPPO		18	-0.408228	-1.09765	0.397119	0.911398	1	5236	tags=50%, list=26%, signal=68%
REACTOME_INTERFERON_ALPHA_BETA_SIGNALING	REACTOME_INTERFERON_ALPHA_BETA_SIGNALING		61	-0.414291	-1.09673	0.334906	0.909679	1	3956	tags=48%, list=20%, signal=59%
REACTOME_SIGNALING_BY_PDGF	REACTOME_SIGNALING_BY_PDGF		118	-0.308349	-1.09307	0.373225	0.916189	1	4522	tags=31%, list=23%, signal=40%
PID_ER_NONGENOMIC_PATHWAY	PID_ER_NONGENOMIC_PATHWAY		41	-0.335513	-1.09194	0.371369	0.915346	1	4436	tags=29%, list=22%, signal=38%
PID_SYNDECAN_1_PATHWAY	PID_SYNDECAN_1_PATHWAY		46	-0.443863	-1.09108	0.369048	0.913471	1	2816	tags=43%, list=14%, signal=50%
NABA_COLLAGENS	NABA_COLLAGENS		42	-0.46835	-1.08961	0.359528	0.913764	1	2715	tags=52%, list=14%, signal=60%
PID_AJDISS_2PATHWAY	PID_AJDISS_2PATHWAY		48	-0.332282	-1.08819	0.358871	0.913875	1	3897	tags=33%, list=19%, signal=41%
REACTOME_SIGNALLING_BY_NGF	REACTOME_SIGNALLING_BY_NGF		212	-0.235093	-1.0856	0.354077	0.917349	1	4871	tags=26%, list=24%, signal=34%
REACTOME_CHONDROITIN_SULFATE_BIOSYNTHESIS	REACTOME_CHONDROITIN_SULFATE_BIOSYNTHESIS		19	-0.443314	-1.08093	0.37827	0.92708	1	3939	tags=47%, list=20%, signal=59%
REACTOME_LYSOSOME_VESICLE_BIOGENESIS	REACTOME_LYSOSOME_VESICLE_BIOGENESIS		23	-0.332104	-1.07572	0.373444	0.93856	1	5273	tags=30%, list=26%, signal=41%
PID_CIRCADIAN_PATHWAY	PID_CIRCADIAN_PATHWAY		15	-0.390554	-1.07201	0.410417	0.945269	1	6615	tags=53%, list=33%, signal=80%
REACTOME_INTERFERON_SIGNALING	REACTOME_INTERFERON_SIGNALING		152	-0.321562	-1.06589	0.388889	0.959384	1	4838	tags=39%, list=24%, signal=51%
PID_SHP2_PATHWAY	PID_SHP2_PATHWAY		57	-0.33409	-1.06535	0.386588	0.956473	1	3016	tags=26%, list=15%, signal=31%
KEGG_VEGF_SIGNALING_PATHWAY	KEGG_VEGF_SIGNALING_PATHWAY		75	-0.283434	-1.06284	0.352705	0.959739	1	2537	tags=17%, list=13%, signal=20%
KEGG_INOSITOL_PHOSPHATE_METABOLISM	KEGG_INOSITOL_PHOSPHATE_METABOLISM		54	-0.289716	-1.06256	0.39645	0.956269	1	5147	tags=30%, list=26%, signal=40%
PID_LYMPH_ANGIOGENESIS_PATHWAY	PID_LYMPH_ANGIOGENESIS_PATHWAY		25	-0.402916	-1.06162	0.449902	0.954958	1	4898	tags=48%, list=24%, signal=63%
REACTOME_REGULATORY_RNA_PATHWAYS	REACTOME_REGULATORY_RNA_PATHWAYS		24	-0.312797	-1.06129	0.397541	0.951743	1	8781	tags=63%, list=44%, signal=111%
BIOCARTA_TH1TH2_PATHWAY	BIOCARTA_TH1TH2_PATHWAY		19	-0.468311	-1.06093	0.386588	0.948544	1	2421	tags=32%, list=12%, signal=36%
KEGG_ARRHYTHMOGENIC_RIGHT_VENTRICULAR_CARDIOMYOPATHY_ARVC	KEGG_ARRHYTHMOGENIC_RIGHT_VENTRICULAR_CARDIOMYOPATHY_ARVC		74	-0.331629	-1.05924	0.350701	0.949319	1	2281	tags=27%, list=11%, signal=30%
KEGG_NOTCH_SIGNALING_PATHWAY	KEGG_NOTCH_SIGNALING_PATHWAY		47	-0.285467	-1.05766	0.37251	0.949941	1	7701	tags=55%, list=38%, signal=90%
REACTOME_SIGNALING_BY_WNT	REACTOME_SIGNALING_BY_WNT		63	-0.24576	-1.05618	0.353282	0.950302	1	7934	tags=46%, list=40%, signal=76%
REACTOME_ABORTIVE_ELONGATION_OF_HIV1_TRANSCRIPT_IN_THE_ABSENCE_OF_TAT	REACTOME_ABORTIVE_ELONGATION_OF_HIV1_TRANSCRIPT_IN_THE_ABSENCE_OF_TAT		23	-0.315844	-1.05595	0.362573	0.946744	1	8205	tags=52%, list=41%, signal=88%
KEGG_ENDOMETRIAL_CANCER	KEGG_ENDOMETRIAL_CANCER		52	-0.277451	-1.05443	0.393939	0.947171	1	2537	tags=13%, list=13%, signal=15%
REACTOME_BASIGIN_INTERACTIONS	REACTOME_BASIGIN_INTERACTIONS		24	-0.409306	-1.05383	0.376258	0.944668	1	1520	tags=21%, list=8%, signal=23%
BIOCARTA_INFLAM_PATHWAY	BIOCARTA_INFLAM_PATHWAY		29	-0.421182	-1.05067	0.35497	0.949839	1	2421	tags=34%, list=12%, signal=39%
REACTOME_CELL_SURFACE_INTERACTIONS_AT_THE_VASCULAR_WALL	REACTOME_CELL_SURFACE_INTERACTIONS_AT_THE_VASCULAR_WALL		84	-0.324906	-1.04615	0.386139	0.959414	1	4756	tags=35%, list=24%, signal=45%
ST_G_ALPHA_I_PATHWAY	ST_G_ALPHA_I_PATHWAY		35	-0.328896	-1.04611	0.373047	0.955337	1	5532	tags=37%, list=28%, signal=51%
KEGG_PATHWAYS_IN_CANCER	KEGG_PATHWAYS_IN_CANCER		325	-0.256531	-1.04555	0.361925	0.95285	1	4614	tags=32%, list=23%, signal=40%
REACTOME_REGULATION_OF_ORNITHINE_DECARBOXYLASE_ODC	REACTOME_REGULATION_OF_ORNITHINE_DECARBOXYLASE_ODC		48	-0.280227	-1.04374	0.39798	0.954304	1	8947	tags=67%, list=45%, signal=120%
REACTOME_MITOTIC_G1_G1_S_PHASES	REACTOME_MITOTIC_G1_G1_S_PHASES		124	-0.261394	-1.03702	0.432712	0.969857	1	7934	tags=48%, list=40%, signal=80%
PID_TELOMERASE_PATHWAY	PID_TELOMERASE_PATHWAY		68	-0.279388	-1.03642	0.427368	0.967565	1	5698	tags=32%, list=28%, signal=45%
REACTOME_DNA_REPLICATION	REACTOME_DNA_REPLICATION		182	-0.274197	-1.03372	0.457023	0.971763	1	7173	tags=44%, list=36%, signal=68%
REACTOME_SIGNALLING_TO_ERKS	REACTOME_SIGNALLING_TO_ERKS		36	-0.292405	-1.02952	0.415449	0.980272	1	1827	tags=11%, list=9%, signal=12%
REACTOME_DOWNREGULATION_OF_SMAD2_3_SMAD4_TRANSCRIPTIONAL_ACTIVITY	REACTOME_DOWNREGULATION_OF_SMAD2_3_SMAD4_TRANSCRIPTIONAL_ACTIVITY		19	-0.339709	-1.0276	0.441176	0.981447	1	6894	tags=42%, list=34%, signal=64%
PID_NFKAPPAB_ATYPICAL_PATHWAY	PID_NFKAPPAB_ATYPICAL_PATHWAY		17	-0.347159	-1.02564	0.449393	0.983129	1	4299	tags=35%, list=21%, signal=45%
KEGG_GNRH_SIGNALING_PATHWAY	KEGG_GNRH_SIGNALING_PATHWAY		100	-0.284437	-1.02487	0.413223	0.98143	1	4436	tags=30%, list=22%, signal=38%
REACTOME_SYNTHESIS_OF_GLYCOSYLPHOSPHATIDYLINOSITOL_GPI	REACTOME_SYNTHESIS_OF_GLYCOSYLPHOSPHATIDYLINOSITOL_GPI		17	-0.317696	-1.02436	0.416834	0.97895	1	9270	tags=65%, list=46%, signal=120%
REACTOME_APC_C_CDC20_MEDIATED_DEGRADATION_OF_MITOTIC_PROTEINS	REACTOME_APC_C_CDC20_MEDIATED_DEGRADATION_OF_MITOTIC_PROTEINS		65	-0.263378	-1.02165	0.40873	0.983198	1	9183	tags=65%, list=46%, signal=119%
NABA_CORE_MATRISOME	NABA_CORE_MATRISOME		263	-0.351834	-1.01955	0.410463	0.985426	1	2974	tags=35%, list=15%, signal=41%
REACTOME_CROSS_PRESENTATION_OF_SOLUBLE_EXOGENOUS_ANTIGENS_ENDOSOMES	REACTOME_CROSS_PRESENTATION_OF_SOLUBLE_EXOGENOUS_ANTIGENS_ENDOSOMES		47	-0.274916	-1.01874	0.420432	0.983776	1	7871	tags=53%, list=39%, signal=87%
KEGG_ALPHA_LINOLENIC_ACID_METABOLISM	KEGG_ALPHA_LINOLENIC_ACID_METABOLISM		18	-0.445954	-1.01831	0.421589	0.981157	1	3221	tags=33%, list=16%, signal=40%
BIOCARTA_LAIR_PATHWAY	BIOCARTA_LAIR_PATHWAY		17	-0.445864	-1.01813	0.434694	0.97774	1	1791	tags=29%, list=9%, signal=32%
REACTOME_P75_NTR_RECEPTOR_MEDIATED_SIGNALLING	REACTOME_P75_NTR_RECEPTOR_MEDIATED_SIGNALLING		79	-0.244256	-1.01719	0.44206	0.976632	1	6071	tags=39%, list=30%, signal=56%
NABA_BASEMENT_MEMBRANES	NABA_BASEMENT_MEMBRANES		39	-0.405324	-1.01587	0.437743	0.97641	1	3573	tags=51%, list=18%, signal=62%
REACTOME_HEMOSTASIS	REACTOME_HEMOSTASIS		445	-0.243314	-1.0127	0.395197	0.981601	1	2821	tags=19%, list=14%, signal=22%
REACTOME_NOD1_2_SIGNALING_PATHWAY	REACTOME_NOD1_2_SIGNALING_PATHWAY		30	-0.281828	-1.01135	0.425963	0.981593	1	8329	tags=67%, list=42%, signal=114%
REACTOME_NITRIC_OXIDE_STIMULATES_GUANYLATE_CYCLASE	REACTOME_NITRIC_OXIDE_STIMULATES_GUANYLATE_CYCLASE		25	-0.393653	-1.01083	0.417625	0.979274	1	3922	tags=44%, list=20%, signal=55%
REACTOME_RNA_POL_I_TRANSCRIPTION_INITIATION	REACTOME_RNA_POL_I_TRANSCRIPTION_INITIATION		24	-0.303008	-1.00966	0.459016	0.978593	1	5911	tags=46%, list=29%, signal=65%
REACTOME_G2_M_CHECKPOINTS	REACTOME_G2_M_CHECKPOINTS		35	-0.360733	-1.00734	0.496	0.981493	1	6714	tags=43%, list=33%, signal=64%
REACTOME_CYTOKINE_SIGNALING_IN_IMMUNE_SYSTEM	REACTOME_CYTOKINE_SIGNALING_IN_IMMUNE_SYSTEM		262	-0.265027	-1.00695	0.412281	0.978858	1	4838	tags=33%, list=24%, signal=43%
PID_ATF2_PATHWAY	PID_ATF2_PATHWAY		59	-0.322484	-1.00407	0.439232	0.983337	1	3120	tags=27%, list=16%, signal=32%
PID_BETA_CATENIN_NUC_PATHWAY	PID_BETA_CATENIN_NUC_PATHWAY		79	-0.292054	-1.00315	0.436681	0.982247	1	2535	tags=18%, list=13%, signal=20%
BIOCARTA_NFKB_PATHWAY	BIOCARTA_NFKB_PATHWAY		23	-0.318486	-1.00188	0.455696	0.982095	1	7412	tags=52%, list=37%, signal=83%
REACTOME_G1_S_TRANSITION	REACTOME_G1_S_TRANSITION		100	-0.254478	-0.996016	0.45509	0.995434	1	7934	tags=48%, list=40%, signal=79%
PID_ARF6_TRAFFICKING_PATHWAY	PID_ARF6_TRAFFICKING_PATHWAY		49	-0.286406	-0.994753	0.463466	0.995378	1	3785	tags=27%, list=19%, signal=33%
KEGG_PURINE_METABOLISM	KEGG_PURINE_METABOLISM		158	-0.22386	-0.993464	0.459725	0.995664	1	4886	tags=32%, list=24%, signal=42%
REACTOME_MUSCLE_CONTRACTION	REACTOME_MUSCLE_CONTRACTION		46	-0.345494	-0.992671	0.485656	0.994066	1	4007	tags=46%, list=20%, signal=57%
KEGG_RNA_DEGRADATION	KEGG_RNA_DEGRADATION		57	-0.24537	-0.992303	0.433054	0.99146	1	8416	tags=49%, list=42%, signal=84%
REACTOME_SIGNALING_BY_EGFR_IN_CANCER	REACTOME_SIGNALING_BY_EGFR_IN_CANCER		105	-0.239169	-0.992042	0.470833	0.988392	1	4871	tags=22%, list=24%, signal=29%
PID_CDC42_REG_PATHWAY	PID_CDC42_REG_PATHWAY		29	-0.299331	-0.990907	0.490405	0.987947	1	3493	tags=17%, list=17%, signal=21%
BIOCARTA_AMI_PATHWAY	BIOCARTA_AMI_PATHWAY		20	-0.417039	-0.989203	0.48	0.988943	1	2162	tags=40%, list=11%, signal=45%
REACTOME_NRAGE_SIGNALS_DEATH_THROUGH_JNK	REACTOME_NRAGE_SIGNALS_DEATH_THROUGH_JNK		43	-0.288896	-0.987476	0.479079	0.990275	1	5532	tags=40%, list=28%, signal=54%
NABA_ECM_GLYCOPROTEINS	NABA_ECM_GLYCOPROTEINS		187	-0.330124	-0.986934	0.462598	0.987984	1	3091	tags=33%, list=15%, signal=39%
REACTOME_SEMA4D_INDUCED_CELL_MIGRATION_AND_GROWTH_CONE_COLLAPSE	REACTOME_SEMA4D_INDUCED_CELL_MIGRATION_AND_GROWTH_CONE_COLLAPSE		24	-0.326456	-0.983021	0.494505	0.995605	1	3886	tags=33%, list=19%, signal=41%
BIOCARTA_PITX2_PATHWAY	BIOCARTA_PITX2_PATHWAY		15	-0.384235	-0.982461	0.512381	0.993582	1	266	tags=7%, list=1%, signal=7%
PID_IL2_PI3K_PATHWAY	PID_IL2_PI3K_PATHWAY		34	-0.29421	-0.982434	0.486708	0.989975	1	6875	tags=44%, list=34%, signal=67%
KEGG_NUCLEOTIDE_EXCISION_REPAIR	KEGG_NUCLEOTIDE_EXCISION_REPAIR		44	-0.262287	-0.982333	0.460905	0.986669	1	7053	tags=43%, list=35%, signal=66%
PID_FRA_PATHWAY	PID_FRA_PATHWAY		37	-0.372102	-0.982322	0.480493	0.983094	1	1542	tags=19%, list=8%, signal=20%
REACTOME_NGF_SIGNALLING_VIA_TRKA_FROM_THE_PLASMA_MEMBRANE	REACTOME_NGF_SIGNALLING_VIA_TRKA_FROM_THE_PLASMA_MEMBRANE		134	-0.221908	-0.981132	0.467641	0.982882	1	4871	tags=23%, list=24%, signal=30%
PID_SMAD2_3NUCLEAR_PATHWAY	PID_SMAD2_3NUCLEAR_PATHWAY		81	-0.260768	-0.980755	0.476578	0.980416	1	4466	tags=30%, list=22%, signal=38%
BIOCARTA_IL22BP_PATHWAY	BIOCARTA_IL22BP_PATHWAY		16	-0.387047	-0.977035	0.495049	0.987659	1	6520	tags=50%, list=33%, signal=74%
BIOCARTA_HIVNEF_PATHWAY	BIOCARTA_HIVNEF_PATHWAY		58	-0.270674	-0.974697	0.513292	0.990567	1	7008	tags=43%, list=35%, signal=66%
BIOCARTA_ARF_PATHWAY	BIOCARTA_ARF_PATHWAY		17	-0.336201	-0.971694	0.502101	0.994937	1	4916	tags=35%, list=25%, signal=47%
BIOCARTA_G1_PATHWAY	BIOCARTA_G1_PATHWAY		28	-0.312555	-0.971293	0.489837	0.992409	1	5378	tags=36%, list=27%, signal=49%
PID_SMAD2_3PATHWAY	PID_SMAD2_3PATHWAY		17	-0.358029	-0.971055	0.545648	0.989493	1	9510	tags=71%, list=47%, signal=134%
KEGG_MELANOMA	KEGG_MELANOMA		71	-0.28369	-0.970639	0.503297	0.987085	1	2548	tags=23%, list=13%, signal=26%
KEGG_PANCREATIC_CANCER	KEGG_PANCREATIC_CANCER		70	-0.273572	-0.969732	0.532632	0.986089	1	3567	tags=23%, list=18%, signal=28%
KEGG_TGF_BETA_SIGNALING_PATHWAY	KEGG_TGF_BETA_SIGNALING_PATHWAY		85	-0.284894	-0.968509	0.506744	0.985867	1	2583	tags=20%, list=13%, signal=23%
BIOCARTA_IL10_PATHWAY	BIOCARTA_IL10_PATHWAY		17	-0.380338	-0.967534	0.508299	0.985301	1	5071	tags=47%, list=25%, signal=63%
REACTOME_CGMP_EFFECTS	REACTOME_CGMP_EFFECTS		19	-0.401993	-0.96671	0.498047	0.984214	1	3922	tags=53%, list=20%, signal=65%
REACTOME_SIGNALING_BY_NOTCH	REACTOME_SIGNALING_BY_NOTCH		99	-0.228965	-0.965101	0.514523	0.98503	1	7221	tags=39%, list=36%, signal=61%
REACTOME_SEMAPHORIN_INTERACTIONS	REACTOME_SEMAPHORIN_INTERACTIONS		63	-0.287024	-0.961239	0.490566	0.992233	1	5026	tags=38%, list=25%, signal=51%
REACTOME_CELL_CELL_COMMUNICATION	REACTOME_CELL_CELL_COMMUNICATION		118	-0.270827	-0.955497	0.534654	1	1	3798	tags=32%, list=19%, signal=39%
REACTOME_G_ALPHA_Z_SIGNALLING_EVENTS	REACTOME_G_ALPHA_Z_SIGNALLING_EVENTS		44	-0.289998	-0.954267	0.54251	1	1	5194	tags=34%, list=26%, signal=46%
BIOCARTA_ECM_PATHWAY	BIOCARTA_ECM_PATHWAY		24	-0.315982	-0.948831	0.534447	1	1	7008	tags=58%, list=35%, signal=90%
KEGG_BIOSYNTHESIS_OF_UNSATURATED_FATTY_ACIDS	KEGG_BIOSYNTHESIS_OF_UNSATURATED_FATTY_ACIDS		22	-0.329419	-0.948015	0.52	1	1	1199	tags=14%, list=6%, signal=14%
PID_ERB_GENOMIC_PATHWAY	PID_ERB_GENOMIC_PATHWAY		15	-0.34463	-0.947205	0.534161	1	1	2828	tags=20%, list=14%, signal=23%
KEGG_ERBB_SIGNALING_PATHWAY	KEGG_ERBB_SIGNALING_PATHWAY		87	-0.242983	-0.945541	0.528807	1	1	2537	tags=15%, list=13%, signal=17%
REACTOME_REGULATION_OF_GLUCOKINASE_BY_GLUCOKINASE_REGULATORY_PROTEIN	REACTOME_REGULATION_OF_GLUCOKINASE_BY_GLUCOKINASE_REGULATORY_PROTEIN		27	-0.317682	-0.944322	0.528713	1	1	6994	tags=67%, list=35%, signal=102%
REACTOME_GLYCOGEN_BREAKDOWN_GLYCOGENOLYSIS	REACTOME_GLYCOGEN_BREAKDOWN_GLYCOGENOLYSIS		16	-0.294429	-0.943813	0.51626	1	1	596	tags=6%, list=3%, signal=6%
REACTOME_SIGNALING_BY_THE_B_CELL_RECEPTOR_BCR	REACTOME_SIGNALING_BY_THE_B_CELL_RECEPTOR_BCR		121	-0.193525	-0.943302	0.514228	1	1	7933	tags=46%, list=40%, signal=76%
REACTOME_GRB2_EVENTS_IN_ERBB2_SIGNALING	REACTOME_GRB2_EVENTS_IN_ERBB2_SIGNALING		22	-0.345162	-0.942202	0.56015	1	1	808	tags=14%, list=4%, signal=14%
REACTOME_REGULATION_OF_APOPTOSIS	REACTOME_REGULATION_OF_APOPTOSIS		56	-0.2301	-0.941205	0.52233	1	1	7069	tags=48%, list=35%, signal=74%
REACTOME_ACTIVATED_TAK1_MEDIATES_P38_MAPK_ACTIVATION	REACTOME_ACTIVATED_TAK1_MEDIATES_P38_MAPK_ACTIVATION		17	-0.284546	-0.940863	0.547569	1	1	8329	tags=71%, list=42%, signal=121%
REACTOME_CIRCADIAN_REPRESSION_OF_EXPRESSION_BY_REV_ERBA	REACTOME_CIRCADIAN_REPRESSION_OF_EXPRESSION_BY_REV_ERBA		23	-0.322293	-0.940571	0.526767	1	1	7719	tags=52%, list=38%, signal=85%
PID_P73PATHWAY	PID_P73PATHWAY		79	-0.265069	-0.94033	0.515658	1	1	6169	tags=44%, list=31%, signal=64%
REACTOME_PERK_REGULATED_GENE_EXPRESSION	REACTOME_PERK_REGULATED_GENE_EXPRESSION		27	-0.271234	-0.940243	0.515593	0.998284	1	6227	tags=48%, list=31%, signal=70%
PID_MYC_REPRESS_PATHWAY	PID_MYC_REPRESS_PATHWAY		63	-0.266532	-0.94014	0.521472	0.995212	1	5220	tags=25%, list=26%, signal=34%
PID_ILK_PATHWAY	PID_ILK_PATHWAY		45	-0.269423	-0.939719	0.537988	0.993056	1	6869	tags=44%, list=34%, signal=67%
PID_FAK_PATHWAY	PID_FAK_PATHWAY		58	-0.285329	-0.93899	0.542735	0.991644	1	4595	tags=29%, list=23%, signal=38%
BIOCARTA_EGF_PATHWAY	BIOCARTA_EGF_PATHWAY		31	-0.310294	-0.937526	0.534694	0.992291	1	5071	tags=35%, list=25%, signal=47%
REACTOME_CELL_JUNCTION_ORGANIZATION	REACTOME_CELL_JUNCTION_ORGANIZATION		77	-0.296419	-0.936192	0.582505	0.992616	1	3304	tags=32%, list=16%, signal=39%
BIOCARTA_SPPA_PATHWAY	BIOCARTA_SPPA_PATHWAY		22	-0.326113	-0.933477	0.54717	0.997012	1	1871	tags=23%, list=9%, signal=25%
KEGG_TYROSINE_METABOLISM	KEGG_TYROSINE_METABOLISM		42	-0.335116	-0.932925	0.581952	0.995245	1	2068	tags=21%, list=10%, signal=24%
ST_TUMOR_NECROSIS_FACTOR_PATHWAY	ST_TUMOR_NECROSIS_FACTOR_PATHWAY		28	-0.301808	-0.929446	0.544177	1	1	7540	tags=54%, list=38%, signal=86%
REACTOME_DEGRADATION_OF_THE_EXTRACELLULAR_MATRIX	REACTOME_DEGRADATION_OF_THE_EXTRACELLULAR_MATRIX		28	-0.389647	-0.928409	0.56917	1	1	3310	tags=39%, list=17%, signal=47%
PID_TAP63_PATHWAY	PID_TAP63_PATHWAY		54	-0.296828	-0.926934	0.536232	1	1	1666	tags=13%, list=8%, signal=14%
REACTOME_CLASS_I_MHC_MEDIATED_ANTIGEN_PROCESSING_PRESENTATION	REACTOME_CLASS_I_MHC_MEDIATED_ANTIGEN_PROCESSING_PRESENTATION		235	-0.175686	-0.926351	0.526423	1	1	6360	tags=31%, list=32%, signal=46%
REACTOME_PLATELET_HOMEOSTASIS	REACTOME_PLATELET_HOMEOSTASIS		76	-0.265652	-0.925982	0.602637	0.997871	1	3986	tags=29%, list=20%, signal=36%
REACTOME_L1CAM_INTERACTIONS	REACTOME_L1CAM_INTERACTIONS		84	-0.256183	-0.925111	0.579158	0.997074	1	5221	tags=33%, list=26%, signal=45%
REACTOME_G1_PHASE	REACTOME_G1_PHASE		35	-0.25323	-0.924749	0.535124	0.9949	1	4916	tags=26%, list=25%, signal=34%
REACTOME_RNA_POL_II_TRANSCRIPTION_PRE_INITIATION_AND_PROMOTER_OPENING	REACTOME_RNA_POL_II_TRANSCRIPTION_PRE_INITIATION_AND_PROMOTER_OPENING		40	-0.247025	-0.924525	0.519588	0.992312	1	8781	tags=58%, list=44%, signal=102%
BIOCARTA_MAPK_PATHWAY	BIOCARTA_MAPK_PATHWAY		86	-0.235155	-0.924333	0.555556	0.989617	1	9140	tags=67%, list=46%, signal=123%
PID_P75_NTR_PATHWAY	PID_P75_NTR_PATHWAY		69	-0.248467	-0.923911	0.56487	0.98753	1	5411	tags=36%, list=27%, signal=49%
KEGG_AMINO_SUGAR_AND_NUCLEOTIDE_SUGAR_METABOLISM	KEGG_AMINO_SUGAR_AND_NUCLEOTIDE_SUGAR_METABOLISM		44	-0.239514	-0.922616	0.548319	0.987829	1	3985	tags=23%, list=20%, signal=28%
REACTOME_METABOLISM_OF_NUCLEOTIDES	REACTOME_METABOLISM_OF_NUCLEOTIDES		72	-0.227821	-0.917704	0.529762	0.99758	1	4764	tags=29%, list=24%, signal=38%
REACTOME_GROWTH_HORMONE_RECEPTOR_SIGNALING	REACTOME_GROWTH_HORMONE_RECEPTOR_SIGNALING		24	-0.323283	-0.917377	0.565995	0.995334	1	1893	tags=21%, list=9%, signal=23%
SIG_PIP3_SIGNALING_IN_B_LYMPHOCYTES	SIG_PIP3_SIGNALING_IN_B_LYMPHOCYTES		36	-0.283366	-0.916623	0.558045	0.994242	1	4291	tags=31%, list=21%, signal=39%
PID_EPO_PATHWAY	PID_EPO_PATHWAY		34	-0.280293	-0.915178	0.532389	0.994985	1	4522	tags=29%, list=23%, signal=38%
PID_IL23_PATHWAY	PID_IL23_PATHWAY		37	-0.337799	-0.912957	0.632184	0.997937	1	2730	tags=30%, list=14%, signal=34%
REACTOME_PI3K_EVENTS_IN_ERBB2_SIGNALING	REACTOME_PI3K_EVENTS_IN_ERBB2_SIGNALING		42	-0.265964	-0.908057	0.568589	1	1	844	tags=10%, list=4%, signal=10%
REACTOME_DESTABILIZATION_OF_MRNA_BY_TRISTETRAPROLIN_TTP	REACTOME_DESTABILIZATION_OF_MRNA_BY_TRISTETRAPROLIN_TTP		17	-0.265241	-0.907769	0.560484	1	1	5933	tags=41%, list=30%, signal=58%
PID_WNT_SIGNALING_PATHWAY	PID_WNT_SIGNALING_PATHWAY		28	-0.324467	-0.906269	0.59841	1	1	3683	tags=39%, list=18%, signal=48%
PID_RHOA_PATHWAY	PID_RHOA_PATHWAY		45	-0.282494	-0.905888	0.589069	1	1	3961	tags=31%, list=20%, signal=39%
REACTOME_ADP_SIGNALLING_THROUGH_P2RY1	REACTOME_ADP_SIGNALLING_THROUGH_P2RY1		25	-0.303423	-0.904402	0.597536	1	1	5651	tags=44%, list=28%, signal=61%
PID_CASPASE_PATHWAY	PID_CASPASE_PATHWAY		51	-0.237007	-0.90354	0.557344	1	1	3637	tags=24%, list=18%, signal=29%
KEGG_BASE_EXCISION_REPAIR	KEGG_BASE_EXCISION_REPAIR		33	-0.249739	-0.902652	0.532803	1	1	8229	tags=55%, list=41%, signal=92%
REACTOME_PLATELET_ACTIVATION_SIGNALING_AND_AGGREGATION	REACTOME_PLATELET_ACTIVATION_SIGNALING_AND_AGGREGATION		195	-0.232812	-0.899245	0.60575	1	1	2775	tags=19%, list=14%, signal=22%
REACTOME_MITOCHONDRIAL_TRNA_AMINOACYLATION	REACTOME_MITOCHONDRIAL_TRNA_AMINOACYLATION		21	-0.294409	-0.899091	0.541176	1	1	8474	tags=57%, list=42%, signal=99%
ST_ERK1_ERK2_MAPK_PATHWAY	ST_ERK1_ERK2_MAPK_PATHWAY		31	-0.270042	-0.898887	0.578495	1	1	9055	tags=65%, list=45%, signal=117%
KEGG_VIRAL_MYOCARDITIS	KEGG_VIRAL_MYOCARDITIS		68	-0.327025	-0.898705	0.577406	1	1	2470	tags=28%, list=12%, signal=32%
BIOCARTA_STEM_PATHWAY	BIOCARTA_STEM_PATHWAY		15	-0.419489	-0.898679	0.606335	0.998598	1	2421	tags=40%, list=12%, signal=45%
BIOCARTA_IGF1R_PATHWAY	BIOCARTA_IGF1R_PATHWAY		23	-0.287437	-0.898235	0.559748	0.996644	1	2537	tags=17%, list=13%, signal=20%
REACTOME_EFFECTS_OF_PIP2_HYDROLYSIS	REACTOME_EFFECTS_OF_PIP2_HYDROLYSIS		23	-0.309142	-0.897106	0.640177	0.996553	1	4291	tags=43%, list=21%, signal=55%
KEGG_CYTOSOLIC_DNA_SENSING_PATHWAY	KEGG_CYTOSOLIC_DNA_SENSING_PATHWAY		54	-0.290989	-0.896023	0.619423	0.996364	1	3335	tags=24%, list=17%, signal=29%
REACTOME_INTERFERON_GAMMA_SIGNALING	REACTOME_INTERFERON_GAMMA_SIGNALING		59	-0.36939	-0.894392	0.590631	0.997762	1	4838	tags=44%, list=24%, signal=58%
KEGG_REGULATION_OF_ACTIN_CYTOSKELETON	KEGG_REGULATION_OF_ACTIN_CYTOSKELETON		209	-0.221482	-0.89351	0.663812	0.997014	1	4423	tags=28%, list=22%, signal=36%
PID_S1P_S1P1_PATHWAY	PID_S1P_S1P1_PATHWAY		21	-0.313971	-0.892996	0.564682	0.995436	1	4409	tags=38%, list=22%, signal=49%
BIOCARTA_FAS_PATHWAY	BIOCARTA_FAS_PATHWAY		30	-0.286768	-0.892204	0.580042	0.994438	1	5014	tags=30%, list=25%, signal=40%
REACTOME_TRAFFICKING_OF_GLUR2_CONTAINING_AMPA_RECEPTORS	REACTOME_TRAFFICKING_OF_GLUR2_CONTAINING_AMPA_RECEPTORS		15	-0.380654	-0.890826	0.603416	0.995051	1	60	tags=7%, list=0%, signal=7%
REACTOME_PRE_NOTCH_EXPRESSION_AND_PROCESSING	REACTOME_PRE_NOTCH_EXPRESSION_AND_PROCESSING		41	-0.252407	-0.890599	0.589474	0.992705	1	5554	tags=29%, list=28%, signal=40%
REACTOME_AXON_GUIDANCE	REACTOME_AXON_GUIDANCE		240	-0.229154	-0.888753	0.67418	0.994425	1	4898	tags=35%, list=24%, signal=46%
REACTOME_GLOBAL_GENOMIC_NER_GG_NER	REACTOME_GLOBAL_GENOMIC_NER_GG_NER		33	-0.250631	-0.886254	0.561983	0.997723	1	7053	tags=42%, list=35%, signal=65%
REACTOME_NUCLEOTIDE_EXCISION_REPAIR	REACTOME_NUCLEOTIDE_EXCISION_REPAIR		49	-0.222934	-0.884217	0.556008	1	1	8811	tags=55%, list=44%, signal=98%
REACTOME_MITOTIC_PROMETAPHASE	REACTOME_MITOTIC_PROMETAPHASE		86	-0.268549	-0.88371	0.596674	0.998442	1	7315	tags=41%, list=36%, signal=64%
BIOCARTA_CERAMIDE_PATHWAY	BIOCARTA_CERAMIDE_PATHWAY		22	-0.252734	-0.883701	0.601643	0.995618	1	6989	tags=45%, list=35%, signal=70%
BIOCARTA_RHO_PATHWAY	BIOCARTA_RHO_PATHWAY		32	-0.263382	-0.883207	0.602062	0.993911	1	6730	tags=44%, list=34%, signal=66%
REACTOME_RNA_POL_I_RNA_POL_III_AND_MITOCHONDRIAL_TRANSCRIPTION	REACTOME_RNA_POL_I_RNA_POL_III_AND_MITOCHONDRIAL_TRANSCRIPTION		114	-0.237182	-0.881393	0.650763	0.995575	1	5086	tags=39%, list=25%, signal=51%
BIOCARTA_CARDIACEGF_PATHWAY	BIOCARTA_CARDIACEGF_PATHWAY		18	-0.352449	-0.880228	0.616633	0.995743	1	2670	tags=33%, list=13%, signal=38%
BIOCARTA_KERATINOCYTE_PATHWAY	BIOCARTA_KERATINOCYTE_PATHWAY		46	-0.263389	-0.880024	0.579381	0.993409	1	5992	tags=37%, list=30%, signal=53%
PID_AURORA_B_PATHWAY	PID_AURORA_B_PATHWAY		38	-0.288812	-0.879768	0.592	0.991239	1	5890	tags=24%, list=29%, signal=33%
KEGG_PATHOGENIC_ESCHERICHIA_COLI_INFECTION	KEGG_PATHOGENIC_ESCHERICHIA_COLI_INFECTION		53	-0.24079	-0.879371	0.612326	0.989476	1	1430	tags=9%, list=7%, signal=10%
PID_RET_PATHWAY	PID_RET_PATHWAY		39	-0.258983	-0.879211	0.583333	0.987057	1	3474	tags=26%, list=17%, signal=31%
BIOCARTA_BAD_PATHWAY	BIOCARTA_BAD_PATHWAY		26	-0.29413	-0.878702	0.594714	0.985549	1	4277	tags=27%, list=21%, signal=34%
PID_IL1_PATHWAY	PID_IL1_PATHWAY		34	-0.282544	-0.878065	0.589912	0.984339	1	3637	tags=29%, list=18%, signal=36%
PID_HIF2PATHWAY	PID_HIF2PATHWAY		34	-0.276853	-0.876842	0.59519	0.984499	1	5654	tags=38%, list=28%, signal=53%
SA_CASPASE_CASCADE	SA_CASPASE_CASCADE		19	-0.328764	-0.875217	0.605317	0.985694	1	3602	tags=26%, list=18%, signal=32%
REACTOME_HOMOLOGOUS_RECOMBINATION_REPAIR_OF_REPLICATION_INDEPENDENT_DOUBLE_STRAND_BREAKS	REACTOME_HOMOLOGOUS_RECOMBINATION_REPAIR_OF_REPLICATION_INDEPENDENT_DOUBLE_STRAND_BREAKS		16	-0.323837	-0.874308	0.612033	0.985216	1	8811	tags=63%, list=44%, signal=111%
REACTOME_REGULATION_OF_WATER_BALANCE_BY_RENAL_AQUAPORINS	REACTOME_REGULATION_OF_WATER_BALANCE_BY_RENAL_AQUAPORINS		43	-0.279187	-0.874255	0.664444	0.982658	1	4844	tags=30%, list=24%, signal=40%
PID_UPA_UPAR_PATHWAY	PID_UPA_UPAR_PATHWAY		42	-0.325413	-0.871992	0.663934	0.985532	1	1834	tags=24%, list=9%, signal=26%
REACTOME_P130CAS_LINKAGE_TO_MAPK_SIGNALING_FOR_INTEGRINS	REACTOME_P130CAS_LINKAGE_TO_MAPK_SIGNALING_FOR_INTEGRINS		15	-0.36723	-0.870635	0.620123	0.986158	1	1427	tags=13%, list=7%, signal=14%
REACTOME_IMMUNOREGULATORY_INTERACTIONS_BETWEEN_A_LYMPHOID_AND_A_NON_LYMPHOID_CELL	REACTOME_IMMUNOREGULATORY_INTERACTIONS_BETWEEN_A_LYMPHOID_AND_A_NON_LYMPHOID_CELL		61	-0.337774	-0.869833	0.603734	0.985309	1	4044	tags=41%, list=20%, signal=51%
BIOCARTA_PTEN_PATHWAY	BIOCARTA_PTEN_PATHWAY		18	-0.29822	-0.869547	0.625	0.983357	1	4436	tags=28%, list=22%, signal=36%
BIOCARTA_NO2IL12_PATHWAY	BIOCARTA_NO2IL12_PATHWAY		17	-0.415783	-0.867475	0.616896	0.98576	1	4551	tags=41%, list=23%, signal=53%
PID_P38_ALPHA_BETA_DOWNSTREAM_PATHWAY	PID_P38_ALPHA_BETA_DOWNSTREAM_PATHWAY		38	-0.249876	-0.862097	0.636364	0.996275	1	4557	tags=34%, list=23%, signal=44%
BIOCARTA_RELA_PATHWAY	BIOCARTA_RELA_PATHWAY		16	-0.283728	-0.862002	0.574553	0.99383	1	8635	tags=69%, list=43%, signal=121%
REACTOME_O_LINKED_GLYCOSYLATION_OF_MUCINS	REACTOME_O_LINKED_GLYCOSYLATION_OF_MUCINS		53	-0.300809	-0.861908	0.721739	0.991353	1	4189	tags=42%, list=21%, signal=52%
REACTOME_TERMINATION_OF_O_GLYCAN_BIOSYNTHESIS	REACTOME_TERMINATION_OF_O_GLYCAN_BIOSYNTHESIS		19	-0.382014	-0.861565	0.668041	0.989518	1	3887	tags=47%, list=19%, signal=59%
REACTOME_CELL_CYCLE_MITOTIC	REACTOME_CELL_CYCLE_MITOTIC		298	-0.217377	-0.860612	0.596639	0.9891	1	8350	tags=45%, list=42%, signal=76%
REACTOME_NEGATIVE_REGULATORS_OF_RIG_I_MDA5_SIGNALING	REACTOME_NEGATIVE_REGULATORS_OF_RIG_I_MDA5_SIGNALING		30	-0.260327	-0.859521	0.576541	0.989062	1	6576	tags=37%, list=33%, signal=54%
PID_EPHB_FWD_PATHWAY	PID_EPHB_FWD_PATHWAY		40	-0.252947	-0.855521	0.614256	0.99585	1	8062	tags=50%, list=40%, signal=83%
REACTOME_BMAL1_CLOCK_NPAS2_ACTIVATES_CIRCADIAN_EXPRESSION	REACTOME_BMAL1_CLOCK_NPAS2_ACTIVATES_CIRCADIAN_EXPRESSION		36	-0.275773	-0.853892	0.61991	0.996842	1	6661	tags=42%, list=33%, signal=62%
KEGG_PHOSPHATIDYLINOSITOL_SIGNALING_SYSTEM	KEGG_PHOSPHATIDYLINOSITOL_SIGNALING_SYSTEM		76	-0.214917	-0.851136	0.678068	1	1	4410	tags=26%, list=22%, signal=34%
REACTOME_DEVELOPMENTAL_BIOLOGY	REACTOME_DEVELOPMENTAL_BIOLOGY		383	-0.201851	-0.850245	0.848614	1	1	3987	tags=26%, list=20%, signal=31%
KEGG_BLADDER_CANCER	KEGG_BLADDER_CANCER		42	-0.275172	-0.848311	0.630952	1	1	1381	tags=12%, list=7%, signal=13%
PID_INTEGRIN5_PATHWAY	PID_INTEGRIN5_PATHWAY		17	-0.364995	-0.846654	0.68677	1	1	5082	tags=59%, list=25%, signal=79%
PID_IL12_2PATHWAY	PID_IL12_2PATHWAY		63	-0.314926	-0.845895	0.587879	1	1	2730	tags=22%, list=14%, signal=26%
REACTOME_REGULATION_OF_INSULIN_LIKE_GROWTH_FACTOR_IGF_ACTIVITY_BY_INSULIN_LIKE_GROWTH_FACTOR_BINDING_PROTEINS_IGFBPS	REACTOME_REGULATION_OF_INSULIN_LIKE_GROWTH_FACTOR_IGF_ACTIVITY_BY_INSULIN_LIKE_GROWTH_FACTOR_BINDING_PROTEINS_IGFBPS		16	-0.378434	-0.845558	0.719844	1	1	1551	tags=38%, list=8%, signal=41%
REACTOME_NUCLEAR_SIGNALING_BY_ERBB4	REACTOME_NUCLEAR_SIGNALING_BY_ERBB4		38	-0.281157	-0.845188	0.719588	0.998918	1	1867	tags=18%, list=9%, signal=20%
PID_PTP1B_PATHWAY	PID_PTP1B_PATHWAY		52	-0.258159	-0.842663	0.68	1	1	4595	tags=33%, list=23%, signal=42%
KEGG_NEUROTROPHIN_SIGNALING_PATHWAY	KEGG_NEUROTROPHIN_SIGNALING_PATHWAY		126	-0.199439	-0.842036	0.668699	1	1	6121	tags=35%, list=31%, signal=50%
KEGG_WNT_SIGNALING_PATHWAY	KEGG_WNT_SIGNALING_PATHWAY		150	-0.216662	-0.841578	0.745868	0.999552	1	4299	tags=25%, list=21%, signal=32%
REACTOME_ACTIVATION_OF_GENES_BY_ATF4	REACTOME_ACTIVATION_OF_GENES_BY_ATF4		24	-0.247182	-0.840549	0.639175	0.999309	1	5933	tags=42%, list=30%, signal=59%
PID_ALPHA_SYNUCLEIN_PATHWAY	PID_ALPHA_SYNUCLEIN_PATHWAY		33	-0.257941	-0.839231	0.68932	0.999934	1	2275	tags=18%, list=11%, signal=20%
KEGG_PROSTATE_CANCER	KEGG_PROSTATE_CANCER		89	-0.218381	-0.836722	0.692632	1	1	5713	tags=29%, list=28%, signal=41%
BIOCARTA_HIF_PATHWAY	BIOCARTA_HIF_PATHWAY		15	-0.335579	-0.836711	0.657895	1	1	3062	tags=33%, list=15%, signal=39%
NABA_PROTEOGLYCANS	NABA_PROTEOGLYCANS		34	-0.336965	-0.834511	0.736944	1	1	2047	tags=26%, list=10%, signal=29%
PID_CERAMIDE_PATHWAY	PID_CERAMIDE_PATHWAY		48	-0.216574	-0.83268	0.661765	1	1	6989	tags=44%, list=35%, signal=67%
KEGG_COMPLEMENT_AND_COAGULATION_CASCADES	KEGG_COMPLEMENT_AND_COAGULATION_CASCADES		68	-0.295557	-0.832255	0.789256	1	1	1907	tags=24%, list=10%, signal=26%
PID_S1P_S1P3_PATHWAY	PID_S1P_S1P3_PATHWAY		29	-0.281796	-0.831608	0.6294	1	1	4265	tags=31%, list=21%, signal=39%
REACTOME_METAL_ION_SLC_TRANSPORTERS	REACTOME_METAL_ION_SLC_TRANSPORTERS		22	-0.30353	-0.831564	0.704198	0.999094	1	3858	tags=32%, list=19%, signal=39%
BIOCARTA_IL12_PATHWAY	BIOCARTA_IL12_PATHWAY		21	-0.341796	-0.831511	0.636	0.996697	1	4551	tags=43%, list=23%, signal=55%
REACTOME_PKA_MEDIATED_PHOSPHORYLATION_OF_CREB	REACTOME_PKA_MEDIATED_PHOSPHORYLATION_OF_CREB		17	-0.328733	-0.830219	0.708245	0.997024	1	4844	tags=35%, list=24%, signal=46%
PID_FOXM1_PATHWAY	PID_FOXM1_PATHWAY		40	-0.254523	-0.828845	0.66167	0.997577	1	5485	tags=33%, list=27%, signal=45%
PID_AR_PATHWAY	PID_AR_PATHWAY		61	-0.227884	-0.828141	0.68866	0.996503	1	7333	tags=38%, list=37%, signal=59%
BIOCARTA_MPR_PATHWAY	BIOCARTA_MPR_PATHWAY		34	-0.242471	-0.827955	0.67364	0.994414	1	4922	tags=24%, list=25%, signal=31%
BIOCARTA_VEGF_PATHWAY	BIOCARTA_VEGF_PATHWAY		29	-0.2395	-0.826142	0.629482	0.99589	1	3062	tags=17%, list=15%, signal=20%
KEGG_MAPK_SIGNALING_PATHWAY	KEGG_MAPK_SIGNALING_PATHWAY		264	-0.202073	-0.824045	0.865672	0.997939	1	2863	tags=17%, list=14%, signal=20%
BIOCARTA_41BB_PATHWAY	BIOCARTA_41BB_PATHWAY		17	-0.327934	-0.823202	0.664583	0.997344	1	6908	tags=65%, list=34%, signal=99%
REACTOME_RESPONSE_TO_ELEVATED_PLATELET_CYTOSOLIC_CA2_	REACTOME_RESPONSE_TO_ELEVATED_PLATELET_CYTOSOLIC_CA2_		79	-0.258327	-0.82137	0.766932	0.99876	1	2319	tags=19%, list=12%, signal=21%
PID_INTEGRIN_A9B1_PATHWAY	PID_INTEGRIN_A9B1_PATHWAY		25	-0.321926	-0.81947	0.674	1	1	1642	tags=28%, list=8%, signal=30%
REACTOME_GRB2_SOS_PROVIDES_LINKAGE_TO_MAPK_SIGNALING_FOR_INTERGRINS_	REACTOME_GRB2_SOS_PROVIDES_LINKAGE_TO_MAPK_SIGNALING_FOR_INTERGRINS_		15	-0.347913	-0.818769	0.67284	0.999754	1	4436	tags=27%, list=22%, signal=34%
SIG_CHEMOTAXIS	SIG_CHEMOTAXIS		45	-0.238592	-0.818708	0.710692	0.99745	1	4291	tags=24%, list=21%, signal=31%
PID_INTEGRIN2_PATHWAY	PID_INTEGRIN2_PATHWAY		29	-0.329808	-0.817385	0.732632	0.997837	1	2954	tags=28%, list=15%, signal=32%
PID_TRKR_PATHWAY	PID_TRKR_PATHWAY		62	-0.219735	-0.817148	0.69899	0.995956	1	5992	tags=35%, list=30%, signal=50%
PID_EPHA2_FWD_PATHWAY	PID_EPHA2_FWD_PATHWAY		18	-0.276851	-0.81504	0.678112	0.997908	1	4887	tags=33%, list=24%, signal=44%
REACTOME_TRANSCRIPTION_COUPLED_NER_TC_NER	REACTOME_TRANSCRIPTION_COUPLED_NER_TC_NER		44	-0.210106	-0.81389	0.630165	0.997927	1	8811	tags=55%, list=44%, signal=97%
PID_LYSOPHOSPHOLIPID_PATHWAY	PID_LYSOPHOSPHOLIPID_PATHWAY		66	-0.228761	-0.813724	0.705645	0.995848	1	2646	tags=17%, list=13%, signal=19%
REACTOME_SIGNALING_BY_ERBB2	REACTOME_SIGNALING_BY_ERBB2		97	-0.196286	-0.812345	0.752599	0.996374	1	4595	tags=22%, list=23%, signal=28%
PID_BETA_CATENIN_DEG_PATHWAY	PID_BETA_CATENIN_DEG_PATHWAY		18	-0.27479	-0.811557	0.718504	0.995614	1	2287	tags=11%, list=11%, signal=13%
REACTOME_RNA_POL_III_CHAIN_ELONGATION	REACTOME_RNA_POL_III_CHAIN_ELONGATION		17	-0.245002	-0.811055	0.659656	0.994253	1	8781	tags=53%, list=44%, signal=94%
PID_DELTA_NP63_PATHWAY	PID_DELTA_NP63_PATHWAY		47	-0.300132	-0.809842	0.679167	0.994288	1	3345	tags=26%, list=17%, signal=31%
NABA_ECM_REGULATORS	NABA_ECM_REGULATORS		230	-0.263536	-0.809289	0.924893	0.993065	1	2949	tags=27%, list=15%, signal=32%
ST_INTERLEUKIN_4_PATHWAY	ST_INTERLEUKIN_4_PATHWAY		26	-0.27542	-0.80765	0.678038	0.994218	1	5747	tags=38%, list=29%, signal=54%
REACTOME_FORMATION_OF_THE_HIV1_EARLY_ELONGATION_COMPLEX	REACTOME_FORMATION_OF_THE_HIV1_EARLY_ELONGATION_COMPLEX		33	-0.216048	-0.806469	0.649899	0.994212	1	8781	tags=55%, list=44%, signal=97%
REACTOME_PI3K_AKT_ACTIVATION	REACTOME_PI3K_AKT_ACTIVATION		36	-0.231149	-0.805195	0.686598	0.994446	1	3646	tags=19%, list=18%, signal=24%
PID_SYNDECAN_2_PATHWAY	PID_SYNDECAN_2_PATHWAY		33	-0.285559	-0.804635	0.684211	0.993185	1	1834	tags=18%, list=9%, signal=20%
PID_ANGIOPOIETIN_RECEPTOR_PATHWAY	PID_ANGIOPOIETIN_RECEPTOR_PATHWAY		50	-0.240252	-0.803096	0.707819	0.994067	1	4595	tags=34%, list=23%, signal=44%
REACTOME_TRAFFICKING_OF_AMPA_RECEPTORS	REACTOME_TRAFFICKING_OF_AMPA_RECEPTORS		27	-0.297443	-0.800227	0.770961	0.997384	1	1729	tags=11%, list=9%, signal=12%
PID_GLYPICAN_1PATHWAY	PID_GLYPICAN_1PATHWAY		27	-0.294564	-0.799071	0.757463	0.997443	1	3290	tags=26%, list=16%, signal=31%
PID_ARF6_DOWNSTREAM_PATHWAY	PID_ARF6_DOWNSTREAM_PATHWAY		15	-0.271254	-0.797971	0.657388	0.9973	1	2309	tags=20%, list=12%, signal=23%
PID_HIV_NEF_PATHWAY	PID_HIV_NEF_PATHWAY		35	-0.239726	-0.796967	0.663968	0.997059	1	7868	tags=54%, list=39%, signal=89%
REACTOME_AMYLOIDS	REACTOME_AMYLOIDS		76	-0.286511	-0.794654	0.907975	0.999281	1	2864	tags=33%, list=14%, signal=38%
PID_HDAC_CLASSIII_PATHWAY	PID_HDAC_CLASSIII_PATHWAY		25	-0.235798	-0.794619	0.717526	0.997051	1	3646	tags=20%, list=18%, signal=24%
KEGG_ADIPOCYTOKINE_SIGNALING_PATHWAY	KEGG_ADIPOCYTOKINE_SIGNALING_PATHWAY		67	-0.214534	-0.794437	0.807767	0.9951	1	3323	tags=19%, list=17%, signal=23%
PID_ERBB_NETWORK_PATHWAY	PID_ERBB_NETWORK_PATHWAY		15	-0.35395	-0.79423	0.762357	0.993182	1	808	tags=20%, list=4%, signal=21%
PID_DNA_PK_PATHWAY	PID_DNA_PK_PATHWAY		16	-0.251626	-0.793964	0.688889	0.991402	1	7285	tags=50%, list=36%, signal=78%
REACTOME_SIGNALING_BY_NOTCH1	REACTOME_SIGNALING_BY_NOTCH1		68	-0.198219	-0.789767	0.726337	0.997354	1	7221	tags=40%, list=36%, signal=62%
BIOCARTA_IGF1MTOR_PATHWAY	BIOCARTA_IGF1MTOR_PATHWAY		20	-0.235072	-0.787122	0.6853	1	1	5658	tags=25%, list=28%, signal=35%
KEGG_AXON_GUIDANCE	KEGG_AXON_GUIDANCE		129	-0.204315	-0.786751	0.867769	0.998715	1	5570	tags=33%, list=28%, signal=46%
PID_PI3KCI_AKT_PATHWAY	PID_PI3KCI_AKT_PATHWAY		35	-0.238994	-0.786546	0.675269	0.996835	1	9440	tags=57%, list=47%, signal=108%
REACTOME_GPVI_MEDIATED_ACTIVATION_CASCADE	REACTOME_GPVI_MEDIATED_ACTIVATION_CASCADE		31	-0.272838	-0.785632	0.681159	0.996437	1	2715	tags=19%, list=14%, signal=22%
REACTOME_ZINC_TRANSPORTERS	REACTOME_ZINC_TRANSPORTERS		15	-0.324023	-0.784451	0.759328	0.996526	1	3858	tags=40%, list=19%, signal=49%
KEGG_FC_EPSILON_RI_SIGNALING_PATHWAY	KEGG_FC_EPSILON_RI_SIGNALING_PATHWAY		78	-0.215217	-0.784275	0.838174	0.994595	1	3221	tags=19%, list=16%, signal=23%
KEGG_ACUTE_MYELOID_LEUKEMIA	KEGG_ACUTE_MYELOID_LEUKEMIA		57	-0.19168	-0.783291	0.732943	0.994162	1	2537	tags=12%, list=13%, signal=14%
REACTOME_DEADENYLATION_OF_MRNA	REACTOME_DEADENYLATION_OF_MRNA		19	-0.261252	-0.782103	0.717256	0.994239	1	6204	tags=42%, list=31%, signal=61%
KEGG_HISTIDINE_METABOLISM	KEGG_HISTIDINE_METABOLISM		29	-0.287999	-0.781195	0.814961	0.993814	1	2068	tags=21%, list=10%, signal=23%
BIOCARTA_IL6_PATHWAY	BIOCARTA_IL6_PATHWAY		22	-0.268542	-0.779069	0.7	0.99567	1	6989	tags=55%, list=35%, signal=84%
BIOCARTA_P53HYPOXIA_PATHWAY	BIOCARTA_P53HYPOXIA_PATHWAY		22	-0.2617	-0.777818	0.6875	0.995736	1	3114	tags=18%, list=16%, signal=21%
REACTOME_PHOSPHOLIPID_METABOLISM	REACTOME_PHOSPHOLIPID_METABOLISM		190	-0.176516	-0.776895	0.854251	0.995085	1	3221	tags=15%, list=16%, signal=18%
WNT_SIGNALING	WNT_SIGNALING		89	-0.219124	-0.776383	0.854978	0.993791	1	3795	tags=22%, list=19%, signal=28%
REACTOME_ION_TRANSPORT_BY_P_TYPE_ATPASES	REACTOME_ION_TRANSPORT_BY_P_TYPE_ATPASES		33	-0.265187	-0.775316	0.842413	0.993537	1	4797	tags=30%, list=24%, signal=40%
BIOCARTA_ACTINY_PATHWAY	BIOCARTA_ACTINY_PATHWAY		20	-0.255503	-0.76903	0.691849	1	1	4423	tags=30%, list=22%, signal=38%
PID_CMYB_PATHWAY	PID_CMYB_PATHWAY		84	-0.205597	-0.765364	0.881783	1	1	5152	tags=31%, list=26%, signal=41%
BIOCARTA_AGR_PATHWAY	BIOCARTA_AGR_PATHWAY		36	-0.261394	-0.760906	0.816733	1	1	4062	tags=28%, list=20%, signal=35%
REACTOME_RORA_ACTIVATES_CIRCADIAN_EXPRESSION	REACTOME_RORA_ACTIVATES_CIRCADIAN_EXPRESSION		24	-0.262183	-0.759971	0.705882	1	1	7719	tags=46%, list=38%, signal=74%
KEGG_PRION_DISEASES	KEGG_PRION_DISEASES		35	-0.271079	-0.757373	0.825364	1	1	3290	tags=29%, list=16%, signal=34%
KEGG_O_GLYCAN_BIOSYNTHESIS	KEGG_O_GLYCAN_BIOSYNTHESIS		30	-0.274806	-0.755873	0.898707	1	1	4569	tags=43%, list=23%, signal=56%
KEGG_HEMATOPOIETIC_CELL_LINEAGE	KEGG_HEMATOPOIETIC_CELL_LINEAGE		84	-0.266839	-0.75531	0.862705	1	1	4898	tags=40%, list=24%, signal=53%
PID_E2F_PATHWAY	PID_E2F_PATHWAY		70	-0.218161	-0.752971	0.699797	1	1	6812	tags=37%, list=34%, signal=56%
REACTOME_DOUBLE_STRAND_BREAK_REPAIR	REACTOME_DOUBLE_STRAND_BREAK_REPAIR		22	-0.265884	-0.751375	0.718487	1	1	8811	tags=64%, list=44%, signal=113%
PID_CD40_PATHWAY	PID_CD40_PATHWAY		31	-0.243577	-0.750798	0.792531	1	1	6137	tags=42%, list=31%, signal=60%
ST_WNT_CA2_CYCLIC_GMP_PATHWAY	ST_WNT_CA2_CYCLIC_GMP_PATHWAY		20	-0.283564	-0.749572	0.856867	1	1	4291	tags=35%, list=21%, signal=44%
REACTOME_FORMATION_OF_INCISION_COMPLEX_IN_GG_NER	REACTOME_FORMATION_OF_INCISION_COMPLEX_IN_GG_NER		21	-0.223179	-0.747908	0.723926	1	1	7053	tags=43%, list=35%, signal=66%
REACTOME_BASE_EXCISION_REPAIR	REACTOME_BASE_EXCISION_REPAIR		19	-0.239029	-0.746499	0.748491	1	1	8811	tags=68%, list=44%, signal=122%
REACTOME_LOSS_OF_NLP_FROM_MITOTIC_CENTROSOMES	REACTOME_LOSS_OF_NLP_FROM_MITOTIC_CENTROSOMES		52	-0.213053	-0.74636	0.679359	1	1	9912	tags=58%, list=49%, signal=114%
PID_TNF_PATHWAY	PID_TNF_PATHWAY		46	-0.20009	-0.742612	0.733059	1	1	8405	tags=59%, list=42%, signal=101%
SIG_CD40PATHWAYMAP	SIG_CD40PATHWAYMAP		33	-0.211906	-0.742386	0.728916	1	1	8013	tags=58%, list=40%, signal=96%
REACTOME_SIGNALLING_TO_RAS	REACTOME_SIGNALLING_TO_RAS		27	-0.212174	-0.742379	0.769231	1	1	1827	tags=11%, list=9%, signal=12%
PID_TRAIL_PATHWAY	PID_TRAIL_PATHWAY		28	-0.22539	-0.742115	0.716942	1	1	8787	tags=64%, list=44%, signal=114%
PID_FOXO_PATHWAY	PID_FOXO_PATHWAY		49	-0.217711	-0.740921	0.720648	1	1	6271	tags=33%, list=31%, signal=47%
REACTOME_DIABETES_PATHWAYS	REACTOME_DIABETES_PATHWAYS		128	-0.177941	-0.739516	0.866126	1	1	6335	tags=41%, list=32%, signal=59%
BIOCARTA_IL7_PATHWAY	BIOCARTA_IL7_PATHWAY		17	-0.295768	-0.735949	0.739407	1	1	5485	tags=41%, list=27%, signal=57%
KEGG_PRIMARY_IMMUNODEFICIENCY	KEGG_PRIMARY_IMMUNODEFICIENCY		35	-0.279382	-0.735518	0.751923	1	1	4050	tags=29%, list=20%, signal=36%
PID_P53_REGULATION_PATHWAY	PID_P53_REGULATION_PATHWAY		58	-0.19426	-0.733827	0.723849	1	1	6943	tags=43%, list=35%, signal=66%
BIOCARTA_NGF_PATHWAY	BIOCARTA_NGF_PATHWAY		18	-0.276215	-0.733647	0.733467	1	1	3114	tags=28%, list=16%, signal=33%
REACTOME_REGULATION_OF_MITOTIC_CELL_CYCLE	REACTOME_REGULATION_OF_MITOTIC_CELL_CYCLE		77	-0.18413	-0.732407	0.710843	1	1	7871	tags=44%, list=39%, signal=72%
PID_RAC1_REG_PATHWAY	PID_RAC1_REG_PATHWAY		37	-0.213171	-0.730715	0.827586	1	1	639	tags=5%, list=3%, signal=6%
REACTOME_DOWNSTREAM_SIGNAL_TRANSDUCTION	REACTOME_DOWNSTREAM_SIGNAL_TRANSDUCTION		91	-0.182757	-0.730216	0.743697	1	1	4522	tags=21%, list=23%, signal=27%
REACTOME_SIGNAL_AMPLIFICATION	REACTOME_SIGNAL_AMPLIFICATION		31	-0.236775	-0.729984	0.84787	1	1	5072	tags=32%, list=25%, signal=43%
REACTOME_PLC_BETA_MEDIATED_EVENTS	REACTOME_PLC_BETA_MEDIATED_EVENTS		42	-0.237096	-0.728416	0.880808	1	1	4291	tags=26%, list=21%, signal=33%
BIOCARTA_STRESS_PATHWAY	BIOCARTA_STRESS_PATHWAY		25	-0.210466	-0.727923	0.717132	1	1	8635	tags=56%, list=43%, signal=98%
KEGG_LEUKOCYTE_TRANSENDOTHELIAL_MIGRATION	KEGG_LEUKOCYTE_TRANSENDOTHELIAL_MIGRATION		115	-0.207131	-0.727222	0.913684	1	1	4053	tags=25%, list=20%, signal=31%
REACTOME_ANTIGEN_ACTIVATES_B_CELL_RECEPTOR_LEADING_TO_GENERATION_OF_SECOND_MESSENGERS	REACTOME_ANTIGEN_ACTIVATES_B_CELL_RECEPTOR_LEADING_TO_GENERATION_OF_SECOND_MESSENGERS		29	-0.235254	-0.72458	0.794059	1	1	4820	tags=38%, list=24%, signal=50%
BIOCARTA_PYK2_PATHWAY	BIOCARTA_PYK2_PATHWAY		28	-0.210768	-0.724211	0.712153	1	1	6036	tags=32%, list=30%, signal=46%
REACTOME_MRNA_CAPPING	REACTOME_MRNA_CAPPING		29	-0.197592	-0.721634	0.760396	1	1	8781	tags=55%, list=44%, signal=98%
PID_MET_PATHWAY	PID_MET_PATHWAY		79	-0.190357	-0.721451	0.716738	1	1	5992	tags=30%, list=30%, signal=43%
REACTOME_METABOLISM_OF_RNA	REACTOME_METABOLISM_OF_RNA		253	-0.171948	-0.720713	0.664683	1	1	8369	tags=49%, list=42%, signal=83%
REACTOME_APOPTOSIS	REACTOME_APOPTOSIS		143	-0.151244	-0.719284	0.835644	1	1	7069	tags=41%, list=35%, signal=63%
PID_CD8_TCR_PATHWAY	PID_CD8_TCR_PATHWAY		53	-0.259524	-0.718976	0.711579	1	1	4595	tags=25%, list=23%, signal=32%
ST_T_CELL_SIGNAL_TRANSDUCTION	ST_T_CELL_SIGNAL_TRANSDUCTION		44	-0.224162	-0.717337	0.720833	1	1	7546	tags=43%, list=38%, signal=69%
REACTOME_SYNTHESIS_OF_PC	REACTOME_SYNTHESIS_OF_PC		18	-0.27138	-0.714743	0.818548	1	1	198	tags=6%, list=1%, signal=6%
KEGG_INSULIN_SIGNALING_PATHWAY	KEGG_INSULIN_SIGNALING_PATHWAY		137	-0.159414	-0.714104	0.92437	1	1	3385	tags=16%, list=17%, signal=19%
KEGG_SYSTEMIC_LUPUS_ERYTHEMATOSUS	KEGG_SYSTEMIC_LUPUS_ERYTHEMATOSUS		127	-0.245099	-0.713596	0.961382	1	1	2926	tags=25%, list=15%, signal=29%
BIOCARTA_IGF1_PATHWAY	BIOCARTA_IGF1_PATHWAY		21	-0.256206	-0.712877	0.738046	1	1	4436	tags=33%, list=22%, signal=43%
BIOCARTA_GH_PATHWAY	BIOCARTA_GH_PATHWAY		28	-0.215618	-0.71257	0.83913	1	1	2537	tags=14%, list=13%, signal=16%
PID_VEGFR1_2_PATHWAY	PID_VEGFR1_2_PATHWAY		69	-0.196201	-0.711224	0.755274	1	1	5310	tags=30%, list=26%, signal=41%
REACTOME_AMINE_DERIVED_HORMONES	REACTOME_AMINE_DERIVED_HORMONES		15	-0.344718	-0.711147	0.943289	1	1	1578	tags=27%, list=8%, signal=29%
BIOCARTA_ATRBRCA_PATHWAY	BIOCARTA_ATRBRCA_PATHWAY		21	-0.23507	-0.710537	0.782979	0.999687	1	5507	tags=29%, list=27%, signal=39%
PID_MYC_ACTIV_PATHWAY	PID_MYC_ACTIV_PATHWAY		79	-0.185318	-0.707411	0.748996	1	1	5595	tags=33%, list=28%, signal=45%
REACTOME_INNATE_IMMUNE_SYSTEM	REACTOME_INNATE_IMMUNE_SYSTEM		242	-0.180292	-0.707321	0.967302	1	1	4774	tags=24%, list=24%, signal=32%
REACTOME_NUCLEOTIDE_BINDING_DOMAIN_LEUCINE_RICH_REPEAT_CONTAINING_RECEPTOR_NLR_SIGNALING_PATHWAYS	REACTOME_NUCLEOTIDE_BINDING_DOMAIN_LEUCINE_RICH_REPEAT_CONTAINING_RECEPTOR_NLR_SIGNALING_PATHWAYS		45	-0.198721	-0.702598	0.815041	1	1	7894	tags=56%, list=39%, signal=91%
KEGG_TYPE_I_DIABETES_MELLITUS	KEGG_TYPE_I_DIABETES_MELLITUS		41	-0.309762	-0.700225	0.771084	1	1	4838	tags=39%, list=24%, signal=51%
REACTOME_PPARA_ACTIVATES_GENE_EXPRESSION	REACTOME_PPARA_ACTIVATES_GENE_EXPRESSION		104	-0.177309	-0.699463	0.92936	1	1	3749	tags=18%, list=19%, signal=22%
REACTOME_CELL_CYCLE	REACTOME_CELL_CYCLE		385	-0.153174	-0.697437	0.762475	1	1	6838	tags=34%, list=34%, signal=51%
KEGG_APOPTOSIS	KEGG_APOPTOSIS		87	-0.177854	-0.695343	0.82265	1	1	4222	tags=21%, list=21%, signal=26%
REACTOME_TIE2_SIGNALING	REACTOME_TIE2_SIGNALING		17	-0.241736	-0.694744	0.82846	1	1	4436	tags=29%, list=22%, signal=38%
KEGG_CYSTEINE_AND_METHIONINE_METABOLISM	KEGG_CYSTEINE_AND_METHIONINE_METABOLISM		34	-0.227673	-0.69425	0.905968	1	1	770	tags=6%, list=4%, signal=6%
REACTOME_G_BETA_GAMMA_SIGNALLING_THROUGH_PI3KGAMMA	REACTOME_G_BETA_GAMMA_SIGNALLING_THROUGH_PI3KGAMMA		25	-0.224982	-0.690114	0.871036	1	1	2427	tags=12%, list=12%, signal=14%
BIOCARTA_IL2_PATHWAY	BIOCARTA_IL2_PATHWAY		22	-0.227981	-0.689579	0.799603	1	1	139	tags=5%, list=1%, signal=5%
PID_LIS1_PATHWAY	PID_LIS1_PATHWAY		28	-0.21424	-0.687193	0.8861	1	1	7233	tags=43%, list=36%, signal=67%
REACTOME_PROTEIN_FOLDING	REACTOME_PROTEIN_FOLDING		49	-0.172221	-0.682515	0.814532	1	1	6602	tags=41%, list=33%, signal=61%
ST_FAS_SIGNALING_PATHWAY	ST_FAS_SIGNALING_PATHWAY		64	-0.176171	-0.680868	0.810811	1	1	4780	tags=25%, list=24%, signal=33%
PID_CONE_PATHWAY	PID_CONE_PATHWAY		23	-0.300322	-0.679305	0.963636	1	1	772	tags=9%, list=4%, signal=9%
KEGG_P53_SIGNALING_PATHWAY	KEGG_P53_SIGNALING_PATHWAY		67	-0.188834	-0.67829	0.827515	1	1	1077	tags=6%, list=5%, signal=6%
REACTOME_ION_CHANNEL_TRANSPORT	REACTOME_ION_CHANNEL_TRANSPORT		54	-0.243027	-0.677995	0.991379	1	1	3982	tags=30%, list=20%, signal=37%
KEGG_LYSOSOME	KEGG_LYSOSOME		121	-0.1512	-0.675218	0.810484	1	1	5565	tags=25%, list=28%, signal=34%
PID_IL2_1PATHWAY	PID_IL2_1PATHWAY		55	-0.202984	-0.672837	0.81289	1	1	5992	tags=38%, list=30%, signal=54%
REACTOME_OTHER_SEMAPHORIN_INTERACTIONS	REACTOME_OTHER_SEMAPHORIN_INTERACTIONS		15	-0.277987	-0.672414	0.864	1	1	5026	tags=40%, list=25%, signal=53%
PID_TOLL_ENDOGENOUS_PATHWAY	PID_TOLL_ENDOGENOUS_PATHWAY		25	-0.244259	-0.671578	0.847737	1	1	15165	tags=100%, list=76%, signal=409%
BIOCARTA_CHEMICAL_PATHWAY	BIOCARTA_CHEMICAL_PATHWAY		22	-0.198701	-0.669126	0.805439	1	1	4661	tags=27%, list=23%, signal=35%
REACTOME_GLUCOSE_TRANSPORT	REACTOME_GLUCOSE_TRANSPORT		38	-0.199708	-0.668187	0.87247	1	1	6339	tags=45%, list=32%, signal=65%
REACTOME_TRANSCRIPTIONAL_REGULATION_OF_WHITE_ADIPOCYTE_DIFFERENTIATION	REACTOME_TRANSCRIPTIONAL_REGULATION_OF_WHITE_ADIPOCYTE_DIFFERENTIATION		72	-0.160458	-0.665317	0.888235	1	1	6661	tags=35%, list=33%, signal=52%
REACTOME_CD28_DEPENDENT_PI3K_AKT_SIGNALING	REACTOME_CD28_DEPENDENT_PI3K_AKT_SIGNALING		21	-0.226261	-0.664785	0.819533	1	1	5362	tags=29%, list=27%, signal=39%
KEGG_AMINOACYL_TRNA_BIOSYNTHESIS	KEGG_AMINOACYL_TRNA_BIOSYNTHESIS		41	-0.188033	-0.663191	0.848837	1	1	8474	tags=41%, list=42%, signal=72%
PID_ECADHERIN_KERATINOCYTE_PATHWAY	PID_ECADHERIN_KERATINOCYTE_PATHWAY		21	-0.230988	-0.662663	0.854806	1	1	5927	tags=43%, list=30%, signal=61%
REACTOME_GOLGI_ASSOCIATED_VESICLE_BIOGENESIS	REACTOME_GOLGI_ASSOCIATED_VESICLE_BIOGENESIS		52	-0.170588	-0.662452	0.79704	1	1	5273	tags=25%, list=26%, signal=34%
REACTOME_RESOLUTION_OF_AP_SITES_VIA_THE_MULTIPLE_NUCLEOTIDE_PATCH_REPLACEMENT_PATHWAY	REACTOME_RESOLUTION_OF_AP_SITES_VIA_THE_MULTIPLE_NUCLEOTIDE_PATCH_REPLACEMENT_PATHWAY		17	-0.216909	-0.662369	0.840081	1	1	8811	tags=65%, list=44%, signal=115%
REACTOME_NEPHRIN_INTERACTIONS	REACTOME_NEPHRIN_INTERACTIONS		19	-0.246814	-0.656893	0.869478	1	1	3640	tags=32%, list=18%, signal=39%
REACTOME_REGULATION_OF_KIT_SIGNALING	REACTOME_REGULATION_OF_KIT_SIGNALING		16	-0.233827	-0.656717	0.805497	1	1	8014	tags=50%, list=40%, signal=83%
BIOCARTA_CSK_PATHWAY	BIOCARTA_CSK_PATHWAY		22	-0.277513	-0.656617	0.843424	1	1	4277	tags=27%, list=21%, signal=35%
REACTOME_RNA_POL_III_TRANSCRIPTION_INITIATION_FROM_TYPE_2_PROMOTER	REACTOME_RNA_POL_III_TRANSCRIPTION_INITIATION_FROM_TYPE_2_PROMOTER		23	-0.190066	-0.655513	0.89243	1	1	9150	tags=57%, list=46%, signal=104%
PID_ECADHERIN_NASCENT_AJ_PATHWAY	PID_ECADHERIN_NASCENT_AJ_PATHWAY		39	-0.197146	-0.655478	0.776842	1	1	5668	tags=31%, list=28%, signal=43%
PID_WNT_NONCANONICAL_PATHWAY	PID_WNT_NONCANONICAL_PATHWAY		32	-0.209121	-0.655407	0.855042	1	1	5700	tags=34%, list=28%, signal=48%
REACTOME_TRNA_AMINOACYLATION	REACTOME_TRNA_AMINOACYLATION		42	-0.18721	-0.655389	0.841905	0.999379	1	16311	tags=100%, list=81%, signal=534%
REACTOME_G_ALPHA1213_SIGNALLING_EVENTS	REACTOME_G_ALPHA1213_SIGNALLING_EVENTS		73	-0.168759	-0.65459	0.95671	0.998307	1	5676	tags=30%, list=28%, signal=42%
REACTOME_INTRINSIC_PATHWAY_FOR_APOPTOSIS	REACTOME_INTRINSIC_PATHWAY_FOR_APOPTOSIS		29	-0.189984	-0.652224	0.837022	0.999102	1	16253	tags=100%, list=81%, signal=526%
REACTOME_HDL_MEDIATED_LIPID_TRANSPORT	REACTOME_HDL_MEDIATED_LIPID_TRANSPORT		15	-0.267373	-0.650508	0.930636	0.999023	1	2369	tags=27%, list=12%, signal=30%
BIOCARTA_TID_PATHWAY	BIOCARTA_TID_PATHWAY		19	-0.245426	-0.649831	0.886228	0.998009	1	2776	tags=21%, list=14%, signal=24%
PID_ATM_PATHWAY	PID_ATM_PATHWAY		34	-0.19434	-0.649234	0.860814	0.996774	1	14820	tags=97%, list=74%, signal=371%
REACTOME_RECRUITMENT_OF_MITOTIC_CENTROSOME_PROTEINS_AND_COMPLEXES	REACTOME_RECRUITMENT_OF_MITOTIC_CENTROSOME_PROTEINS_AND_COMPLEXES		59	-0.182068	-0.648094	0.772636	0.996159	1	16417	tags=100%, list=82%, signal=549%
ST_GA13_PATHWAY	ST_GA13_PATHWAY		36	-0.191649	-0.647778	0.892544	0.994627	1	8730	tags=61%, list=44%, signal=108%
BIOCARTA_BARRESTIN_SRC_PATHWAY	BIOCARTA_BARRESTIN_SRC_PATHWAY		15	-0.22209	-0.646608	0.864646	0.993937	1	5992	tags=33%, list=30%, signal=47%
BIOCARTA_PAR1_PATHWAY	BIOCARTA_PAR1_PATHWAY		37	-0.201351	-0.643012	0.864693	0.995847	1	5972	tags=43%, list=30%, signal=61%
REACTOME_THE_ROLE_OF_NEF_IN_HIV1_REPLICATION_AND_DISEASE_PATHOGENESIS	REACTOME_THE_ROLE_OF_NEF_IN_HIV1_REPLICATION_AND_DISEASE_PATHOGENESIS		27	-0.224008	-0.642979	0.767535	0.994035	1	6126	tags=33%, list=31%, signal=48%
REACTOME_IL1_SIGNALING	REACTOME_IL1_SIGNALING		39	-0.180257	-0.641157	0.871849	0.994	1	6867	tags=38%, list=34%, signal=58%
REACTOME_THROMBOXANE_SIGNALLING_THROUGH_TP_RECEPTOR	REACTOME_THROMBOXANE_SIGNALLING_THROUGH_TP_RECEPTOR		23	-0.209718	-0.638027	0.949187	0.995377	1	5651	tags=35%, list=28%, signal=48%
ST_B_CELL_ANTIGEN_RECEPTOR	ST_B_CELL_ANTIGEN_RECEPTOR		39	-0.172962	-0.635907	0.868534	0.995717	1	2537	tags=13%, list=13%, signal=15%
REACTOME_MEMBRANE_TRAFFICKING	REACTOME_MEMBRANE_TRAFFICKING		126	-0.132583	-0.631256	0.943231	0.998383	1	4969	tags=23%, list=25%, signal=30%
REACTOME_CTLA4_INHIBITORY_SIGNALING	REACTOME_CTLA4_INHIBITORY_SIGNALING		21	-0.211892	-0.628836	0.832985	0.998941	1	844	tags=5%, list=4%, signal=5%
KEGG_GRAFT_VERSUS_HOST_DISEASE	KEGG_GRAFT_VERSUS_HOST_DISEASE		37	-0.279231	-0.628193	0.886274	0.997702	1	2730	tags=27%, list=14%, signal=31%
PID_FCER1_PATHWAY	PID_FCER1_PATHWAY		61	-0.183757	-0.626706	0.859794	0.997256	1	4595	tags=25%, list=23%, signal=32%
REACTOME_METABOLISM_OF_PROTEINS	REACTOME_METABOLISM_OF_PROTEINS		422	-0.129362	-0.623057	0.917184	0.998735	1	5492	tags=27%, list=27%, signal=36%
PID_CXCR4_PATHWAY	PID_CXCR4_PATHWAY		102	-0.174947	-0.620806	0.820084	0.998942	1	4672	tags=23%, list=23%, signal=29%
KEGG_LEISHMANIA_INFECTION	KEGG_LEISHMANIA_INFECTION		70	-0.224283	-0.619041	0.849485	0.998622	1	4838	tags=30%, list=24%, signal=39%
REACTOME_GENERIC_TRANSCRIPTION_PATHWAY	REACTOME_GENERIC_TRANSCRIPTION_PATHWAY		342	-0.153003	-0.618898	0.923529	0.99696	1	4468	tags=18%, list=22%, signal=23%
PID_ERBB1_DOWNSTREAM_PATHWAY	PID_ERBB1_DOWNSTREAM_PATHWAY		104	-0.162113	-0.607989	0.830508	1	1	4522	tags=17%, list=23%, signal=22%
REACTOME_G_PROTEIN_BETA_GAMMA_SIGNALLING	REACTOME_G_PROTEIN_BETA_GAMMA_SIGNALLING		28	-0.188824	-0.606444	0.944672	1	1	1052	tags=7%, list=5%, signal=8%
BIOCARTA_AKT_PATHWAY	BIOCARTA_AKT_PATHWAY		22	-0.19987	-0.60596	0.907407	1	1	8294	tags=50%, list=41%, signal=85%
KEGG_BETA_ALANINE_METABOLISM	KEGG_BETA_ALANINE_METABOLISM		22	-0.206084	-0.603384	0.948177	1	1	3271	tags=18%, list=16%, signal=22%
BIOCARTA_CELLCYCLE_PATHWAY	BIOCARTA_CELLCYCLE_PATHWAY		23	-0.197778	-0.602538	0.903614	1	1	2223	tags=13%, list=11%, signal=15%
REACTOME_TRANS_GOLGI_NETWORK_VESICLE_BUDDING	REACTOME_TRANS_GOLGI_NETWORK_VESICLE_BUDDING		59	-0.154082	-0.601318	0.849462	1	1	6247	tags=29%, list=31%, signal=42%
REACTOME_NEF_MEDIATES_DOWN_MODULATION_OF_CELL_SURFACE_RECEPTORS_BY_RECRUITING_THEM_TO_CLATHRIN_ADAPTERS	REACTOME_NEF_MEDIATES_DOWN_MODULATION_OF_CELL_SURFACE_RECEPTORS_BY_RECRUITING_THEM_TO_CLATHRIN_ADAPTERS		20	-0.203842	-0.596557	0.831014	1	1	6758	tags=35%, list=34%, signal=53%
BIOCARTA_PTDINS_PATHWAY	BIOCARTA_PTDINS_PATHWAY		23	-0.17081	-0.595841	0.927083	1	1	16636	tags=100%, list=83%, signal=586%
BIOCARTA_PDGF_PATHWAY	BIOCARTA_PDGF_PATHWAY		32	-0.19223	-0.595432	0.84421	1	1	5071	tags=31%, list=25%, signal=42%
BIOCARTA_DEATH_PATHWAY	BIOCARTA_DEATH_PATHWAY		33	-0.169086	-0.588922	0.887352	1	1	6908	tags=48%, list=34%, signal=74%
REACTOME_SIGNALING_BY_ILS	REACTOME_SIGNALING_BY_ILS		106	-0.152265	-0.587942	0.946809	1	1	2865	tags=13%, list=14%, signal=15%
PID_TCR_PATHWAY	PID_TCR_PATHWAY		66	-0.205267	-0.5873	0.816667	1	1	6362	tags=29%, list=32%, signal=42%
KEGG_EPITHELIAL_CELL_SIGNALING_IN_HELICOBACTER_PYLORI_INFECTION	KEGG_EPITHELIAL_CELL_SIGNALING_IN_HELICOBACTER_PYLORI_INFECTION		68	-0.149749	-0.586994	0.962672	0.999989	1	4568	tags=21%, list=23%, signal=27%
REACTOME_JNK_C_JUN_KINASES_PHOSPHORYLATION_AND_ACTIVATION_MEDIATED_BY_ACTIVATED_HUMAN_TAK1	REACTOME_JNK_C_JUN_KINASES_PHOSPHORYLATION_AND_ACTIVATION_MEDIATED_BY_ACTIVATED_HUMAN_TAK1		16	-0.206658	-0.583732	0.927966	1	1	7894	tags=63%, list=39%, signal=103%
PID_HDAC_CLASSI_PATHWAY	PID_HDAC_CLASSI_PATHWAY		66	-0.13018	-0.583176	0.932632	0.99928	1	7268	tags=38%, list=36%, signal=59%
KEGG_MISMATCH_REPAIR	KEGG_MISMATCH_REPAIR		23	-0.195496	-0.582528	0.902	0.997953	1	6789	tags=39%, list=34%, signal=59%
REACTOME_FORMATION_OF_TRANSCRIPTION_COUPLED_NER_TC_NER_REPAIR_COMPLEX	REACTOME_FORMATION_OF_TRANSCRIPTION_COUPLED_NER_TC_NER_REPAIR_COMPLEX		29	-0.154642	-0.582183	0.942	0.996462	1	8781	tags=52%, list=44%, signal=92%
BIOCARTA_RACCYCD_PATHWAY	BIOCARTA_RACCYCD_PATHWAY		26	-0.171519	-0.57998	0.911017	0.996383	1	7412	tags=38%, list=37%, signal=61%
KEGG_ALLOGRAFT_REJECTION	KEGG_ALLOGRAFT_REJECTION		35	-0.274444	-0.570539	0.895792	1	1	2421	tags=26%, list=12%, signal=29%
REACTOME_DAG_AND_IP3_SIGNALING	REACTOME_DAG_AND_IP3_SIGNALING		31	-0.184864	-0.568372	0.97551	1	1	4844	tags=26%, list=24%, signal=34%
BIOCARTA_CARM_ER_PATHWAY	BIOCARTA_CARM_ER_PATHWAY		35	-0.152532	-0.566474	0.9625	1	1	17004	tags=100%, list=85%, signal=656%
REACTOME_CD28_CO_STIMULATION	REACTOME_CD28_CO_STIMULATION		31	-0.175465	-0.565045	0.893528	0.999428	1	4595	tags=23%, list=23%, signal=29%
REACTOME_CA_DEPENDENT_EVENTS	REACTOME_CA_DEPENDENT_EVENTS		29	-0.18875	-0.56017	0.979839	1	1	2492	tags=14%, list=12%, signal=16%
REACTOME_PIP3_ACTIVATES_AKT_SIGNALING	REACTOME_PIP3_ACTIVATES_AKT_SIGNALING		27	-0.151561	-0.554716	0.964427	1	1	8855	tags=48%, list=44%, signal=86%
REACTOME_ACTIVATION_OF_BH3_ONLY_PROTEINS	REACTOME_ACTIVATION_OF_BH3_ONLY_PROTEINS		16	-0.189861	-0.553104	0.924644	1	1	16253	tags=100%, list=81%, signal=527%
REACTOME_METABOLISM_OF_MRNA	REACTOME_METABOLISM_OF_MRNA		209	-0.139598	-0.552428	0.799228	1	1	8416	tags=46%, list=42%, signal=79%
PID_IL12_STAT4_PATHWAY	PID_IL12_STAT4_PATHWAY		33	-0.208605	-0.539333	0.930328	1	1	3994	tags=24%, list=20%, signal=30%
PID_IFNG_PATHWAY	PID_IFNG_PATHWAY		40	-0.159517	-0.537264	0.94683	1	1	5992	tags=38%, list=30%, signal=53%
REACTOME_CITRIC_ACID_CYCLE_TCA_CYCLE	REACTOME_CITRIC_ACID_CYCLE_TCA_CYCLE		19	-0.178161	-0.536697	0.948413	1	1	16488	tags=100%, list=82%, signal=561%
PID_HEDGEHOG_GLI_PATHWAY	PID_HEDGEHOG_GLI_PATHWAY		48	-0.146851	-0.53356	0.971074	1	1	3476	tags=15%, list=17%, signal=18%
BIOCARTA_PML_PATHWAY	BIOCARTA_PML_PATHWAY		17	-0.184174	-0.532073	0.967347	1	1	5957	tags=35%, list=30%, signal=50%
PID_RAC1_PATHWAY	PID_RAC1_PATHWAY		53	-0.141481	-0.528861	0.962578	1	1	6730	tags=34%, list=34%, signal=51%
BIOCARTA_CALCINEURIN_PATHWAY	BIOCARTA_CALCINEURIN_PATHWAY		18	-0.170018	-0.523685	0.964497	1	1	16651	tags=100%, list=83%, signal=588%
PID_RETINOIC_ACID_PATHWAY	PID_RETINOIC_ACID_PATHWAY		30	-0.168223	-0.523285	0.94856	1	1	16689	tags=100%, list=83%, signal=595%
REACTOME_MAP_KINASE_ACTIVATION_IN_TLR_CASCADE	REACTOME_MAP_KINASE_ACTIVATION_IN_TLR_CASCADE		49	-0.14924	-0.51812	0.928721	1	1	9055	tags=63%, list=45%, signal=115%
REACTOME_INFLAMMASOMES	REACTOME_INFLAMMASOMES		16	-0.207683	-0.512489	0.972056	1	1	5766	tags=44%, list=29%, signal=61%
KEGG_CELL_CYCLE	KEGG_CELL_CYCLE		118	-0.135779	-0.5012	0.931034	1	1	5617	tags=25%, list=28%, signal=35%
REACTOME_LATENT_INFECTION_OF_HOMO_SAPIENS_WITH_MYCOBACTERIUM_TUBERCULOSIS	REACTOME_LATENT_INFECTION_OF_HOMO_SAPIENS_WITH_MYCOBACTERIUM_TUBERCULOSIS		31	-0.164798	-0.49373	0.988258	1	1	414	tags=3%, list=2%, signal=3%
BIOCARTA_NTHI_PATHWAY	BIOCARTA_NTHI_PATHWAY		24	-0.171162	-0.490212	0.965021	1	1	8329	tags=54%, list=42%, signal=93%
PID_CDC42_PATHWAY	PID_CDC42_PATHWAY		69	-0.133442	-0.488644	0.957447	1	1	4587	tags=17%, list=23%, signal=22%
BIOCARTA_ATM_PATHWAY	BIOCARTA_ATM_PATHWAY		20	-0.175059	-0.483444	0.972222	1	1	6908	tags=40%, list=34%, signal=61%
REACTOME_SIGNALING_BY_SCF_KIT	REACTOME_SIGNALING_BY_SCF_KIT		75	-0.116155	-0.469734	0.972516	1	1	17737	tags=100%, list=88%, signal=861%
REACTOME_IRON_UPTAKE_AND_TRANSPORT	REACTOME_IRON_UPTAKE_AND_TRANSPORT		36	-0.141917	-0.466961	0.996016	1	1	440	tags=3%, list=2%, signal=3%
PID_WNT_CANONICAL_PATHWAY	PID_WNT_CANONICAL_PATHWAY		20	-0.146828	-0.466769	0.995825	1	1	17116	tags=100%, list=85%, signal=681%
REACTOME_SHC_MEDIATED_SIGNALLING	REACTOME_SHC_MEDIATED_SIGNALLING		15	-0.149109	-0.464214	0.996101	1	1	9376	tags=60%, list=47%, signal=113%
KEGG_HOMOLOGOUS_RECOMBINATION	KEGG_HOMOLOGOUS_RECOMBINATION		26	-0.142414	-0.461803	0.989562	1	1	9193	tags=58%, list=46%, signal=106%
REACTOME_GENERATION_OF_SECOND_MESSENGER_MOLECULES	REACTOME_GENERATION_OF_SECOND_MESSENGER_MOLECULES		26	-0.21801	-0.449541	0.908163	1	1	6764	tags=38%, list=34%, signal=58%
PID_PLK1_PATHWAY	PID_PLK1_PATHWAY		45	-0.148059	-0.441139	0.94165	1	1	382	tags=2%, list=2%, signal=2%
KEGG_ONE_CARBON_POOL_BY_FOLATE	KEGG_ONE_CARBON_POOL_BY_FOLATE		17	-0.160641	-0.439406	0.989775	1	1	3316	tags=18%, list=17%, signal=21%
BIOCARTA_HCMV_PATHWAY	BIOCARTA_HCMV_PATHWAY		17	-0.14983	-0.430597	0.993711	1	1	8290	tags=53%, list=41%, signal=90%
REACTOME_MHC_CLASS_II_ANTIGEN_PRESENTATION	REACTOME_MHC_CLASS_II_ANTIGEN_PRESENTATION		90	-0.112553	-0.421531	1	0.999906	1	6429	tags=28%, list=32%, signal=41%
PID_IL8_CXCR2_PATHWAY	PID_IL8_CXCR2_PATHWAY		34	-0.116416	-0.37388	1	1	1	17727	tags=100%, list=88%, signal=859%
BIOCARTA_EIF4_PATHWAY	BIOCARTA_EIF4_PATHWAY		24	-0.115859	-0.361822	1	1	1	17737	tags=100%, list=88%, signal=863%
REACTOME_PHOSPHORYLATION_OF_CD3_AND_TCR_ZETA_CHAINS	REACTOME_PHOSPHORYLATION_OF_CD3_AND_TCR_ZETA_CHAINS		15	-0.194003	-0.342764	0.983437	0.999265	1	4838	tags=33%, list=24%, signal=44%

## Sheet: Table S5E
Table S5E. Biological process enrichment of GSEA report for mutant PIK3CA.
NAME	GS<br> follow link to MSigDB	GS DETAILS	SIZE	ES	NES	NOM p-val	FDR q-val	FWER p-val	RANK AT MAX	LEADING EDGE
RESPONSE_TO_NUTRIENT	RESPONSE_TO_NUTRIENT	Details ...	17	0.700233	1.81131	0	0.60496	0.311	4154	tags=53%, list=21%, signal=67%
ACTIVATION_OF_PROTEIN_KINASE_ACTIVITY	ACTIVATION_OF_PROTEIN_KINASE_ACTIVITY	Details ...	28	0.515727	1.6263	0.0154739	1	0.781	1683	tags=18%, list=8%, signal=19%
MICROTUBULE_BASED_MOVEMENT	MICROTUBULE_BASED_MOVEMENT	Details ...	16	0.612718	1.61044	0.028	1	0.806	1457	tags=19%, list=7%, signal=20%
PHOSPHOINOSITIDE_MEDIATED_SIGNALING	PHOSPHOINOSITIDE_MEDIATED_SIGNALING	Details ...	48	0.572214	1.58802	0.0102881	1	0.833	1699	tags=31%, list=8%, signal=34%
MEIOTIC_CELL_CYCLE	MEIOTIC_CELL_CYCLE	Details ...	32	0.537303	1.58358	0.0268595	1	0.839	2161	tags=22%, list=11%, signal=24%
POSITIVE_REGULATION_OF_CYTOKINE_PRODUCTION	POSITIVE_REGULATION_OF_CYTOKINE_PRODUCTION	Details ...	15	0.632782	1.57557	0.0332681	0.982473	0.85	1319	tags=27%, list=7%, signal=29%
G_PROTEIN_SIGNALING_COUPLED_TO_IP3_SECOND_MESSENGERPHOSPHOLIPASE_C_ACTIVATING	G_PROTEIN_SIGNALING_COUPLED_TO_IP3_SECOND_MESSENGERPHOSPHOLIPASE_C_ACTIVATING	Details ...	45	0.565906	1.54559	0.0140562	1	0.887	1699	tags=31%, list=8%, signal=34%
MORPHOGENESIS_OF_AN_EPITHELIUM	MORPHOGENESIS_OF_AN_EPITHELIUM	Details ...	16	0.662529	1.50963	0.0258065	1	0.921	2037	tags=38%, list=10%, signal=42%
RESPONSE_TO_EXTRACELLULAR_STIMULUS	RESPONSE_TO_EXTRACELLULAR_STIMULUS	Details ...	33	0.527519	1.50605	0.0123711	1	0.929	4154	tags=42%, list=21%, signal=53%
RESPONSE_TO_NUTRIENT_LEVELS	RESPONSE_TO_NUTRIENT_LEVELS	Details ...	29	0.53572	1.46375	0.0226804	1	0.956	4154	tags=45%, list=21%, signal=56%
G1_PHASE	G1_PHASE	Details ...	15	0.482449	1.4293	0.103448	1	0.97	82	tags=7%, list=0%, signal=7%
CELLULAR_LIPID_CATABOLIC_PROCESS	CELLULAR_LIPID_CATABOLIC_PROCESS	Details ...	34	0.456994	1.40296	0.0732673	1	0.976	5182	tags=38%, list=26%, signal=51%
STEROID_METABOLIC_PROCESS	STEROID_METABOLIC_PROCESS	Details ...	70	0.474166	1.39865	0.0350877	1	0.98	1981	tags=24%, list=10%, signal=27%
GLUTAMATE_SIGNALING_PATHWAY	GLUTAMATE_SIGNALING_PATHWAY	Details ...	17	0.617244	1.39132	0.037037	1	0.984	3387	tags=59%, list=17%, signal=71%
REGULATION_OF_BLOOD_PRESSURE	REGULATION_OF_BLOOD_PRESSURE	Details ...	22	0.552529	1.38478	0.050813	1	0.986	3971	tags=50%, list=20%, signal=62%
STEROID_BIOSYNTHETIC_PROCESS	STEROID_BIOSYNTHETIC_PROCESS	Details ...	23	0.542438	1.37553	0.0707269	1	0.988	1846	tags=26%, list=9%, signal=29%
REGULATION_OF_ANGIOGENESIS	REGULATION_OF_ANGIOGENESIS	Details ...	26	0.489841	1.36892	0.0439122	1	0.989	2096	tags=23%, list=10%, signal=26%
WOUND_HEALING	WOUND_HEALING	Details ...	53	0.464554	1.36256	0.0653846	1	0.99	2358	tags=30%, list=12%, signal=34%
SEXUAL_REPRODUCTION	SEXUAL_REPRODUCTION	Details ...	129	0.424605	1.35767	0.0149533	1	0.99	3101	tags=26%, list=15%, signal=31%
REGULATION_OF_BODY_FLUID_LEVELS	REGULATION_OF_BODY_FLUID_LEVELS	Details ...	56	0.445014	1.35555	0.0457256	1	0.993	2358	tags=27%, list=12%, signal=30%
G_PROTEIN_COUPLED_RECEPTOR_PROTEIN_SIGNALING_PATHWAY	G_PROTEIN_COUPLED_RECEPTOR_PROTEIN_SIGNALING_PATHWAY		338	0.435122	1.34947	0.0077821	1	0.994	3001	tags=29%, list=15%, signal=33%
MEIOSIS_I	MEIOSIS_I		17	0.497655	1.33533	0.129032	1	0.996	2161	tags=18%, list=11%, signal=20%
REGULATION_OF_DEFENSE_RESPONSE	REGULATION_OF_DEFENSE_RESPONSE		20	0.562366	1.33306	0.0898204	1	0.997	1446	tags=25%, list=7%, signal=27%
GAMETE_GENERATION	GAMETE_GENERATION		106	0.411406	1.32861	0.0306513	1	0.997	3101	tags=25%, list=15%, signal=29%
EXCRETION	EXCRETION		36	0.505845	1.32338	0.0654762	1	0.997	3785	tags=36%, list=19%, signal=44%
SECOND_MESSENGER_MEDIATED_SIGNALING	SECOND_MESSENGER_MEDIATED_SIGNALING		153	0.434312	1.32322	0.0420168	1	0.997	1699	tags=24%, list=8%, signal=26%
NEGATIVE_REGULATION_OF_MULTICELLULAR_ORGANISMAL_PROCESS	NEGATIVE_REGULATION_OF_MULTICELLULAR_ORGANISMAL_PROCESS		31	0.517848	1.32143	0.0783133	1	0.997	1931	tags=29%, list=10%, signal=32%
REGULATION_OF_CYTOKINE_PRODUCTION	REGULATION_OF_CYTOKINE_PRODUCTION		25	0.493653	1.31929	0.105578	1	0.997	1319	tags=20%, list=7%, signal=21%
PROTEIN_AMINO_ACID_N_LINKED_GLYCOSYLATION	PROTEIN_AMINO_ACID_N_LINKED_GLYCOSYLATION		30	0.440358	1.31168	0.116959	1	0.997	4201	tags=33%, list=21%, signal=42%
CELLULAR_MORPHOGENESIS_DURING_DIFFERENTIATION	CELLULAR_MORPHOGENESIS_DURING_DIFFERENTIATION		49	0.434074	1.30617	0.0804348	1	0.997	2377	tags=18%, list=12%, signal=21%
RESPONSE_TO_WOUNDING	RESPONSE_TO_WOUNDING		189	0.395323	1.30038	0.0605469	1	0.997	2600	tags=24%, list=13%, signal=27%
AXONOGENESIS	AXONOGENESIS		43	0.450057	1.2977	0.0980392	1	0.999	2377	tags=21%, list=12%, signal=24%
LIPID_CATABOLIC_PROCESS	LIPID_CATABOLIC_PROCESS		37	0.426957	1.27986	0.139535	1	0.999	5182	tags=38%, list=26%, signal=51%
REGULATION_OF_TRANSLATIONAL_INITIATION	REGULATION_OF_TRANSLATIONAL_INITIATION		31	0.383962	1.27916	0.162214	1	0.999	3939	tags=23%, list=20%, signal=28%
HORMONE_METABOLIC_PROCESS	HORMONE_METABOLIC_PROCESS		32	0.46677	1.27256	0.112224	1	0.999	4262	tags=47%, list=21%, signal=59%
MUSCLE_CELL_DIFFERENTIATION	MUSCLE_CELL_DIFFERENTIATION		22	0.477423	1.27208	0.187625	1	0.999	3063	tags=27%, list=15%, signal=32%
ANION_TRANSPORT	ANION_TRANSPORT		31	0.495121	1.26367	0.105973	1	0.999	4763	tags=48%, list=24%, signal=63%
MESODERM_DEVELOPMENT	MESODERM_DEVELOPMENT		22	0.480993	1.25888	0.147917	1	0.999	2813	tags=32%, list=14%, signal=37%
BEHAVIOR	BEHAVIOR		151	0.419917	1.25047	0.0692464	1	0.999	2815	tags=28%, list=14%, signal=33%
DEVELOPMENTAL_MATURATION	DEVELOPMENTAL_MATURATION		18	0.51493	1.25014	0.159136	1	0.999	1507	tags=28%, list=8%, signal=30%
NEGATIVE_REGULATION_OF_TRANSCRIPTION_FACTOR_ACTIVITY	NEGATIVE_REGULATION_OF_TRANSCRIPTION_FACTOR_ACTIVITY		15	0.448973	1.24511	0.212355	1	0.999	1600	tags=13%, list=8%, signal=14%
AMINO_ACID_CATABOLIC_PROCESS	AMINO_ACID_CATABOLIC_PROCESS		25	0.453126	1.23996	0.163755	1	0.999	3399	tags=40%, list=17%, signal=48%
CELLULAR_CATION_HOMEOSTASIS	CELLULAR_CATION_HOMEOSTASIS		106	0.387214	1.23834	0.0856531	1	0.999	4126	tags=30%, list=21%, signal=38%
NEUROLOGICAL_SYSTEM_PROCESS	NEUROLOGICAL_SYSTEM_PROCESS		375	0.3931	1.23734	0.0708502	1	0.999	3872	tags=33%, list=19%, signal=40%
G_PROTEIN_SIGNALING_COUPLED_TO_CAMP_NUCLEOTIDE_SECOND_MESSENGER	G_PROTEIN_SIGNALING_COUPLED_TO_CAMP_NUCLEOTIDE_SECOND_MESSENGER		64	0.435128	1.23536	0.122318	1	0.999	2423	tags=28%, list=12%, signal=32%
CATION_HOMEOSTASIS	CATION_HOMEOSTASIS		109	0.381827	1.2338	0.0924731	1	0.999	4126	tags=29%, list=21%, signal=37%
CAMP_MEDIATED_SIGNALING	CAMP_MEDIATED_SIGNALING		65	0.430583	1.23085	0.124197	1	1	2423	tags=28%, list=12%, signal=31%
RESPONSE_TO_EXTERNAL_STIMULUS	RESPONSE_TO_EXTERNAL_STIMULUS		310	0.359476	1.2307	0.0786948	1	1	3459	tags=26%, list=17%, signal=31%
SYNAPTIC_TRANSMISSION	SYNAPTIC_TRANSMISSION		172	0.397782	1.22797	0.0821355	1	1	2681	tags=27%, list=13%, signal=31%
CYCLIC_NUCLEOTIDE_MEDIATED_SIGNALING	CYCLIC_NUCLEOTIDE_MEDIATED_SIGNALING		102	0.432037	1.2262	0.119919	1	1	1511	tags=24%, list=8%, signal=25%
G_PROTEIN_SIGNALING_COUPLED_TO_CYCLIC_NUCLEOTIDE_SECOND_MESSENGER	G_PROTEIN_SIGNALING_COUPLED_TO_CYCLIC_NUCLEOTIDE_SECOND_MESSENGER		100	0.435145	1.22569	0.117647	0.989957	1	1511	tags=24%, list=8%, signal=26%
HOMOPHILIC_CELL_ADHESION	HOMOPHILIC_CELL_ADHESION		16	0.499587	1.22365	0.221757	0.979969	1	2200	tags=31%, list=11%, signal=35%
DIGESTION	DIGESTION		42	0.483353	1.22127	0.095723	0.971918	1	3262	tags=45%, list=16%, signal=54%
NUCLEOTIDE_BIOSYNTHETIC_PROCESS	NUCLEOTIDE_BIOSYNTHETIC_PROCESS		20	0.41316	1.21448	0.228866	0.984043	1	3549	tags=20%, list=18%, signal=24%
CELL_CELL_SIGNALING	CELL_CELL_SIGNALING		401	0.36903	1.21302	0.077551	0.972958	1	3550	tags=30%, list=18%, signal=35%
INFLAMMATORY_RESPONSE	INFLAMMATORY_RESPONSE		129	0.385281	1.21085	0.11811	0.965772	1	2600	tags=22%, list=13%, signal=26%
AMINE_CATABOLIC_PROCESS	AMINE_CATABOLIC_PROCESS		27	0.430099	1.21037	0.199566	0.950858	1	3399	tags=37%, list=17%, signal=45%
NITROGEN_COMPOUND_CATABOLIC_PROCESS	NITROGEN_COMPOUND_CATABOLIC_PROCESS		29	0.426466	1.21035	0.200864	0.934558	1	3399	tags=34%, list=17%, signal=41%
NEGATIVE_REGULATION_OF_CELLULAR_BIOSYNTHETIC_PROCESS	NEGATIVE_REGULATION_OF_CELLULAR_BIOSYNTHETIC_PROCESS		28	0.425054	1.20909	0.212581	0.924798	1	3549	tags=29%, list=18%, signal=35%
TRANSMISSION_OF_NERVE_IMPULSE	TRANSMISSION_OF_NERVE_IMPULSE		187	0.385009	1.20669	0.102725	0.91953	1	2681	tags=25%, list=13%, signal=29%
POLYSACCHARIDE_METABOLIC_PROCESS	POLYSACCHARIDE_METABOLIC_PROCESS		18	0.456537	1.20405	0.199588	0.915986	1	645	tags=11%, list=3%, signal=11%
GLYCOPROTEIN_BIOSYNTHETIC_PROCESS	GLYCOPROTEIN_BIOSYNTHETIC_PROCESS		74	0.332998	1.2023	0.158111	0.907806	1	4263	tags=26%, list=21%, signal=32%
REPRODUCTION	REPRODUCTION		255	0.354083	1.20072	0.0823529	0.900217	1	3465	tags=25%, list=17%, signal=29%
CELLULAR_POLYSACCHARIDE_METABOLIC_PROCESS	CELLULAR_POLYSACCHARIDE_METABOLIC_PROCESS		16	0.47057	1.19463	0.228814	0.909589	1	645	tags=13%, list=3%, signal=13%
RESPONSE_TO_CHEMICAL_STIMULUS	RESPONSE_TO_CHEMICAL_STIMULUS		313	0.312356	1.19319	0.10978	0.900979	1	4405	tags=28%, list=22%, signal=35%
SENSORY_PERCEPTION	SENSORY_PERCEPTION		188	0.395766	1.18862	0.117534	0.905768	1	3927	tags=34%, list=20%, signal=41%
GLUCOSE_METABOLIC_PROCESS	GLUCOSE_METABOLIC_PROCESS		28	0.399643	1.18582	0.226263	0.903943	1	4657	tags=43%, list=23%, signal=56%
NEURON_DIFFERENTIATION	NEURON_DIFFERENTIATION		76	0.370351	1.18488	0.16453	0.89424	1	2377	tags=20%, list=12%, signal=22%
LOCOMOTORY_BEHAVIOR	LOCOMOTORY_BEHAVIOR		94	0.402715	1.17906	0.172	0.90405	1	2946	tags=26%, list=15%, signal=30%
NEGATIVE_REGULATION_OF_CELL_DIFFERENTIATION	NEGATIVE_REGULATION_OF_CELL_DIFFERENTIATION		28	0.441394	1.17853	0.22293	0.893424	1	1957	tags=21%, list=10%, signal=24%
TRANSLATIONAL_INITIATION	TRANSLATIONAL_INITIATION		39	0.323728	1.17842	0.260456	0.881121	1	3939	tags=18%, list=20%, signal=22%
NEUROGENESIS	NEUROGENESIS		93	0.343526	1.17631	0.173729	0.877005	1	2377	tags=17%, list=12%, signal=19%
HEART_DEVELOPMENT	HEART_DEVELOPMENT		37	0.416597	1.17581	0.192067	0.866992	1	2431	tags=24%, list=12%, signal=28%
HORMONE_SECRETION	HORMONE_SECRETION		17	0.524414	1.17539	0.234568	0.856784	1	3520	tags=47%, list=18%, signal=57%
REGULATION_OF_MAPKKK_CASCADE	REGULATION_OF_MAPKKK_CASCADE		20	0.43253	1.17129	0.217647	0.860977	1	4353	tags=35%, list=22%, signal=45%
TISSUE_REMODELING	TISSUE_REMODELING		30	0.435267	1.17004	0.233068	0.854435	1	1386	tags=17%, list=7%, signal=18%
RESPONSE_TO_VIRUS	RESPONSE_TO_VIRUS		50	0.404811	1.16931	0.253968	0.846219	1	3033	tags=20%, list=15%, signal=24%
NEGATIVE_REGULATION_OF_BIOSYNTHETIC_PROCESS	NEGATIVE_REGULATION_OF_BIOSYNTHETIC_PROCESS		29	0.405735	1.1674	0.252212	0.84236	1	3549	tags=28%, list=18%, signal=33%
LEUKOCYTE_MIGRATION	LEUKOCYTE_MIGRATION		16	0.458481	1.16618	0.248971	0.835815	1	4215	tags=44%, list=21%, signal=55%
MONOVALENT_INORGANIC_CATION_TRANSPORT	MONOVALENT_INORGANIC_CATION_TRANSPORT		94	0.387076	1.16431	0.151386	0.832247	1	4797	tags=44%, list=24%, signal=57%
FEEDING_BEHAVIOR	FEEDING_BEHAVIOR		24	0.521155	1.16258	0.225152	0.828078	1	2748	tags=42%, list=14%, signal=48%
CELLULAR_HOMEOSTASIS	CELLULAR_HOMEOSTASIS		147	0.34926	1.16252	0.139875	0.818277	1	4018	tags=29%, list=20%, signal=35%
MEIOTIC_RECOMBINATION	MEIOTIC_RECOMBINATION		15	0.456843	1.15757	0.28827	0.826514	1	2161	tags=13%, list=11%, signal=15%
NEURITE_DEVELOPMENT	NEURITE_DEVELOPMENT		53	0.379121	1.15577	0.203463	0.822738	1	2377	tags=17%, list=12%, signal=19%
INORGANIC_ANION_TRANSPORT	INORGANIC_ANION_TRANSPORT		18	0.485998	1.15111	0.237255	0.828978	1	1552	tags=17%, list=8%, signal=18%
GENERATION_OF_NEURONS	GENERATION_OF_NEURONS		83	0.351593	1.14975	0.205689	0.824097	1	2377	tags=18%, list=12%, signal=20%
GLYCOPROTEIN_METABOLIC_PROCESS	GLYCOPROTEIN_METABOLIC_PROCESS		90	0.294749	1.14616	0.228346	0.827235	1	4263	tags=23%, list=21%, signal=29%
REGULATION_OF_BIOLOGICAL_QUALITY	REGULATION_OF_BIOLOGICAL_QUALITY		415	0.287074	1.14355	0.142251	0.826781	1	3668	tags=21%, list=18%, signal=26%
CELL_MATURATION	CELL_MATURATION		16	0.474282	1.1419	0.285996	0.822929	1	1507	tags=25%, list=8%, signal=27%
DNA_PACKAGING	DNA_PACKAGING		34	0.375455	1.14162	0.301587	0.814677	1	298	tags=6%, list=1%, signal=6%
BLOOD_COAGULATION	BLOOD_COAGULATION		42	0.405008	1.13313	0.259332	0.835422	1	2358	tags=26%, list=12%, signal=30%
ADENYLATE_CYCLASE_ACTIVATION	ADENYLATE_CYCLASE_ACTIVATION		19	0.460538	1.13101	0.280242	0.83397	1	1305	tags=26%, list=7%, signal=28%
NEURON_DEVELOPMENT	NEURON_DEVELOPMENT		61	0.35293	1.13013	0.233766	0.827831	1	2377	tags=16%, list=12%, signal=19%
MULTI_ORGANISM_PROCESS	MULTI_ORGANISM_PROCESS		162	0.35815	1.1301	0.208791	0.819083	1	3447	tags=24%, list=17%, signal=29%
REGULATION_OF_TRANSCRIPTION_FACTOR_ACTIVITY	REGULATION_OF_TRANSCRIPTION_FACTOR_ACTIVITY		40	0.317262	1.12858	0.309524	0.815349	1	5157	tags=28%, list=26%, signal=37%
RESPONSE_TO_DRUG	RESPONSE_TO_DRUG		22	0.387627	1.1267	0.313373	0.812971	1	3431	tags=32%, list=17%, signal=38%
CELLULAR_CARBOHYDRATE_CATABOLIC_PROCESS	CELLULAR_CARBOHYDRATE_CATABOLIC_PROCESS		23	0.437304	1.12643	0.288618	0.805405	1	5628	tags=48%, list=28%, signal=66%
CARBOHYDRATE_BIOSYNTHETIC_PROCESS	CARBOHYDRATE_BIOSYNTHETIC_PROCESS		49	0.342549	1.12431	0.271071	0.804255	1	739	tags=8%, list=4%, signal=8%
NUCLEOBASENUCLEOSIDENUCLEOTIDE_AND_NUCLEIC_ACID_TRANSPORT	NUCLEOBASENUCLEOSIDENUCLEOTIDE_AND_NUCLEIC_ACID_TRANSPORT		30	0.36113	1.12007	0.323974	0.810373	1	1536	tags=10%, list=8%, signal=11%
POSITIVE_REGULATION_OF_TRANSPORT	POSITIVE_REGULATION_OF_TRANSPORT		23	0.453846	1.11976	0.281746	0.803382	1	3001	tags=30%, list=15%, signal=36%
CHEMICAL_HOMEOSTASIS	CHEMICAL_HOMEOSTASIS		155	0.32894	1.11519	0.195122	0.810191	1	4018	tags=27%, list=20%, signal=34%
DEFENSE_RESPONSE	DEFENSE_RESPONSE		266	0.32985	1.10875	0.217143	0.822706	1	3299	tags=23%, list=16%, signal=27%
AMINO_ACID_TRANSPORT	AMINO_ACID_TRANSPORT		26	0.376787	1.10688	0.315789	0.820432	1	1958	tags=15%, list=10%, signal=17%
HOMEOSTATIC_PROCESS	HOMEOSTATIC_PROCESS		207	0.305263	1.10667	0.21281	0.813182	1	3869	tags=24%, list=19%, signal=29%
ION_HOMEOSTASIS	ION_HOMEOSTASIS		129	0.338283	1.10602	0.205394	0.807547	1	4018	tags=28%, list=20%, signal=35%
ENERGY_RESERVE_METABOLIC_PROCESS	ENERGY_RESERVE_METABOLIC_PROCESS		15	0.453073	1.10562	0.31893	0.80134	1	1305	tags=13%, list=7%, signal=14%
ION_TRANSPORT	ION_TRANSPORT		185	0.34051	1.10521	0.199584	0.795384	1	4797	tags=41%, list=24%, signal=53%
SECRETION	SECRETION		177	0.296295	1.10096	0.242424	0.800859	1	3547	tags=21%, list=18%, signal=26%
REGULATION_OF_RESPONSE_TO_STIMULUS	REGULATION_OF_RESPONSE_TO_STIMULUS		59	0.367165	1.09883	0.268245	0.800225	1	1446	tags=17%, list=7%, signal=18%
PHOSPHOINOSITIDE_METABOLIC_PROCESS	PHOSPHOINOSITIDE_METABOLIC_PROCESS		31	0.287689	1.09873	0.364807	0.793266	1	66	tags=3%, list=0%, signal=3%
POSITIVE_REGULATION_OF_TRANSLATION	POSITIVE_REGULATION_OF_TRANSLATION		34	0.396066	1.08989	0.304577	0.814234	1	3033	tags=24%, list=15%, signal=28%
MYOBLAST_DIFFERENTIATION	MYOBLAST_DIFFERENTIATION		17	0.440273	1.08962	0.339251	0.807937	1	3063	tags=29%, list=15%, signal=35%
CATABOLIC_PROCESS	CATABOLIC_PROCESS		223	0.215883	1.08937	0.293279	0.801577	1	5023	tags=23%, list=25%, signal=31%
POSITIVE_REGULATION_OF_CELLULAR_COMPONENT_ORGANIZATION_AND_BIOGENESIS	POSITIVE_REGULATION_OF_CELLULAR_COMPONENT_ORGANIZATION_AND_BIOGENESIS		36	0.367982	1.08897	0.358674	0.795616	1	2497	tags=19%, list=12%, signal=22%
BONE_REMODELING	BONE_REMODELING		29	0.412688	1.08738	0.313646	0.793372	1	1011	tags=14%, list=5%, signal=15%
METAL_ION_TRANSPORT	METAL_ION_TRANSPORT		117	0.348732	1.0846	0.273684	0.794697	1	4797	tags=44%, list=24%, signal=57%
ANATOMICAL_STRUCTURE_FORMATION	ANATOMICAL_STRUCTURE_FORMATION		56	0.333769	1.08456	0.290672	0.788032	1	2946	tags=21%, list=15%, signal=25%
HEMOSTASIS	HEMOSTASIS		47	0.372239	1.08371	0.292929	0.783843	1	3410	tags=30%, list=17%, signal=36%
CELL_CELL_ADHESION	CELL_CELL_ADHESION		86	0.332843	1.08256	0.282328	0.780875	1	3226	tags=27%, list=16%, signal=32%
CELLULAR_LIPID_METABOLIC_PROCESS	CELLULAR_LIPID_METABOLIC_PROCESS		248	0.265932	1.08164	0.298279	0.777249	1	3252	tags=17%, list=16%, signal=20%
LIPID_METABOLIC_PROCESS	LIPID_METABOLIC_PROCESS		317	0.266459	1.07923	0.2818	0.777797	1	3252	tags=17%, list=16%, signal=20%
FEMALE_PREGNANCY	FEMALE_PREGNANCY		53	0.409766	1.07833	0.311663	0.773904	1	3447	tags=34%, list=17%, signal=41%
RESPONSE_TO_OTHER_ORGANISM	RESPONSE_TO_OTHER_ORGANISM		81	0.349697	1.07434	0.327586	0.779424	1	3033	tags=20%, list=15%, signal=23%
PROTEOGLYCAN_BIOSYNTHETIC_PROCESS	PROTEOGLYCAN_BIOSYNTHETIC_PROCESS		15	0.426539	1.0737	0.352688	0.775142	1	739	tags=13%, list=4%, signal=14%
CELLULAR_CATABOLIC_PROCESS	CELLULAR_CATABOLIC_PROCESS		211	0.213457	1.07093	0.312236	0.777554	1	5023	tags=23%, list=25%, signal=31%
COAGULATION	COAGULATION		43	0.384308	1.06977	0.334646	0.774993	1	2358	tags=26%, list=12%, signal=29%
RHYTHMIC_PROCESS	RHYTHMIC_PROCESS		29	0.40999	1.06872	0.364754	0.771902	1	2607	tags=28%, list=13%, signal=32%
ANGIOGENESIS	ANGIOGENESIS		48	0.330259	1.06694	0.328542	0.771141	1	2354	tags=19%, list=12%, signal=21%
CYTOSKELETON_DEPENDENT_INTRACELLULAR_TRANSPORT	CYTOSKELETON_DEPENDENT_INTRACELLULAR_TRANSPORT		26	0.370564	1.06445	0.358209	0.771977	1	3160	tags=19%, list=16%, signal=23%
GENERATION_OF_PRECURSOR_METABOLITES_AND_ENERGY	GENERATION_OF_PRECURSOR_METABOLITES_AND_ENERGY		123	0.267901	1.06024	0.351297	0.778058	1	4154	tags=20%, list=21%, signal=25%
REGULATION_OF_MULTICELLULAR_ORGANISMAL_PROCESS	REGULATION_OF_MULTICELLULAR_ORGANISMAL_PROCESS		150	0.311011	1.05956	0.327381	0.774001	1	2708	tags=21%, list=14%, signal=24%
CELLULAR_BIOSYNTHETIC_PROCESS	CELLULAR_BIOSYNTHETIC_PROCESS		317	0.223824	1.05776	0.331313	0.773149	1	2546	tags=9%, list=13%, signal=10%
POTASSIUM_ION_TRANSPORT	POTASSIUM_ION_TRANSPORT		58	0.377438	1.05515	0.307531	0.774868	1	4797	tags=50%, list=24%, signal=66%
GROWTH	GROWTH		76	0.290486	1.05359	0.344168	0.773469	1	3657	tags=20%, list=18%, signal=24%
REGULATION_OF_CELL_DIFFERENTIATION	REGULATION_OF_CELL_DIFFERENTIATION		60	0.331389	1.05156	0.349794	0.773852	1	2338	tags=17%, list=12%, signal=19%
CASPASE_ACTIVATION	CASPASE_ACTIVATION		26	0.343201	1.04984	0.412475	0.773514	1	572	tags=8%, list=3%, signal=8%
CELL_RECOGNITION	CELL_RECOGNITION		19	0.42342	1.0457	0.372439	0.779694	1	4697	tags=47%, list=23%, signal=62%
G_PROTEIN_SIGNALING_ADENYLATE_CYCLASE_ACTIVATING_PATHWAY	G_PROTEIN_SIGNALING_ADENYLATE_CYCLASE_ACTIVATING_PATHWAY		25	0.424006	1.0405	0.408898	0.789081	1	1305	tags=24%, list=7%, signal=26%
REPRODUCTIVE_PROCESS	REPRODUCTIVE_PROCESS		157	0.326939	1.03316	0.367793	0.805104	1	3465	tags=25%, list=17%, signal=30%
NEGATIVE_REGULATION_OF_DNA_BINDING	NEGATIVE_REGULATION_OF_DNA_BINDING		17	0.356635	1.02581	0.440777	0.821071	1	1600	tags=12%, list=8%, signal=13%
CARBOHYDRATE_METABOLIC_PROCESS	CARBOHYDRATE_METABOLIC_PROCESS		179	0.248833	1.02543	0.379518	0.816333	1	2916	tags=14%, list=15%, signal=16%
FATTY_ACID_OXIDATION	FATTY_ACID_OXIDATION		18	0.373597	1.02394	0.420842	0.814987	1	5182	tags=39%, list=26%, signal=52%
NERVOUS_SYSTEM_DEVELOPMENT	NERVOUS_SYSTEM_DEVELOPMENT		381	0.284387	1.02059	0.378556	0.819205	1	3867	tags=24%, list=19%, signal=29%
CALCIUM_INDEPENDENT_CELL_CELL_ADHESION	CALCIUM_INDEPENDENT_CELL_CELL_ADHESION		22	0.431739	1.01509	0.423935	0.829606	1	3226	tags=45%, list=16%, signal=54%
BIOSYNTHETIC_PROCESS	BIOSYNTHETIC_PROCESS		464	0.203753	1.01505	0.424742	0.824017	1	2546	tags=9%, list=13%, signal=10%
REGIONALIZATION	REGIONALIZATION		15	0.401266	1.01482	0.424893	0.819007	1	2050	tags=20%, list=10%, signal=22%
RESPONSE_TO_BIOTIC_STIMULUS	RESPONSE_TO_BIOTIC_STIMULUS		118	0.292085	1.01187	0.442857	0.822422	1	3193	tags=17%, list=16%, signal=20%
VASCULATURE_DEVELOPMENT	VASCULATURE_DEVELOPMENT		55	0.305035	1.0086	0.434511	0.827011	1	2354	tags=16%, list=12%, signal=18%
POSITIVE_REGULATION_OF_CATALYTIC_ACTIVITY	POSITIVE_REGULATION_OF_CATALYTIC_ACTIVITY		165	0.248225	1.00709	0.419149	0.825974	1	1885	tags=11%, list=9%, signal=12%
CARBOHYDRATE_CATABOLIC_PROCESS	CARBOHYDRATE_CATABOLIC_PROCESS		24	0.396088	1.00256	0.432271	0.833302	1	5628	tags=46%, list=28%, signal=64%
DETECTION_OF_STIMULUS	DETECTION_OF_STIMULUS		47	0.383911	1.00026	0.454191	0.834468	1	1496	tags=21%, list=7%, signal=23%
SECONDARY_METABOLIC_PROCESS	SECONDARY_METABOLIC_PROCESS		26	0.329958	0.99883	0.444676	0.832839	1	6065	tags=38%, list=30%, signal=55%
CATION_TRANSPORT	CATION_TRANSPORT		147	0.310123	0.998656	0.460581	0.827991	1	3228	tags=27%, list=16%, signal=32%
SODIUM_ION_TRANSPORT	SODIUM_ION_TRANSPORT		22	0.41764	0.995649	0.463654	0.831241	1	2375	tags=27%, list=12%, signal=31%
POSITIVE_REGULATION_OF_SECRETION	POSITIVE_REGULATION_OF_SECRETION		20	0.413707	0.987577	0.472393	0.84946	1	3350	tags=30%, list=17%, signal=36%
CELL_ACTIVATION	CELL_ACTIVATION		75	0.322527	0.977652	0.463366	0.872083	1	3441	tags=23%, list=17%, signal=27%
PROTEIN_RNA_COMPLEX_ASSEMBLY	PROTEIN_RNA_COMPLEX_ASSEMBLY		58	0.233577	0.977589	0.457692	0.866705	1	3939	tags=14%, list=20%, signal=17%
CARBOHYDRATE_TRANSPORT	CARBOHYDRATE_TRANSPORT		19	0.379949	0.976649	0.467681	0.863806	1	3564	tags=32%, list=18%, signal=38%
ENZYME_LINKED_RECEPTOR_PROTEIN_SIGNALING_PATHWAY	ENZYME_LINKED_RECEPTOR_PROTEIN_SIGNALING_PATHWAY		140	0.262575	0.971339	0.491489	0.873511	1	2529	tags=14%, list=13%, signal=15%
MACROMOLECULE_BIOSYNTHETIC_PROCESS	MACROMOLECULE_BIOSYNTHETIC_PROCESS		319	0.206864	0.969228	0.507368	0.874324	1	2295	tags=8%, list=11%, signal=9%
REGULATION_OF_TRANSLATION	REGULATION_OF_TRANSLATION		92	0.257374	0.968293	0.524715	0.871523	1	3572	tags=17%, list=18%, signal=21%
REGULATION_OF_ANATOMICAL_STRUCTURE_MORPHOGENESIS	REGULATION_OF_ANATOMICAL_STRUCTURE_MORPHOGENESIS		25	0.320207	0.967103	0.461053	0.869874	1	2207	tags=12%, list=11%, signal=13%
ANATOMICAL_STRUCTURE_MORPHOGENESIS	ANATOMICAL_STRUCTURE_MORPHOGENESIS		374	0.249965	0.965912	0.579268	0.867804	1	2973	tags=17%, list=15%, signal=20%
LIPID_BIOSYNTHETIC_PROCESS	LIPID_BIOSYNTHETIC_PROCESS		94	0.234063	0.963079	0.527721	0.87098	1	1846	tags=9%, list=9%, signal=9%
RIBONUCLEOTIDE_METABOLIC_PROCESS	RIBONUCLEOTIDE_METABOLIC_PROCESS		16	0.321077	0.958797	0.496815	0.877683	1	723	tags=6%, list=4%, signal=6%
NEGATIVE_REGULATION_OF_BINDING	NEGATIVE_REGULATION_OF_BINDING		18	0.322782	0.956538	0.520468	0.8791	1	1600	tags=11%, list=8%, signal=12%
RESPONSE_TO_RADIATION	RESPONSE_TO_RADIATION		60	0.278485	0.947429	0.514056	0.899706	1	1496	tags=10%, list=7%, signal=11%
DNA_RECOMBINATION	DNA_RECOMBINATION		45	0.258741	0.94152	0.530612	0.911089	1	2718	tags=9%, list=14%, signal=10%
DETECTION_OF_ABIOTIC_STIMULUS	DETECTION_OF_ABIOTIC_STIMULUS		19	0.442541	0.940313	0.558282	0.909232	1	1496	tags=32%, list=7%, signal=34%
REGULATION_OF_IMMUNE_RESPONSE	REGULATION_OF_IMMUNE_RESPONSE		33	0.344921	0.938853	0.539806	0.90794	1	3033	tags=24%, list=15%, signal=29%
ENERGY_DERIVATION_BY_OXIDATION_OF_ORGANIC_COMPOUNDS	ENERGY_DERIVATION_BY_OXIDATION_OF_ORGANIC_COMPOUNDS		37	0.275081	0.933769	0.538462	0.916857	1	6212	tags=41%, list=31%, signal=59%
AMINE_TRANSPORT	AMINE_TRANSPORT		38	0.312258	0.929525	0.579741	0.923798	1	2442	tags=18%, list=12%, signal=21%
REGULATION_OF_SECRETION	REGULATION_OF_SECRETION		40	0.331266	0.925133	0.584362	0.931095	1	3457	tags=30%, list=17%, signal=36%
CENTRAL_NERVOUS_SYSTEM_DEVELOPMENT	CENTRAL_NERVOUS_SYSTEM_DEVELOPMENT		121	0.279729	0.921119	0.658065	0.936958	1	3959	tags=26%, list=20%, signal=32%
LIPID_TRANSPORT	LIPID_TRANSPORT		28	0.317843	0.917242	0.584362	0.942773	1	3431	tags=18%, list=17%, signal=22%
CARBOXYLIC_ACID_TRANSPORT	CARBOXYLIC_ACID_TRANSPORT		41	0.302636	0.91511	0.622	0.943489	1	2784	tags=17%, list=14%, signal=20%
REGULATION_OF_RESPONSE_TO_EXTERNAL_STIMULUS	REGULATION_OF_RESPONSE_TO_EXTERNAL_STIMULUS		15	0.410081	0.912083	0.596958	0.947362	1	1399	tags=27%, list=7%, signal=29%
CELLULAR_DEFENSE_RESPONSE	CELLULAR_DEFENSE_RESPONSE		57	0.323968	0.911706	0.581308	0.943189	1	2443	tags=18%, list=12%, signal=20%
IMMUNE_SYSTEM_PROCESS	IMMUNE_SYSTEM_PROCESS		325	0.265277	0.911175	0.57	0.939541	1	3525	tags=19%, list=18%, signal=23%
IMMUNE_RESPONSE	IMMUNE_RESPONSE		231	0.278432	0.904619	0.571429	0.953334	1	3033	tags=18%, list=15%, signal=21%
INTERACTION_WITH_HOST	INTERACTION_WITH_HOST		17	0.355559	0.904567	0.588477	0.94819	1	4584	tags=29%, list=23%, signal=38%
REGULATION_OF_CATALYTIC_ACTIVITY	REGULATION_OF_CATALYTIC_ACTIVITY		275	0.199341	0.902467	0.661826	0.948596	1	2682	tags=11%, list=13%, signal=12%
GENERATION_OF_A_SIGNAL_INVOLVED_IN_CELL_CELL_SIGNALING	GENERATION_OF_A_SIGNAL_INVOLVED_IN_CELL_CELL_SIGNALING		28	0.360493	0.899119	0.635802	0.952611	1	3520	tags=39%, list=18%, signal=48%
DETECTION_OF_CHEMICAL_STIMULUS	DETECTION_OF_CHEMICAL_STIMULUS		18	0.389274	0.896776	0.653409	0.953898	1	919	tags=17%, list=5%, signal=17%
NUCLEOTIDE_METABOLIC_PROCESS	NUCLEOTIDE_METABOLIC_PROCESS		42	0.247832	0.896428	0.580392	0.949695	1	2916	tags=12%, list=15%, signal=14%
POSITIVE_REGULATION_OF_TRANSCRIPTION_FACTOR_ACTIVITY	POSITIVE_REGULATION_OF_TRANSCRIPTION_FACTOR_ACTIVITY		24	0.287587	0.896191	0.601202	0.945219	1	5556	tags=33%, list=28%, signal=46%
ALCOHOL_METABOLIC_PROCESS	ALCOHOL_METABOLIC_PROCESS		88	0.250238	0.894357	0.646365	0.945229	1	4473	tags=28%, list=22%, signal=36%
REGULATION_OF_MOLECULAR_FUNCTION	REGULATION_OF_MOLECULAR_FUNCTION		323	0.193759	0.893925	0.686071	0.941361	1	3470	tags=14%, list=17%, signal=16%
TRANSMEMBRANE_RECEPTOR_PROTEIN_SERINE_THREONINE_KINASE_SIGNALING_PATHWAY	TRANSMEMBRANE_RECEPTOR_PROTEIN_SERINE_THREONINE_KINASE_SIGNALING_PATHWAY		47	0.279713	0.893475	0.623967	0.937656	1	2529	tags=15%, list=13%, signal=17%
NEGATIVE_REGULATION_OF_PROTEIN_METABOLIC_PROCESS	NEGATIVE_REGULATION_OF_PROTEIN_METABOLIC_PROCESS		47	0.264746	0.889198	0.64086	0.94398	1	3456	tags=19%, list=17%, signal=23%
PROTEOGLYCAN_METABOLIC_PROCESS	PROTEOGLYCAN_METABOLIC_PROCESS		21	0.329375	0.885734	0.625	0.947952	1	739	tags=10%, list=4%, signal=10%
CYTOKINE_PRODUCTION	CYTOKINE_PRODUCTION		72	0.281818	0.883246	0.697087	0.949801	1	2287	tags=14%, list=11%, signal=16%
ORGAN_MORPHOGENESIS	ORGAN_MORPHOGENESIS		144	0.2505	0.882666	0.787402	0.94638	1	2946	tags=18%, list=15%, signal=21%
POSITIVE_REGULATION_OF_RESPONSE_TO_STIMULUS	POSITIVE_REGULATION_OF_RESPONSE_TO_STIMULUS		41	0.30801	0.881126	0.657895	0.945514	1	3299	tags=27%, list=16%, signal=32%
NEGATIVE_REGULATION_OF_SIGNAL_TRANSDUCTION	NEGATIVE_REGULATION_OF_SIGNAL_TRANSDUCTION		37	0.27083	0.88102	0.645361	0.940918	1	2127	tags=11%, list=11%, signal=12%
B_CELL_ACTIVATION	B_CELL_ACTIVATION		20	0.343741	0.880458	0.597222	0.937697	1	3054	tags=25%, list=15%, signal=29%
POSITIVE_REGULATION_OF_TRANSFERASE_ACTIVITY	POSITIVE_REGULATION_OF_TRANSFERASE_ACTIVITY		86	0.235949	0.87948	0.670061	0.935349	1	2600	tags=12%, list=13%, signal=13%
TISSUE_DEVELOPMENT	TISSUE_DEVELOPMENT		138	0.300959	0.876575	0.702811	0.938584	1	2585	tags=18%, list=13%, signal=21%
VITAMIN_METABOLIC_PROCESS	VITAMIN_METABOLIC_PROCESS		17	0.361093	0.873826	0.677824	0.941037	1	4368	tags=47%, list=22%, signal=60%
REGULATION_OF_CYTOKINE_BIOSYNTHETIC_PROCESS	REGULATION_OF_CYTOKINE_BIOSYNTHETIC_PROCESS		37	0.308054	0.857368	0.708661	0.978299	1	2287	tags=14%, list=11%, signal=15%
REGULATION_OF_TRANSCRIPTION_FROM_RNA_POLYMERASE_II_PROMOTER	REGULATION_OF_TRANSCRIPTION_FROM_RNA_POLYMERASE_II_PROMOTER		287	0.184746	0.855112	0.672304	0.979255	1	1681	tags=7%, list=8%, signal=7%
POSITIVE_REGULATION_OF_PROTEIN_AMINO_ACID_PHOSPHORYLATION	POSITIVE_REGULATION_OF_PROTEIN_AMINO_ACID_PHOSPHORYLATION		20	0.346854	0.853292	0.689796	0.979007	1	3886	tags=25%, list=19%, signal=31%
REGULATION_OF_ACTION_POTENTIAL	REGULATION_OF_ACTION_POTENTIAL		17	0.322726	0.853092	0.646817	0.97475	1	3869	tags=24%, list=19%, signal=29%
CELLULAR_RESPONSE_TO_STIMULUS	CELLULAR_RESPONSE_TO_STIMULUS		19	0.297683	0.851501	0.634387	0.974028	1	3581	tags=21%, list=18%, signal=26%
TRANSCRIPTION_FROM_RNA_POLYMERASE_II_PROMOTER	TRANSCRIPTION_FROM_RNA_POLYMERASE_II_PROMOTER		454	0.172765	0.850762	0.707217	0.971136	1	2599	tags=9%, list=13%, signal=10%
REGULATION_OF_PROTEIN_IMPORT_INTO_NUCLEUS	REGULATION_OF_PROTEIN_IMPORT_INTO_NUCLEUS		15	0.319185	0.843194	0.63048	0.985046	1	2687	tags=20%, list=13%, signal=23%
POSITIVE_REGULATION_OF_NUCLEOBASENUCLEOSIDENUCLEOTIDE_AND_NUCLEIC_ACID_METABOLIC_PROCESS	POSITIVE_REGULATION_OF_NUCLEOBASENUCLEOSIDENUCLEOTIDE_AND_NUCLEIC_ACID_METABOLIC_PROCESS		151	0.19841	0.837741	0.695049	0.993571	1	1531	tags=7%, list=8%, signal=8%
POSITIVE_REGULATION_OF_BINDING	POSITIVE_REGULATION_OF_BINDING		28	0.245187	0.836991	0.674699	0.990561	1	6549	tags=43%, list=33%, signal=64%
REGULATION_OF_INTRACELLULAR_TRANSPORT	REGULATION_OF_INTRACELLULAR_TRANSPORT		24	0.281148	0.836979	0.674847	0.985839	1	3431	tags=21%, list=17%, signal=25%
POSITIVE_REGULATION_OF_IMMUNE_RESPONSE	POSITIVE_REGULATION_OF_IMMUNE_RESPONSE		29	0.31302	0.836356	0.696673	0.982753	1	3033	tags=24%, list=15%, signal=28%
POSITIVE_REGULATION_OF_CYTOKINE_BIOSYNTHETIC_PROCESS	POSITIVE_REGULATION_OF_CYTOKINE_BIOSYNTHETIC_PROCESS		24	0.326968	0.835776	0.724907	0.979619	1	3033	tags=17%, list=15%, signal=20%
ACTIVATION_OF_NF_KAPPAB_TRANSCRIPTION_FACTOR	ACTIVATION_OF_NF_KAPPAB_TRANSCRIPTION_FACTOR		18	0.282788	0.835326	0.669339	0.976042	1	4470	tags=22%, list=22%, signal=29%
REGULATION_OF_CYTOKINE_SECRETION	REGULATION_OF_CYTOKINE_SECRETION		16	0.354372	0.83306	0.712891	0.976585	1	2287	tags=25%, list=11%, signal=28%
NEGATIVE_REGULATION_OF_METABOLIC_PROCESS	NEGATIVE_REGULATION_OF_METABOLIC_PROCESS		252	0.183125	0.832479	0.743902	0.97354	1	3549	tags=13%, list=18%, signal=16%
REGULATION_OF_DNA_REPLICATION	REGULATION_OF_DNA_REPLICATION		20	0.291154	0.830238	0.659751	0.97428	1	989	tags=10%, list=5%, signal=11%
RESPONSE_TO_HORMONE_STIMULUS	RESPONSE_TO_HORMONE_STIMULUS		33	0.257336	0.828114	0.728195	0.974534	1	624	tags=6%, list=3%, signal=6%
DETECTION_OF_EXTERNAL_STIMULUS	DETECTION_OF_EXTERNAL_STIMULUS		23	0.352316	0.827175	0.794355	0.972178	1	1496	tags=22%, list=7%, signal=23%
AXON_GUIDANCE	AXON_GUIDANCE		22	0.323701	0.826005	0.740977	0.970137	1	3165	tags=23%, list=16%, signal=27%
IMMUNE_SYSTEM_DEVELOPMENT	IMMUNE_SYSTEM_DEVELOPMENT		79	0.244603	0.821789	0.761905	0.975274	1	3422	tags=18%, list=17%, signal=21%
NEGATIVE_REGULATION_OF_CELLULAR_PROTEIN_METABOLIC_PROCESS	NEGATIVE_REGULATION_OF_CELLULAR_PROTEIN_METABOLIC_PROCESS		44	0.245557	0.819661	0.734607	0.975697	1	3456	tags=18%, list=17%, signal=22%
REGULATION_OF_MYELOID_CELL_DIFFERENTIATION	REGULATION_OF_MYELOID_CELL_DIFFERENTIATION		19	0.332111	0.818992	0.737903	0.972812	1	2017	tags=16%, list=10%, signal=18%
NEGATIVE_REGULATION_OF_CELLULAR_METABOLIC_PROCESS	NEGATIVE_REGULATION_OF_CELLULAR_METABOLIC_PROCESS		249	0.179957	0.818968	0.747951	0.968468	1	3549	tags=13%, list=18%, signal=15%
CELLULAR_PROTEIN_COMPLEX_ASSEMBLY	CELLULAR_PROTEIN_COMPLEX_ASSEMBLY		33	0.198706	0.818144	0.691089	0.965883	1	375	tags=3%, list=2%, signal=3%
POSITIVE_REGULATION_OF_MULTICELLULAR_ORGANISMAL_PROCESS	POSITIVE_REGULATION_OF_MULTICELLULAR_ORGANISMAL_PROCESS		66	0.25833	0.817913	0.736842	0.96206	1	3033	tags=20%, list=15%, signal=23%
TUBE_MORPHOGENESIS	TUBE_MORPHOGENESIS		15	0.355176	0.815992	0.719439	0.961737	1	5229	tags=47%, list=26%, signal=63%
ORGANIC_ACID_TRANSPORT	ORGANIC_ACID_TRANSPORT		42	0.272632	0.815282	0.799197	0.959094	1	2784	tags=17%, list=14%, signal=19%
CALCIUM_ION_TRANSPORT	CALCIUM_ION_TRANSPORT		27	0.31178	0.813077	0.824786	0.959799	1	3041	tags=30%, list=15%, signal=35%
POSITIVE_REGULATION_OF_CELLULAR_METABOLIC_PROCESS	POSITIVE_REGULATION_OF_CELLULAR_METABOLIC_PROCESS		224	0.184543	0.812177	0.865759	0.957549	1	1617	tags=7%, list=8%, signal=8%
REGULATION_OF_DNA_BINDING	REGULATION_OF_DNA_BINDING		47	0.216151	0.808017	0.739919	0.962177	1	5157	tags=23%, list=26%, signal=31%
RECEPTOR_MEDIATED_ENDOCYTOSIS	RECEPTOR_MEDIATED_ENDOCYTOSIS		33	0.242373	0.805685	0.757937	0.963069	1	5113	tags=33%, list=25%, signal=45%
REGULATION_OF_TRANSCRIPTIONDNA_DEPENDENT	REGULATION_OF_TRANSCRIPTIONDNA_DEPENDENT		458	0.161939	0.803367	0.799197	0.963561	1	4477	tags=17%, list=22%, signal=21%
POSITIVE_REGULATION_OF_METABOLIC_PROCESS	POSITIVE_REGULATION_OF_METABOLIC_PROCESS		231	0.180878	0.798754	0.895146	0.968447	1	3598	tags=14%, list=18%, signal=17%
PEPTIDYL_TYROSINE_PHOSPHORYLATION	PEPTIDYL_TYROSINE_PHOSPHORYLATION		27	0.285345	0.796788	0.797521	0.968557	1	4215	tags=30%, list=21%, signal=37%
POSITIVE_REGULATION_OF_TRANSCRIPTION	POSITIVE_REGULATION_OF_TRANSCRIPTION		141	0.188912	0.796356	0.786139	0.965239	1	1531	tags=7%, list=8%, signal=8%
REGULATION_OF_PROTEIN_SECRETION	REGULATION_OF_PROTEIN_SECRETION		22	0.304601	0.793498	0.792079	0.966823	1	6173	tags=50%, list=31%, signal=72%
PEPTIDYL_TYROSINE_MODIFICATION	PEPTIDYL_TYROSINE_MODIFICATION		29	0.277859	0.790462	0.813665	0.968533	1	4215	tags=28%, list=21%, signal=35%
POSITIVE_REGULATION_OF_DNA_BINDING	POSITIVE_REGULATION_OF_DNA_BINDING		26	0.238676	0.789076	0.760396	0.96718	1	6549	tags=42%, list=33%, signal=63%
CYTOKINE_SECRETION	CYTOKINE_SECRETION		18	0.324821	0.789014	0.783038	0.963217	1	2287	tags=22%, list=11%, signal=25%
NEGATIVE_REGULATION_OF_TRANSLATION	NEGATIVE_REGULATION_OF_TRANSLATION		22	0.288558	0.786786	0.768398	0.96348	1	3456	tags=23%, list=17%, signal=27%
REGULATION_OF_RNA_METABOLIC_PROCESS	REGULATION_OF_RNA_METABOLIC_PROCESS		466	0.158242	0.784001	0.823293	0.964891	1	4477	tags=17%, list=22%, signal=21%
DEVELOPMENT_OF_PRIMARY_SEXUAL_CHARACTERISTICS	DEVELOPMENT_OF_PRIMARY_SEXUAL_CHARACTERISTICS		25	0.317052	0.778111	0.835391	0.971481	1	3465	tags=28%, list=17%, signal=34%
POSITIVE_REGULATION_OF_CELLULAR_PROTEIN_METABOLIC_PROCESS	POSITIVE_REGULATION_OF_CELLULAR_PROTEIN_METABOLIC_PROCESS		72	0.23336	0.77774	0.885455	0.968087	1	2615	tags=13%, list=13%, signal=14%
POSITIVE_REGULATION_OF_PROTEIN_METABOLIC_PROCESS	POSITIVE_REGULATION_OF_PROTEIN_METABOLIC_PROCESS		74	0.230253	0.775381	0.895985	0.968165	1	2615	tags=12%, list=13%, signal=14%
REGULATION_OF_PROTEIN_KINASE_ACTIVITY	REGULATION_OF_PROTEIN_KINASE_ACTIVITY		155	0.182383	0.774924	0.842767	0.964958	1	3470	tags=13%, list=17%, signal=15%
CYTOKINE_AND_CHEMOKINE_MEDIATED_SIGNALING_PATHWAY	CYTOKINE_AND_CHEMOKINE_MEDIATED_SIGNALING_PATHWAY		23	0.297789	0.771014	0.771543	0.967736	1	4596	tags=30%, list=23%, signal=39%
HEMOPOIESIS	HEMOPOIESIS		73	0.231278	0.767016	0.872763	0.970627	1	3422	tags=18%, list=17%, signal=21%
NEGATIVE_REGULATION_OF_DEVELOPMENTAL_PROCESS	NEGATIVE_REGULATION_OF_DEVELOPMENTAL_PROCESS		197	0.185993	0.763821	0.961382	0.971992	1	3054	tags=13%, list=15%, signal=15%
REGULATION_OF_KINASE_ACTIVITY	REGULATION_OF_KINASE_ACTIVITY		157	0.179726	0.761693	0.859244	0.971659	1	3470	tags=13%, list=17%, signal=15%
CYTOKINE_BIOSYNTHETIC_PROCESS	CYTOKINE_BIOSYNTHETIC_PROCESS		40	0.267941	0.757856	0.879684	0.974042	1	2287	tags=13%, list=11%, signal=14%
NUCLEOBASENUCLEOSIDE_AND_NUCLEOTIDE_METABOLIC_PROCESS	NUCLEOBASENUCLEOSIDE_AND_NUCLEOTIDE_METABOLIC_PROCESS		52	0.197021	0.756982	0.790554	0.971579	1	2916	tags=10%, list=15%, signal=11%
GLYCEROPHOSPHOLIPID_METABOLIC_PROCESS	GLYCEROPHOSPHOLIPID_METABOLIC_PROCESS		45	0.19273	0.755291	0.783262	0.970361	1	4293	tags=16%, list=21%, signal=20%
NEGATIVE_REGULATION_OF_CATALYTIC_ACTIVITY	NEGATIVE_REGULATION_OF_CATALYTIC_ACTIVITY		69	0.201045	0.752051	0.934874	0.971667	1	3727	tags=19%, list=19%, signal=23%
TRANSLATION	TRANSLATION		178	0.179393	0.750872	0.78835	0.969573	1	2497	tags=7%, list=12%, signal=8%
EXTRACELLULAR_STRUCTURE_ORGANIZATION_AND_BIOGENESIS	EXTRACELLULAR_STRUCTURE_ORGANIZATION_AND_BIOGENESIS		31	0.279168	0.750815	0.845529	0.965843	1	1507	tags=16%, list=8%, signal=17%
HEMOPOIETIC_OR_LYMPHOID_ORGAN_DEVELOPMENT	HEMOPOIETIC_OR_LYMPHOID_ORGAN_DEVELOPMENT		75	0.224333	0.746881	0.895463	0.96828	1	3422	tags=17%, list=17%, signal=21%
MEMBRANE_FUSION	MEMBRANE_FUSION		28	0.25656	0.746013	0.773513	0.965791	1	312	tags=4%, list=2%, signal=4%
CYTOKINE_METABOLIC_PROCESS	CYTOKINE_METABOLIC_PROCESS		41	0.263877	0.744759	0.908549	0.964068	1	2287	tags=12%, list=11%, signal=14%
ONE_CARBON_COMPOUND_METABOLIC_PROCESS	ONE_CARBON_COMPOUND_METABOLIC_PROCESS		26	0.201538	0.739837	0.784114	0.967458	1	756	tags=4%, list=4%, signal=4%
SYNAPSE_ORGANIZATION_AND_BIOGENESIS	SYNAPSE_ORGANIZATION_AND_BIOGENESIS		23	0.291832	0.734552	0.858896	0.971263	1	3695	tags=30%, list=18%, signal=37%
PROTEIN_SECRETION	PROTEIN_SECRETION		32	0.252278	0.732882	0.866667	0.969824	1	3350	tags=22%, list=17%, signal=26%
SENSORY_PERCEPTION_OF_CHEMICAL_STIMULUS	SENSORY_PERCEPTION_OF_CHEMICAL_STIMULUS		19	0.339126	0.730656	0.928808	0.968982	1	2086	tags=21%, list=10%, signal=23%
REGULATION_OF_TRANSFERASE_ACTIVITY	REGULATION_OF_TRANSFERASE_ACTIVITY		161	0.173543	0.729984	0.907368	0.966211	1	3546	tags=13%, list=18%, signal=16%
REGULATION_OF_PROTEIN_AMINO_ACID_PHOSPHORYLATION	REGULATION_OF_PROTEIN_AMINO_ACID_PHOSPHORYLATION		30	0.262497	0.727595	0.915254	0.965757	1	4215	tags=27%, list=21%, signal=34%
NEGATIVE_REGULATION_OF_CELL_MIGRATION	NEGATIVE_REGULATION_OF_CELL_MIGRATION		15	0.29097	0.727173	0.824242	0.962625	1	2096	tags=20%, list=10%, signal=22%
EMBRYONIC_DEVELOPMENT	EMBRYONIC_DEVELOPMENT		58	0.228415	0.726512	0.928131	0.959806	1	2116	tags=10%, list=11%, signal=12%
NEGATIVE_REGULATION_OF_CELLULAR_COMPONENT_ORGANIZATION_AND_BIOGENESIS	NEGATIVE_REGULATION_OF_CELLULAR_COMPONENT_ORGANIZATION_AND_BIOGENESIS		28	0.214946	0.724063	0.774468	0.959436	1	3682	tags=14%, list=18%, signal=17%
NEGATIVE_REGULATION_OF_MAP_KINASE_ACTIVITY	NEGATIVE_REGULATION_OF_MAP_KINASE_ACTIVITY		17	0.272241	0.717426	0.784969	0.963989	1	3222	tags=18%, list=16%, signal=21%
LEUKOCYTE_ACTIVATION	LEUKOCYTE_ACTIVATION		68	0.241053	0.714941	0.863095	0.963245	1	3441	tags=19%, list=17%, signal=23%
POSITIVE_REGULATION_OF_CELL_DIFFERENTIATION	POSITIVE_REGULATION_OF_CELL_DIFFERENTIATION		25	0.25808	0.713466	0.877339	0.961472	1	2338	tags=16%, list=12%, signal=18%
RESPONSE_TO_ORGANIC_SUBSTANCE	RESPONSE_TO_ORGANIC_SUBSTANCE		30	0.241277	0.712101	0.888172	0.959647	1	2287	tags=13%, list=11%, signal=15%
POSITIVE_REGULATION_OF_PROTEIN_MODIFICATION_PROCESS	POSITIVE_REGULATION_OF_PROTEIN_MODIFICATION_PROCESS		29	0.254409	0.710874	0.901031	0.957592	1	5228	tags=28%, list=26%, signal=37%
IMMUNE_EFFECTOR_PROCESS	IMMUNE_EFFECTOR_PROCESS		37	0.244654	0.707688	0.945344	0.957598	1	2287	tags=14%, list=11%, signal=15%
RESPONSE_TO_BACTERIUM	RESPONSE_TO_BACTERIUM		29	0.278342	0.707277	0.966355	0.954575	1	4965	tags=38%, list=25%, signal=50%
POSITIVE_REGULATION_OF_PHOSPHATE_METABOLIC_PROCESS	POSITIVE_REGULATION_OF_PHOSPHATE_METABOLIC_PROCESS		28	0.264558	0.707256	0.918864	0.951131	1	1180	tags=11%, list=6%, signal=11%
INSULIN_RECEPTOR_SIGNALING_PATHWAY	INSULIN_RECEPTOR_SIGNALING_PATHWAY		19	0.23935	0.70602	0.829114	0.949098	1	3729	tags=21%, list=19%, signal=26%
CELLULAR_COMPONENT_ASSEMBLY	CELLULAR_COMPONENT_ASSEMBLY		284	0.134143	0.705254	0.952381	0.946491	1	3826	tags=11%, list=19%, signal=13%
REGULATION_OF_IMMUNE_SYSTEM_PROCESS	REGULATION_OF_IMMUNE_SYSTEM_PROCESS		67	0.223002	0.699912	0.926295	0.948997	1	3033	tags=15%, list=15%, signal=18%
M_PHASE	M_PHASE		111	0.180867	0.695034	0.826848	0.951027	1	2161	tags=6%, list=11%, signal=7%
ADAPTIVE_IMMUNE_RESPONSE	ADAPTIVE_IMMUNE_RESPONSE		25	0.275148	0.69369	0.886274	0.948959	1	4962	tags=32%, list=25%, signal=42%
CELLULAR_MACROMOLECULE_CATABOLIC_PROCESS	CELLULAR_MACROMOLECULE_CATABOLIC_PROCESS		104	0.141177	0.689636	0.900424	0.949635	1	5670	tags=23%, list=28%, signal=32%
REGULATION_OF_PEPTIDYL_TYROSINE_PHOSPHORYLATION	REGULATION_OF_PEPTIDYL_TYROSINE_PHOSPHORYLATION		18	0.28285	0.68781	0.939271	0.948121	1	4215	tags=33%, list=21%, signal=42%
REGULATION_OF_BINDING	REGULATION_OF_BINDING		58	0.17659	0.675689	0.936382	0.95643	1	3333	tags=12%, list=17%, signal=14%
INTERPHASE_OF_MITOTIC_CELL_CYCLE	INTERPHASE_OF_MITOTIC_CELL_CYCLE		62	0.169653	0.655254	0.855649	0.970588	1	82	tags=2%, list=0%, signal=2%
REGULATION_OF_NUCLEOCYTOPLASMIC_TRANSPORT	REGULATION_OF_NUCLEOCYTOPLASMIC_TRANSPORT		21	0.223067	0.650036	0.882479	0.971456	1	2687	tags=14%, list=13%, signal=16%
ORGANELLE_LOCALIZATION	ORGANELLE_LOCALIZATION		24	0.20184	0.639996	0.895551	0.975321	1	685	tags=4%, list=3%, signal=4%
ADAPTIVE_IMMUNE_RESPONSE_GO_0002460	ADAPTIVE_IMMUNE_RESPONSE_GO_0002460		24	0.258095	0.63702	0.942913	0.973919	1	4962	tags=29%, list=25%, signal=39%
REGULATION_OF_PROTEIN_MODIFICATION_PROCESS	REGULATION_OF_PROTEIN_MODIFICATION_PROCESS		44	0.200587	0.634352	0.978903	0.972352	1	5228	tags=30%, list=26%, signal=40%
PROTEIN_UBIQUITINATION	PROTEIN_UBIQUITINATION		40	0.176356	0.632649	0.813559	0.97013	1	433	tags=3%, list=2%, signal=3%
PROTEIN_MODIFICATION_BY_SMALL_PROTEIN_CONJUGATION	PROTEIN_MODIFICATION_BY_SMALL_PROTEIN_CONJUGATION		43	0.169902	0.612831	0.844538	0.978927	1	433	tags=2%, list=2%, signal=2%
RIBONUCLEOPROTEIN_COMPLEX_BIOGENESIS_AND_ASSEMBLY	RIBONUCLEOPROTEIN_COMPLEX_BIOGENESIS_AND_ASSEMBLY		77	0.13944	0.610561	0.884766	0.976771	1	17270	tags=100%, list=86%, signal=717%
REGULATION_OF_IMMUNE_EFFECTOR_PROCESS	REGULATION_OF_IMMUNE_EFFECTOR_PROCESS		15	0.233199	0.606594	0.974409	0.975489	1	1446	tags=7%, list=7%, signal=7%
CELL_CYCLE_PHASE	CELL_CYCLE_PHASE		167	0.141883	0.581504	0.919192	0.984075	1	1732	tags=4%, list=9%, signal=5%
KERATINOCYTE_DIFFERENTIATION	KERATINOCYTE_DIFFERENTIATION		15	0.28799	0.544175	0.993988	0.993997	1	4315	tags=40%, list=22%, signal=51%
DEFENSE_RESPONSE_TO_BACTERIUM	DEFENSE_RESPONSE_TO_BACTERIUM		23	0.225805	0.534585	1	0.993271	1	4965	tags=35%, list=25%, signal=46%
MITOCHONDRION_ORGANIZATION_AND_BIOGENESIS	MITOCHONDRION_ORGANIZATION_AND_BIOGENESIS		46	0.128909	0.524827	0.982558	0.992389	1	5873	tags=30%, list=29%, signal=43%
REGULATION_OF_CATABOLIC_PROCESS	REGULATION_OF_CATABOLIC_PROCESS		16	0.200367	0.469534	0.990366	0.99842	1	5020	tags=31%, list=25%, signal=42%
NEGATIVE_REGULATION_OF_TRANSPORT	NEGATIVE_REGULATION_OF_TRANSPORT		19	0.164843	0.451787	0.995935	0.99661	1	3682	tags=16%, list=18%, signal=19%

## Sheet: Table S5F
Table S5F. Biological process enrichment of GSEA report for wild-type PIK3CA.
NAME	GS<br> follow link to MSigDB	GS DETAILS	SIZE	ES	NES	NOM p-val	FDR q-val	FWER p-val	RANK AT MAX	LEADING EDGE
ACTIVATION_OF_JNK_ACTIVITY	ACTIVATION_OF_JNK_ACTIVITY	Details ...	16	-0.618638	-1.94706	0	0.113454	0.079	4753	tags=44%, list=24%, signal=57%
POSITIVE_REGULATION_OF_JNK_ACTIVITY	POSITIVE_REGULATION_OF_JNK_ACTIVITY	Details ...	18	-0.592172	-1.86813	0.00207469	0.155413	0.186	4753	tags=39%, list=24%, signal=51%
REGULATION_OF_JNK_ACTIVITY	REGULATION_OF_JNK_ACTIVITY	Details ...	20	-0.581145	-1.81032	0.00203666	0.196398	0.304	5093	tags=40%, list=25%, signal=54%
RNA_SPLICING	RNA_SPLICING	Details ...	77	-0.461389	-1.80804	0.00998004	0.151114	0.313	8284	tags=65%, list=41%, signal=110%
AROMATIC_COMPOUND_METABOLIC_PROCESS	AROMATIC_COMPOUND_METABOLIC_PROCESS	Details ...	27	-0.592586	-1.71542	0	0.333666	0.583	1750	tags=33%, list=9%, signal=36%
RNA_PROCESSING	RNA_PROCESSING	Details ...	157	-0.395997	-1.68487	0.0311284	0.379119	0.655	8612	tags=64%, list=43%, signal=111%
NUCLEAR_EXPORT	NUCLEAR_EXPORT	Details ...	32	-0.511459	-1.63089	0.0208333	0.525807	0.772	7479	tags=66%, list=37%, signal=104%
MRNA_PROCESSING_GO_0006397	MRNA_PROCESSING_GO_0006397	Details ...	59	-0.421583	-1.56405	0.0492424	0.799521	0.877	8878	tags=66%, list=44%, signal=118%
RNA_EXPORT_FROM_NUCLEUS	RNA_EXPORT_FROM_NUCLEUS	Details ...	19	-0.548127	-1.55508	0.0333333	0.762067	0.888	8037	tags=74%, list=40%, signal=123%
CHROMATIN_ASSEMBLY_OR_DISASSEMBLY	CHROMATIN_ASSEMBLY_OR_DISASSEMBLY	Details ...	26	-0.480136	-1.53851	0.0517928	0.780757	0.906	8323	tags=65%, list=41%, signal=112%
NEGATIVE_REGULATION_OF_DNA_METABOLIC_PROCESS	NEGATIVE_REGULATION_OF_DNA_METABOLIC_PROCESS	Details ...	18	-0.516701	-1.51584	0.0770751	0.842945	0.925	5450	tags=50%, list=27%, signal=69%
PROTEIN_AMINO_ACID_LIPIDATION	PROTEIN_AMINO_ACID_LIPIDATION	Details ...	24	-0.427378	-1.51024	0.0839844	0.80438	0.932	9479	tags=83%, list=47%, signal=158%
MITOTIC_SISTER_CHROMATID_SEGREGATION	MITOTIC_SISTER_CHROMATID_SEGREGATION	Details ...	16	-0.602348	-1.50563	0.0658683	0.766907	0.937	21	tags=6%, list=0%, signal=6%
GOLGI_VESICLE_TRANSPORT	GOLGI_VESICLE_TRANSPORT	Details ...	48	-0.401416	-1.50182	0.0860806	0.7311	0.942	7586	tags=52%, list=38%, signal=84%
CELL_MATRIX_ADHESION	CELL_MATRIX_ADHESION	Details ...	38	-0.477185	-1.50065	0.0463822	0.686999	0.942	4916	tags=42%, list=25%, signal=56%
CELL_SUBSTRATE_ADHESION	CELL_SUBSTRATE_ADHESION	Details ...	39	-0.470768	-1.48631	0.0553506	0.711937	0.952	4916	tags=41%, list=25%, signal=54%
CYTOPLASM_ORGANIZATION_AND_BIOGENESIS	CYTOPLASM_ORGANIZATION_AND_BIOGENESIS	Details ...	15	-0.561124	-1.47819	0.0727273	0.706177	0.956	5310	tags=60%, list=26%, signal=82%
DEPHOSPHORYLATION	DEPHOSPHORYLATION	Details ...	70	-0.363858	-1.45967	0.0555556	0.748953	0.963	2920	tags=20%, list=15%, signal=23%
MRNA_METABOLIC_PROCESS	MRNA_METABOLIC_PROCESS	Details ...	70	-0.377242	-1.44876	0.136449	0.763678	0.968	8721	tags=63%, list=43%, signal=111%
PROTEIN_AMINO_ACID_DEPHOSPHORYLATION	PROTEIN_AMINO_ACID_DEPHOSPHORYLATION	Details ...	63	-0.380151	-1.4309	0.0664062	0.81084	0.972	2920	tags=22%, list=15%, signal=26%
EPIDERMAL_GROWTH_FACTOR_RECEPTOR_SIGNALING_PATHWAY	EPIDERMAL_GROWTH_FACTOR_RECEPTOR_SIGNALING_PATHWAY		22	-0.547248	-1.43069	0.0700389	0.772961	0.972	3474	tags=36%, list=17%, signal=44%
POSITIVE_REGULATION_OF_MAP_KINASE_ACTIVITY	POSITIVE_REGULATION_OF_MAP_KINASE_ACTIVITY		47	-0.419856	-1.42078	0.0680529	0.785635	0.975	2966	tags=26%, list=15%, signal=30%
SISTER_CHROMATID_SEGREGATION	SISTER_CHROMATID_SEGREGATION		17	-0.566854	-1.41679	0.123232	0.768902	0.978	21	tags=6%, list=0%, signal=6%
ACTIVATION_OF_MAPK_ACTIVITY	ACTIVATION_OF_MAPK_ACTIVITY		41	-0.421251	-1.41442	0.0621359	0.749031	0.979	2966	tags=27%, list=15%, signal=31%
RRNA_METABOLIC_PROCESS	RRNA_METABOLIC_PROCESS		16	-0.511079	-1.40977	0.132948	0.739072	0.981	5128	tags=56%, list=26%, signal=76%
RNA_SPLICINGVIA_TRANSESTERIFICATION_REACTIONS	RNA_SPLICINGVIA_TRANSESTERIFICATION_REACTIONS		25	-0.415739	-1.39846	0.0902111	0.760413	0.987	8878	tags=72%, list=44%, signal=129%
CELL_DIVISION	CELL_DIVISION		17	-0.507299	-1.39673	0.173913	0.740315	0.987	5989	tags=35%, list=30%, signal=50%
SULFUR_COMPOUND_BIOSYNTHETIC_PROCESS	SULFUR_COMPOUND_BIOSYNTHETIC_PROCESS		18	-0.527324	-1.39635	0.0878906	0.715502	0.988	6245	tags=61%, list=31%, signal=89%
CELLULAR_COMPONENT_DISASSEMBLY	CELLULAR_COMPONENT_DISASSEMBLY		33	-0.415421	-1.3915	0.108434	0.711154	0.989	5645	tags=42%, list=28%, signal=59%
OXYGEN_AND_REACTIVE_OXYGEN_SPECIES_METABOLIC_PROCESS	OXYGEN_AND_REACTIVE_OXYGEN_SPECIES_METABOLIC_PROCESS		19	-0.553499	-1.3874	0.0747126	0.704114	0.991	1103	tags=26%, list=5%, signal=28%
ACTIN_FILAMENT_ORGANIZATION	ACTIN_FILAMENT_ORGANIZATION		24	-0.436198	-1.36802	0.0993789	0.767207	0.995	2468	tags=17%, list=12%, signal=19%
REGULATION_OF_T_CELL_PROLIFERATION	REGULATION_OF_T_CELL_PROLIFERATION		16	-0.53099	-1.3419	0.10766	0.865176	0.997	4551	tags=50%, list=23%, signal=65%
CALCIUM_MEDIATED_SIGNALING	CALCIUM_MEDIATED_SIGNALING		16	-0.542973	-1.34162	0.104129	0.840272	0.997	988	tags=25%, list=5%, signal=26%
POSITIVE_REGULATION_OF_I_KAPPAB_KINASE_NF_KAPPAB_CASCADE	POSITIVE_REGULATION_OF_I_KAPPAB_KINASE_NF_KAPPAB_CASCADE		87	-0.319635	-1.33985	0.179688	0.823629	0.997	3988	tags=28%, list=20%, signal=34%
PROTEIN_POLYMERIZATION	PROTEIN_POLYMERIZATION		19	-0.477534	-1.32825	0.153693	0.854165	0.997	3106	tags=32%, list=15%, signal=37%
RESPONSE_TO_TEMPERATURE_STIMULUS	RESPONSE_TO_TEMPERATURE_STIMULUS		16	-0.459093	-1.31931	0.166667	0.870864	0.997	1677	tags=19%, list=8%, signal=20%
HOMEOSTASIS_OF_NUMBER_OF_CELLS	HOMEOSTASIS_OF_NUMBER_OF_CELLS		20	-0.43524	-1.31869	0.153101	0.850114	0.997	5560	tags=40%, list=28%, signal=55%
CELL_STRUCTURE_DISASSEMBLY_DURING_APOPTOSIS	CELL_STRUCTURE_DISASSEMBLY_DURING_APOPTOSIS		18	-0.470775	-1.31657	0.162651	0.83795	0.997	2400	tags=28%, list=12%, signal=32%
CHROMATIN_ASSEMBLY	CHROMATIN_ASSEMBLY		16	-0.484907	-1.3151	0.179074	0.822691	0.997	5196	tags=38%, list=26%, signal=51%
REGULATION_OF_MEMBRANE_POTENTIAL	REGULATION_OF_MEMBRANE_POTENTIAL		15	-0.521076	-1.30111	0.146293	0.862354	0.998	2374	tags=20%, list=12%, signal=23%
DNA_CATABOLIC_PROCESS	DNA_CATABOLIC_PROCESS		23	-0.39005	-1.28786	0.184261	0.900629	0.999	6788	tags=48%, list=34%, signal=72%
REGULATION_OF_G_PROTEIN_COUPLED_RECEPTOR_PROTEIN_SIGNALING_PATHWAY	REGULATION_OF_G_PROTEIN_COUPLED_RECEPTOR_PROTEIN_SIGNALING_PATHWAY		23	-0.440498	-1.28032	0.139764	0.913721	0.999	579	tags=9%, list=3%, signal=9%
NITROGEN_COMPOUND_BIOSYNTHETIC_PROCESS	NITROGEN_COMPOUND_BIOSYNTHETIC_PROCESS		24	-0.419806	-1.27823	0.148297	0.902339	0.999	1508	tags=21%, list=8%, signal=23%
RAS_PROTEIN_SIGNAL_TRANSDUCTION	RAS_PROTEIN_SIGNAL_TRANSDUCTION		66	-0.33512	-1.27215	0.182692	0.908422	0.999	4018	tags=26%, list=20%, signal=32%
REGULATION_OF_I_KAPPAB_KINASE_NF_KAPPAB_CASCADE	REGULATION_OF_I_KAPPAB_KINASE_NF_KAPPAB_CASCADE		93	-0.300441	-1.26954	0.219608	0.899525	0.999	3988	tags=27%, list=20%, signal=33%
TRANSCRIPTION_FROM_RNA_POLYMERASE_III_PROMOTER	TRANSCRIPTION_FROM_RNA_POLYMERASE_III_PROMOTER		19	-0.370426	-1.26381	0.179884	0.904325	0.999	8756	tags=68%, list=44%, signal=121%
REGULATION_OF_CELL_GROWTH	REGULATION_OF_CELL_GROWTH		45	-0.352049	-1.25615	0.191147	0.918705	0.999	2433	tags=18%, list=12%, signal=20%
DNA_REPLICATION	DNA_REPLICATION		95	-0.300491	-1.25326	0.238748	0.912291	0.999	7004	tags=51%, list=35%, signal=77%
PROTEIN_TARGETING	PROTEIN_TARGETING		106	-0.266064	-1.2469	0.222222	0.920702	0.999	6869	tags=42%, list=34%, signal=64%
I_KAPPAB_KINASE_NF_KAPPAB_CASCADE	I_KAPPAB_KINASE_NF_KAPPAB_CASCADE		114	-0.289207	-1.2398	0.227092	0.932622	0.999	6174	tags=39%, list=31%, signal=57%
ER_TO_GOLGI_VESICLE_MEDIATED_TRANSPORT	ER_TO_GOLGI_VESICLE_MEDIATED_TRANSPORT		18	-0.418526	-1.23959	0.227704	0.91526	0.999	7577	tags=61%, list=38%, signal=98%
RHO_PROTEIN_SIGNAL_TRANSDUCTION	RHO_PROTEIN_SIGNAL_TRANSDUCTION		38	-0.358805	-1.23717	0.180583	0.907579	0.999	1917	tags=21%, list=10%, signal=23%
AMINO_SUGAR_METABOLIC_PROCESS	AMINO_SUGAR_METABOLIC_PROCESS		19	-0.455931	-1.23636	0.162978	0.893408	0.999	1242	tags=21%, list=6%, signal=22%
ANTI_APOPTOSIS	ANTI_APOPTOSIS		118	-0.297577	-1.22979	0.181102	0.904944	0.999	5943	tags=36%, list=30%, signal=50%
PHOSPHOINOSITIDE_BIOSYNTHETIC_PROCESS	PHOSPHOINOSITIDE_BIOSYNTHETIC_PROCESS		24	-0.344358	-1.22713	0.241517	0.899339	0.999	9479	tags=75%, list=47%, signal=142%
PROTEIN_DNA_COMPLEX_ASSEMBLY	PROTEIN_DNA_COMPLEX_ASSEMBLY		48	-0.33045	-1.21793	0.291417	0.921277	0.999	8569	tags=56%, list=43%, signal=98%
NEGATIVE_REGULATION_OF_PROGRAMMED_CELL_DEATH	NEGATIVE_REGULATION_OF_PROGRAMMED_CELL_DEATH		151	-0.289679	-1.20967	0.172619	0.940289	0.999	5731	tags=36%, list=29%, signal=51%
SECRETORY_PATHWAY	SECRETORY_PATHWAY		83	-0.294368	-1.20782	0.210923	0.932271	0.999	4865	tags=30%, list=24%, signal=40%
MACROMOLECULAR_COMPLEX_DISASSEMBLY	MACROMOLECULAR_COMPLEX_DISASSEMBLY		15	-0.43294	-1.20763	0.270059	0.917334	0.999	5645	tags=47%, list=28%, signal=65%
CHROMATIN_MODIFICATION	CHROMATIN_MODIFICATION		52	-0.313733	-1.20241	0.237525	0.923458	0.999	7974	tags=52%, list=40%, signal=86%
CHROMATIN_REMODELING	CHROMATIN_REMODELING		25	-0.384588	-1.19974	0.279116	0.919507	0.999	7522	tags=48%, list=38%, signal=77%
HISTONE_MODIFICATION	HISTONE_MODIFICATION		21	-0.366924	-1.1885	0.275391	0.95289	0.999	7974	tags=62%, list=40%, signal=103%
PROTEIN_AMINO_ACID_O_LINKED_GLYCOSYLATION	PROTEIN_AMINO_ACID_O_LINKED_GLYCOSYLATION		18	-0.414066	-1.18326	0.269076	0.960795	0.999	1902	tags=22%, list=9%, signal=25%
POSITIVE_REGULATION_OF_LYMPHOCYTE_ACTIVATION	POSITIVE_REGULATION_OF_LYMPHOCYTE_ACTIVATION		24	-0.431647	-1.18285	0.259494	0.947203	0.999	5410	tags=46%, list=27%, signal=63%
INTRACELLULAR_TRANSPORT	INTRACELLULAR_TRANSPORT		274	-0.226537	-1.18094	0.289017	0.93973	0.999	7586	tags=46%, list=38%, signal=73%
NEGATIVE_REGULATION_OF_APOPTOSIS	NEGATIVE_REGULATION_OF_APOPTOSIS		150	-0.281362	-1.17992	0.202358	0.929657	0.999	5731	tags=36%, list=29%, signal=50%
REGULATION_OF_SIGNAL_TRANSDUCTION	REGULATION_OF_SIGNAL_TRANSDUCTION		222	-0.270786	-1.17265	0.220307	0.945374	0.999	4018	tags=25%, list=20%, signal=31%
GLYCEROPHOSPHOLIPID_BIOSYNTHETIC_PROCESS	GLYCEROPHOSPHOLIPID_BIOSYNTHETIC_PROCESS		30	-0.318825	-1.17225	0.277132	0.933107	0.999	9270	tags=73%, list=46%, signal=136%
TRNA_METABOLIC_PROCESS	TRNA_METABOLIC_PROCESS		19	-0.383643	-1.16991	0.316667	0.929206	0.999	5551	tags=37%, list=28%, signal=51%
RRNA_PROCESSING	RRNA_PROCESSING		15	-0.426	-1.16253	0.31384	0.945293	0.999	6624	tags=67%, list=33%, signal=99%
POSITIVE_REGULATION_OF_T_CELL_ACTIVATION	POSITIVE_REGULATION_OF_T_CELL_ACTIVATION		21	-0.432105	-1.16247	0.291667	0.932101	0.999	5410	tags=48%, list=27%, signal=65%
DNA_DAMAGE_RESPONSESIGNAL_TRANSDUCTION	DNA_DAMAGE_RESPONSESIGNAL_TRANSDUCTION		35	-0.317682	-1.16119	0.299145	0.923977	0.999	5969	tags=37%, list=30%, signal=53%
COVALENT_CHROMATIN_MODIFICATION	COVALENT_CHROMATIN_MODIFICATION		22	-0.354452	-1.1593	0.310547	0.918683	0.999	8323	tags=64%, list=41%, signal=109%
SMALL_GTPASE_MEDIATED_SIGNAL_TRANSDUCTION	SMALL_GTPASE_MEDIATED_SIGNAL_TRANSDUCTION		89	-0.287178	-1.15868	0.287698	0.908476	0.999	4587	tags=27%, list=23%, signal=35%
PHOSPHOLIPID_BIOSYNTHETIC_PROCESS	PHOSPHOLIPID_BIOSYNTHETIC_PROCESS		39	-0.301025	-1.15845	0.307544	0.897211	0.999	9270	tags=69%, list=46%, signal=128%
RIBOSOME_BIOGENESIS_AND_ASSEMBLY	RIBOSOME_BIOGENESIS_AND_ASSEMBLY		18	-0.414769	-1.15631	0.304264	0.893663	0.999	7061	tags=67%, list=35%, signal=103%
MUSCLE_DEVELOPMENT	MUSCLE_DEVELOPMENT		93	-0.341049	-1.1502	0.281633	0.904853	0.999	2683	tags=27%, list=13%, signal=31%
REGULATION_OF_HEART_CONTRACTION	REGULATION_OF_HEART_CONTRACTION		25	-0.453438	-1.14848	0.226378	0.899795	0.999	2476	tags=40%, list=12%, signal=46%
BIOGENIC_AMINE_METABOLIC_PROCESS	BIOGENIC_AMINE_METABOLIC_PROCESS		16	-0.463228	-1.14437	0.303571	0.90302	0.999	1578	tags=31%, list=8%, signal=34%
INTRACELLULAR_PROTEIN_TRANSPORT	INTRACELLULAR_PROTEIN_TRANSPORT		142	-0.231911	-1.14201	0.330116	0.901088	0.999	7737	tags=48%, list=39%, signal=77%
PROTEIN_PROCESSING	PROTEIN_PROCESSING		48	-0.323082	-1.13582	0.314779	0.9125	0.999	5987	tags=50%, list=30%, signal=71%
PROTEIN_TRANSPORT	PROTEIN_TRANSPORT		154	-0.229638	-1.13337	0.328094	0.910404	0.999	7524	tags=47%, list=38%, signal=75%
PEROXISOME_ORGANIZATION_AND_BIOGENESIS	PEROXISOME_ORGANIZATION_AND_BIOGENESIS		16	-0.386792	-1.13147	0.335306	0.90663	1	4111	tags=19%, list=20%, signal=24%
LIPOPROTEIN_BIOSYNTHETIC_PROCESS	LIPOPROTEIN_BIOSYNTHETIC_PROCESS		26	-0.339462	-1.13141	0.33004	0.896024	1	9270	tags=77%, list=46%, signal=143%
REGULATION_OF_GROWTH	REGULATION_OF_GROWTH		57	-0.308673	-1.1298	0.265823	0.891552	1	2538	tags=19%, list=13%, signal=22%
AMINO_ACID_DERIVATIVE_METABOLIC_PROCESS	AMINO_ACID_DERIVATIVE_METABOLIC_PROCESS		23	-0.412268	-1.12955	0.280561	0.88207	1	1578	tags=26%, list=8%, signal=28%
NITROGEN_COMPOUND_METABOLIC_PROCESS	NITROGEN_COMPOUND_METABOLIC_PROCESS		153	-0.279507	-1.12908	0.215867	0.873674	1	1731	tags=12%, list=9%, signal=13%
JNK_CASCADE	JNK_CASCADE		47	-0.30771	-1.12701	0.32948	0.871188	1	4753	tags=36%, list=24%, signal=47%
T_CELL_PROLIFERATION	T_CELL_PROLIFERATION		19	-0.421467	-1.12539	0.278008	0.867042	1	4551	tags=47%, list=23%, signal=61%
REGULATION_OF_ORGANELLE_ORGANIZATION_AND_BIOGENESIS	REGULATION_OF_ORGANELLE_ORGANIZATION_AND_BIOGENESIS		40	-0.323094	-1.12393	0.354709	0.862156	1	5250	tags=35%, list=26%, signal=47%
REGULATION_OF_MAP_KINASE_ACTIVITY	REGULATION_OF_MAP_KINASE_ACTIVITY		67	-0.307687	-1.12329	0.265038	0.854872	1	2966	tags=19%, list=15%, signal=23%
POSITIVE_REGULATION_OF_CELL_CYCLE	POSITIVE_REGULATION_OF_CELL_CYCLE		16	-0.434708	-1.12168	0.314453	0.850743	1	3168	tags=31%, list=16%, signal=37%
PROTEOLYSIS	PROTEOLYSIS		189	-0.257419	-1.12049	0.288931	0.845746	1	5499	tags=34%, list=27%, signal=46%
AMINE_METABOLIC_PROCESS	AMINE_METABOLIC_PROCESS		140	-0.283962	-1.11808	0.244361	0.844395	1	1731	tags=13%, list=9%, signal=14%
STRESS_ACTIVATED_PROTEIN_KINASE_SIGNALING_PATHWAY	STRESS_ACTIVATED_PROTEIN_KINASE_SIGNALING_PATHWAY		49	-0.299832	-1.11543	0.342466	0.844262	1	4753	tags=35%, list=24%, signal=45%
NUCLEOCYTOPLASMIC_TRANSPORT	NUCLEOCYTOPLASMIC_TRANSPORT		85	-0.271657	-1.11352	0.34717	0.841509	1	7516	tags=54%, list=37%, signal=86%
INTRACELLULAR_RECEPTOR_MEDIATED_SIGNALING_PATHWAY	INTRACELLULAR_RECEPTOR_MEDIATED_SIGNALING_PATHWAY		20	-0.361931	-1.1128	0.354902	0.835017	1	8569	tags=70%, list=43%, signal=122%
NUCLEAR_TRANSPORT	NUCLEAR_TRANSPORT		86	-0.271018	-1.11252	0.347909	0.827395	1	7516	tags=53%, list=37%, signal=85%
G1_S_TRANSITION_OF_MITOTIC_CELL_CYCLE	G1_S_TRANSITION_OF_MITOTIC_CELL_CYCLE		27	-0.33895	-1.11161	0.362205	0.822176	1	5131	tags=33%, list=26%, signal=45%
RESPONSE_TO_OXIDATIVE_STRESS	RESPONSE_TO_OXIDATIVE_STRESS		46	-0.286793	-1.10292	0.291755	0.84244	1	5842	tags=35%, list=29%, signal=49%
ACTIN_FILAMENT_BASED_PROCESS	ACTIN_FILAMENT_BASED_PROCESS		115	-0.280422	-1.10271	0.300781	0.834861	1	4700	tags=33%, list=23%, signal=43%
TRANSCRIPTION_INITIATION	TRANSCRIPTION_INITIATION		35	-0.321105	-1.08558	0.416016	0.884944	1	8569	tags=57%, list=43%, signal=100%
AMINO_ACID_AND_DERIVATIVE_METABOLIC_PROCESS	AMINO_ACID_AND_DERIVATIVE_METABOLIC_PROCESS		100	-0.285562	-1.08525	0.301887	0.877448	1	1731	tags=13%, list=9%, signal=14%
ACTIN_CYTOSKELETON_ORGANIZATION_AND_BIOGENESIS	ACTIN_CYTOSKELETON_ORGANIZATION_AND_BIOGENESIS		105	-0.277845	-1.08484	0.333333	0.870492	1	4700	tags=33%, list=23%, signal=43%
REGULATION_OF_PROGRAMMED_CELL_DEATH	REGULATION_OF_PROGRAMMED_CELL_DEATH		342	-0.235567	-1.08224	0.291339	0.871172	1	5152	tags=29%, list=26%, signal=39%
HETEROCYCLE_METABOLIC_PROCESS	HETEROCYCLE_METABOLIC_PROCESS		26	-0.34641	-1.08062	0.361059	0.868736	1	3900	tags=27%, list=19%, signal=33%
CHROMOSOME_SEGREGATION	CHROMOSOME_SEGREGATION		32	-0.363872	-1.07827	0.421371	0.868726	1	8899	tags=63%, list=44%, signal=112%
CELL_PROJECTION_BIOGENESIS	CELL_PROJECTION_BIOGENESIS		25	-0.338584	-1.07605	0.360531	0.867751	1	5310	tags=44%, list=26%, signal=60%
REGULATION_OF_CYTOSKELETON_ORGANIZATION_AND_BIOGENESIS	REGULATION_OF_CYTOSKELETON_ORGANIZATION_AND_BIOGENESIS		30	-0.332575	-1.07018	0.413043	0.878952	1	5250	tags=37%, list=26%, signal=50%
ESTABLISHMENT_AND_OR_MAINTENANCE_OF_CELL_POLARITY	ESTABLISHMENT_AND_OR_MAINTENANCE_OF_CELL_POLARITY		19	-0.388807	-1.06462	0.3766	0.88932	1	5419	tags=42%, list=27%, signal=58%
REGULATION_OF_APOPTOSIS	REGULATION_OF_APOPTOSIS		341	-0.231211	-1.06244	0.337945	0.888045	1	5152	tags=29%, list=26%, signal=38%
DNA_INTEGRITY_CHECKPOINT	DNA_INTEGRITY_CHECKPOINT		24	-0.308813	-1.06094	0.379175	0.885	1	6615	tags=46%, list=33%, signal=68%
REGULATION_OF_CYCLIN_DEPENDENT_PROTEIN_KINASE_ACTIVITY	REGULATION_OF_CYCLIN_DEPENDENT_PROTEIN_KINASE_ACTIVITY		43	-0.278086	-1.05739	0.405769	0.889558	1	6064	tags=33%, list=30%, signal=47%
ESTABLISHMENT_OF_CELLULAR_LOCALIZATION	ESTABLISHMENT_OF_CELLULAR_LOCALIZATION		346	-0.201353	-1.05669	0.380859	0.884081	1	6893	tags=39%, list=34%, signal=58%
PROTEIN_AUTOPROCESSING	PROTEIN_AUTOPROCESSING		31	-0.335113	-1.05623	0.4	0.87784	1	5912	tags=45%, list=29%, signal=64%
RESPONSE_TO_DNA_DAMAGE_STIMULUS	RESPONSE_TO_DNA_DAMAGE_STIMULUS		159	-0.235177	-1.05527	0.430642	0.873476	1	7053	tags=39%, list=35%, signal=60%
REGULATION_OF_CELL_MIGRATION	REGULATION_OF_CELL_MIGRATION		28	-0.355673	-1.05347	0.375	0.871901	1	3168	tags=32%, list=16%, signal=38%
GLYCOLIPID_METABOLIC_PROCESS	GLYCOLIPID_METABOLIC_PROCESS		16	-0.385136	-1.05228	0.358121	0.868391	1	1451	tags=19%, list=7%, signal=20%
CELLULAR_LOCALIZATION	CELLULAR_LOCALIZATION		364	-0.198051	-1.05038	0.375	0.866855	1	6511	tags=36%, list=32%, signal=52%
ESTABLISHMENT_AND_OR_MAINTENANCE_OF_CHROMATIN_ARCHITECTURE	ESTABLISHMENT_AND_OR_MAINTENANCE_OF_CHROMATIN_ARCHITECTURE		74	-0.255983	-1.04631	0.393064	0.872773	1	7974	tags=50%, list=40%, signal=83%
DNA_METABOLIC_PROCESS	DNA_METABOLIC_PROCESS		247	-0.212296	-1.04551	0.431412	0.868177	1	7053	tags=40%, list=35%, signal=62%
REGULATION_OF_ENDOCYTOSIS	REGULATION_OF_ENDOCYTOSIS		16	-0.417047	-1.04471	0.425214	0.863555	1	3161	tags=44%, list=16%, signal=52%
INDUCTION_OF_APOPTOSIS_BY_EXTRACELLULAR_SIGNALS	INDUCTION_OF_APOPTOSIS_BY_EXTRACELLULAR_SIGNALS		27	-0.301372	-1.04437	0.412475	0.857663	1	5812	tags=44%, list=29%, signal=62%
SECRETION_BY_CELL	SECRETION_BY_CELL		115	-0.254943	-1.04319	0.348162	0.854252	1	2508	tags=17%, list=13%, signal=19%
POSITIVE_REGULATION_OF_TRANSCRIPTION_FROM_RNA_POLYMERASE_II_PROMOTER	POSITIVE_REGULATION_OF_TRANSCRIPTION_FROM_RNA_POLYMERASE_II_PROMOTER		65	-0.279352	-1.04183	0.412731	0.852196	1	3025	tags=22%, list=15%, signal=25%
REGULATION_OF_CELL_ADHESION	REGULATION_OF_CELL_ADHESION		35	-0.357554	-1.04129	0.370968	0.846955	1	2965	tags=29%, list=15%, signal=33%
REGULATION_OF_PROTEIN_STABILITY	REGULATION_OF_PROTEIN_STABILITY		19	-0.37134	-1.03977	0.444882	0.84493	1	3120	tags=21%, list=16%, signal=25%
MACROMOLECULE_LOCALIZATION	MACROMOLECULE_LOCALIZATION		231	-0.206411	-1.03693	0.401575	0.846828	1	6872	tags=41%, list=34%, signal=62%
REGULATION_OF_NEUROTRANSMITTER_LEVELS	REGULATION_OF_NEUROTRANSMITTER_LEVELS		22	-0.413876	-1.02988	0.398	0.86172	1	2508	tags=36%, list=13%, signal=42%
POSITIVE_REGULATION_OF_SIGNAL_TRANSDUCTION	POSITIVE_REGULATION_OF_SIGNAL_TRANSDUCTION		126	-0.255475	-1.02884	0.399194	0.858452	1	3814	tags=25%, list=19%, signal=31%
MEMBRANE_LIPID_BIOSYNTHETIC_PROCESS	MEMBRANE_LIPID_BIOSYNTHETIC_PROCESS		47	-0.255354	-1.02524	0.430528	0.862428	1	6338	tags=36%, list=32%, signal=53%
ACTIN_POLYMERIZATION_AND_OR_DEPOLYMERIZATION	ACTIN_POLYMERIZATION_AND_OR_DEPOLYMERIZATION		23	-0.344288	-1.0239	0.41791	0.859743	1	1959	tags=26%, list=10%, signal=29%
CYTOKINESIS	CYTOKINESIS		15	-0.391097	-1.02049	0.465587	0.863508	1	5989	tags=27%, list=30%, signal=38%
AMINO_ACID_METABOLIC_PROCESS	AMINO_ACID_METABOLIC_PROCESS		78	-0.280791	-1.01924	0.399635	0.86104	1	770	tags=9%, list=4%, signal=9%
STEROID_HORMONE_RECEPTOR_SIGNALING_PATHWAY	STEROID_HORMONE_RECEPTOR_SIGNALING_PATHWAY		19	-0.339374	-1.0179	0.442085	0.859209	1	8569	tags=68%, list=43%, signal=119%
PROGRAMMED_CELL_DEATH	PROGRAMMED_CELL_DEATH		432	-0.216813	-1.01665	0.378698	0.856323	1	5152	tags=27%, list=26%, signal=35%
DNA_REPAIR	DNA_REPAIR		122	-0.242973	-1.01336	0.47	0.860444	1	7053	tags=39%, list=35%, signal=60%
VESICLE_MEDIATED_TRANSPORT	VESICLE_MEDIATED_TRANSPORT		193	-0.208722	-1.01201	0.429461	0.858247	1	4969	tags=26%, list=25%, signal=35%
DNA_DAMAGE_CHECKPOINT	DNA_DAMAGE_CHECKPOINT		20	-0.302282	-1.01093	0.429412	0.855433	1	6615	tags=45%, list=33%, signal=67%
VIRAL_GENOME_REPLICATION	VIRAL_GENOME_REPLICATION		21	-0.333628	-1.01066	0.44636	0.849925	1	2376	tags=10%, list=12%, signal=11%
REGULATION_OF_CELL_CYCLE	REGULATION_OF_CELL_CYCLE		182	-0.236142	-1.00948	0.44246	0.847305	1	5236	tags=27%, list=26%, signal=37%
POST_TRANSLATIONAL_PROTEIN_MODIFICATION	POST_TRANSLATIONAL_PROTEIN_MODIFICATION		468	-0.209331	-1.00505	0.445759	0.854171	1	2999	tags=14%, list=15%, signal=16%
RESPONSE_TO_ENDOGENOUS_STIMULUS	RESPONSE_TO_ENDOGENOUS_STIMULUS		197	-0.202435	-1.00168	0.467347	0.858233	1	6841	tags=40%, list=34%, signal=60%
DNA_DEPENDENT_DNA_REPLICATION	DNA_DEPENDENT_DNA_REPLICATION		51	-0.285152	-1.00141	0.478846	0.85316	1	4906	tags=41%, list=24%, signal=54%
APOPTOSIS_GO	APOPTOSIS_GO		431	-0.213141	-1.00043	0.410256	0.850188	1	5152	tags=27%, list=26%, signal=35%
NEGATIVE_REGULATION_OF_TRANSCRIPTION_DNA_DEPENDENT	NEGATIVE_REGULATION_OF_TRANSCRIPTION_DNA_DEPENDENT		128	-0.235341	-0.99763	0.470238	0.85278	1	5750	tags=32%, list=29%, signal=45%
NEGATIVE_REGULATION_OF_RNA_METABOLIC_PROCESS	NEGATIVE_REGULATION_OF_RNA_METABOLIC_PROCESS		128	-0.235341	-0.99763	0.470238	0.846978	1	5750	tags=32%, list=29%, signal=45%
ESTABLISHMENT_OF_PROTEIN_LOCALIZATION	ESTABLISHMENT_OF_PROTEIN_LOCALIZATION		187	-0.204089	-0.995791	0.482	0.846625	1	6872	tags=41%, list=34%, signal=62%
NEGATIVE_REGULATION_OF_CELL_ADHESION	NEGATIVE_REGULATION_OF_CELL_ADHESION		17	-0.382344	-0.995024	0.463796	0.843189	1	1493	tags=24%, list=7%, signal=25%
NEGATIVE_REGULATION_OF_GROWTH	NEGATIVE_REGULATION_OF_GROWTH		40	-0.285751	-0.988566	0.453441	0.856187	1	2433	tags=18%, list=12%, signal=20%
CELL_CYCLE_CHECKPOINT_GO_0000075	CELL_CYCLE_CHECKPOINT_GO_0000075		48	-0.283459	-0.982787	0.498986	0.867214	1	6615	tags=40%, list=33%, signal=59%
PROTEIN_AMINO_ACID_AUTOPHOSPHORYLATION	PROTEIN_AMINO_ACID_AUTOPHOSPHORYLATION		30	-0.312094	-0.974929	0.523901	0.884796	1	5912	tags=43%, list=29%, signal=61%
ENDOSOME_TRANSPORT	ENDOSOME_TRANSPORT		23	-0.311534	-0.962293	0.50099	0.916355	1	9776	tags=70%, list=49%, signal=136%
MICROTUBULE_CYTOSKELETON_ORGANIZATION_AND_BIOGENESIS	MICROTUBULE_CYTOSKELETON_ORGANIZATION_AND_BIOGENESIS		35	-0.305456	-0.961686	0.536585	0.912356	1	5250	tags=23%, list=26%, signal=31%
ORGANIC_ACID_METABOLIC_PROCESS	ORGANIC_ACID_METABOLIC_PROCESS		177	-0.236572	-0.958881	0.560297	0.915273	1	1008	tags=8%, list=5%, signal=9%
CARBOXYLIC_ACID_METABOLIC_PROCESS	CARBOXYLIC_ACID_METABOLIC_PROCESS		175	-0.236869	-0.957769	0.566108	0.912475	1	1008	tags=9%, list=5%, signal=9%
RESPONSE_TO_LIGHT_STIMULUS	RESPONSE_TO_LIGHT_STIMULUS		46	-0.324969	-0.957287	0.522954	0.907934	1	918	tags=11%, list=5%, signal=11%
DOUBLE_STRAND_BREAK_REPAIR	DOUBLE_STRAND_BREAK_REPAIR		23	-0.310873	-0.951999	0.517045	0.917731	1	8756	tags=65%, list=44%, signal=116%
PROTEIN_LOCALIZATION	PROTEIN_LOCALIZATION		211	-0.189483	-0.943831	0.576846	0.935525	1	6872	tags=40%, list=34%, signal=60%
REGULATION_OF_DEVELOPMENTAL_PROCESS	REGULATION_OF_DEVELOPMENTAL_PROCESS		440	-0.205397	-0.943606	0.55489	0.930567	1	5152	tags=30%, list=26%, signal=39%
POSITIVE_REGULATION_OF_CASPASE_ACTIVITY	POSITIVE_REGULATION_OF_CASPASE_ACTIVITY		30	-0.302896	-0.941332	0.531008	0.931342	1	718	tags=10%, list=4%, signal=10%
MEMBRANE_LIPID_METABOLIC_PROCESS	MEMBRANE_LIPID_METABOLIC_PROCESS		98	-0.217742	-0.939656	0.552577	0.930558	1	2509	tags=15%, list=13%, signal=17%
RNA_CATABOLIC_PROCESS	RNA_CATABOLIC_PROCESS		23	-0.285661	-0.935005	0.529058	0.938503	1	127	tags=4%, list=1%, signal=4%
POSITIVE_REGULATION_OF_CELL_PROLIFERATION	POSITIVE_REGULATION_OF_CELL_PROLIFERATION		149	-0.256626	-0.934395	0.573469	0.934536	1	3710	tags=30%, list=18%, signal=37%
NEGATIVE_REGULATION_OF_CELL_CYCLE	NEGATIVE_REGULATION_OF_CELL_CYCLE		79	-0.246088	-0.932882	0.521484	0.933291	1	2535	tags=18%, list=13%, signal=20%
MYELOID_LEUKOCYTE_DIFFERENTIATION	MYELOID_LEUKOCYTE_DIFFERENTIATION		15	-0.413031	-0.926663	0.57085	0.945277	1	4122	tags=47%, list=21%, signal=59%
EPIDERMIS_DEVELOPMENT	EPIDERMIS_DEVELOPMENT		71	-0.37197	-0.924506	0.561475	0.945699	1	3213	tags=37%, list=16%, signal=43%
APOPTOTIC_NUCLEAR_CHANGES	APOPTOTIC_NUCLEAR_CHANGES		19	-0.3074	-0.924372	0.540434	0.940539	1	2400	tags=16%, list=12%, signal=18%
CELL_CYCLE_ARREST_GO_0007050	CELL_CYCLE_ARREST_GO_0007050		57	-0.251746	-0.917384	0.543233	0.955826	1	2535	tags=18%, list=13%, signal=20%
PATTERN_SPECIFICATION_PROCESS	PATTERN_SPECIFICATION_PROCESS		31	-0.310855	-0.916278	0.597378	0.95345	1	2732	tags=23%, list=14%, signal=26%
MONOCARBOXYLIC_ACID_METABOLIC_PROCESS	MONOCARBOXYLIC_ACID_METABOLIC_PROCESS		85	-0.268094	-0.915556	0.606299	0.949999	1	1926	tags=14%, list=10%, signal=16%
PROTEIN_KINASE_CASCADE	PROTEIN_KINASE_CASCADE		292	-0.198	-0.914228	0.594118	0.948238	1	4789	tags=27%, list=24%, signal=35%
ESTABLISHMENT_OF_ORGANELLE_LOCALIZATION	ESTABLISHMENT_OF_ORGANELLE_LOCALIZATION		17	-0.320542	-0.913006	0.549898	0.945998	1	6511	tags=35%, list=32%, signal=52%
SULFUR_METABOLIC_PROCESS	SULFUR_METABOLIC_PROCESS		37	-0.286213	-0.911174	0.589928	0.946204	1	1384	tags=14%, list=7%, signal=14%
PROTEIN_FOLDING	PROTEIN_FOLDING		57	-0.22358	-0.90872	0.554307	0.947507	1	7245	tags=42%, list=36%, signal=66%
ER_NUCLEAR_SIGNALING_PATHWAY	ER_NUCLEAR_SIGNALING_PATHWAY		16	-0.296611	-0.908711	0.564797	0.942155	1	6869	tags=56%, list=34%, signal=85%
SKELETAL_MUSCLE_DEVELOPMENT	SKELETAL_MUSCLE_DEVELOPMENT		31	-0.318185	-0.904384	0.621749	0.948954	1	2683	tags=29%, list=13%, signal=33%
DNA_DAMAGE_RESPONSESIGNAL_TRANSDUCTION_RESULTING_IN_INDUCTION_OF_APOPTOSIS	DNA_DAMAGE_RESPONSESIGNAL_TRANSDUCTION_RESULTING_IN_INDUCTION_OF_APOPTOSIS		15	-0.345364	-0.902119	0.589098	0.950067	1	3897	tags=27%, list=19%, signal=33%
COFACTOR_METABOLIC_PROCESS	COFACTOR_METABOLIC_PROCESS		54	-0.225802	-0.894441	0.597656	0.966817	1	4837	tags=24%, list=24%, signal=32%
SPHINGOLIPID_METABOLIC_PROCESS	SPHINGOLIPID_METABOLIC_PROCESS		27	-0.283394	-0.893836	0.59519	0.963037	1	2002	tags=19%, list=10%, signal=21%
CELL_CYCLE_GO_0007049	CELL_CYCLE_GO_0007049		311	-0.200935	-0.891038	0.567134	0.965495	1	5142	tags=25%, list=26%, signal=34%
ORGANELLE_ORGANIZATION_AND_BIOGENESIS	ORGANELLE_ORGANIZATION_AND_BIOGENESIS		464	-0.173459	-0.88963	0.611222	0.964053	1	5265	tags=25%, list=26%, signal=33%
FATTY_ACID_METABOLIC_PROCESS	FATTY_ACID_METABOLIC_PROCESS		60	-0.254681	-0.887535	0.67118	0.965079	1	1008	tags=10%, list=5%, signal=10%
ECTODERM_DEVELOPMENT	ECTODERM_DEVELOPMENT		80	-0.351833	-0.886622	0.629032	0.962426	1	3263	tags=35%, list=16%, signal=42%
POSITIVE_REGULATION_OF_HYDROLASE_ACTIVITY	POSITIVE_REGULATION_OF_HYDROLASE_ACTIVITY		55	-0.261882	-0.883954	0.629344	0.964964	1	1794	tags=15%, list=9%, signal=16%
RESPONSE_TO_ABIOTIC_STIMULUS	RESPONSE_TO_ABIOTIC_STIMULUS		89	-0.243884	-0.882659	0.643564	0.96346	1	918	tags=8%, list=5%, signal=8%
PROTEIN_COMPLEX_ASSEMBLY	PROTEIN_COMPLEX_ASSEMBLY		164	-0.18857	-0.880173	0.683594	0.964851	1	5957	tags=33%, list=30%, signal=46%
POSITIVE_REGULATION_OF_DEVELOPMENTAL_PROCESS	POSITIVE_REGULATION_OF_DEVELOPMENTAL_PROCESS		218	-0.19943	-0.879443	0.71627	0.961623	1	5151	tags=29%, list=26%, signal=39%
CYTOSKELETON_ORGANIZATION_AND_BIOGENESIS	CYTOSKELETON_ORGANIZATION_AND_BIOGENESIS		207	-0.200457	-0.879111	0.641026	0.957537	1	4700	tags=26%, list=23%, signal=33%
REGULATION_OF_CELL_PROLIFERATION	REGULATION_OF_CELL_PROLIFERATION		306	-0.218301	-0.878629	0.764244	0.953798	1	3742	tags=25%, list=19%, signal=30%
APOPTOTIC_PROGRAM	APOPTOTIC_PROGRAM		60	-0.232914	-0.878437	0.649225	0.949255	1	3082	tags=17%, list=15%, signal=20%
ICOSANOID_METABOLIC_PROCESS	ICOSANOID_METABOLIC_PROCESS		16	-0.361589	-0.875496	0.640625	0.952188	1	1705	tags=25%, list=9%, signal=27%
DETECTION_OF_STIMULUS_INVOLVED_IN_SENSORY_PERCEPTION	DETECTION_OF_STIMULUS_INVOLVED_IN_SENSORY_PERCEPTION		21	-0.393402	-0.87126	0.665962	0.957992	1	1904	tags=38%, list=9%, signal=42%
RESPONSE_TO_HYPOXIA	RESPONSE_TO_HYPOXIA		28	-0.30949	-0.865544	0.651119	0.968125	1	3409	tags=29%, list=17%, signal=34%
TRANSMEMBRANE_RECEPTOR_PROTEIN_TYROSINE_KINASE_SIGNALING_PATHWAY	TRANSMEMBRANE_RECEPTOR_PROTEIN_TYROSINE_KINASE_SIGNALING_PATHWAY		83	-0.246958	-0.865544	0.677481	0.96316	1	2276	tags=16%, list=11%, signal=18%
NUCLEAR_ORGANIZATION_AND_BIOGENESIS	NUCLEAR_ORGANIZATION_AND_BIOGENESIS		29	-0.286442	-0.865173	0.638507	0.959147	1	2400	tags=14%, list=12%, signal=16%
INNATE_IMMUNE_RESPONSE	INNATE_IMMUNE_RESPONSE		22	-0.356441	-0.861066	0.73617	0.964648	1	1098	tags=18%, list=5%, signal=19%
STRIATED_MUSCLE_DEVELOPMENT	STRIATED_MUSCLE_DEVELOPMENT		40	-0.273695	-0.8592	0.684455	0.964824	1	2683	tags=23%, list=13%, signal=26%
NEGATIVE_REGULATION_OF_CELL_PROLIFERATION	NEGATIVE_REGULATION_OF_CELL_PROLIFERATION		155	-0.224599	-0.855845	0.754941	0.968509	1	3148	tags=21%, list=16%, signal=24%
PHAGOCYTOSIS	PHAGOCYTOSIS		17	-0.342454	-0.852652	0.695021	0.971619	1	3197	tags=41%, list=16%, signal=49%
DI__TRI_VALENT_INORGANIC_CATION_TRANSPORT	DI__TRI_VALENT_INORGANIC_CATION_TRANSPORT		32	-0.303887	-0.851251	0.757692	0.97029	1	1141	tags=19%, list=6%, signal=20%
PROTEIN_AMINO_ACID_PHOSPHORYLATION	PROTEIN_AMINO_ACID_PHOSPHORYLATION		274	-0.193814	-0.848344	0.688976	0.972962	1	5596	tags=30%, list=28%, signal=41%
FEMALE_GAMETE_GENERATION	FEMALE_GAMETE_GENERATION		16	-0.354802	-0.846954	0.676659	0.971717	1	3756	tags=31%, list=19%, signal=38%
VIRAL_INFECTIOUS_CYCLE	VIRAL_INFECTIOUS_CYCLE		32	-0.268652	-0.846031	0.612774	0.969295	1	2376	tags=13%, list=12%, signal=14%
PHOSPHORYLATION	PHOSPHORYLATION		308	-0.192233	-0.843956	0.722334	0.969443	1	5612	tags=29%, list=28%, signal=40%
PHOSPHOLIPID_METABOLIC_PROCESS	PHOSPHOLIPID_METABOLIC_PROCESS		73	-0.203158	-0.840599	0.722222	0.972882	1	2509	tags=15%, list=13%, signal=17%
SYNAPTOGENESIS	SYNAPTOGENESIS		18	-0.360055	-0.839941	0.680233	0.969808	1	2538	tags=33%, list=13%, signal=38%
REGULATION_OF_CELLULAR_COMPONENT_ORGANIZATION_AND_BIOGENESIS	REGULATION_OF_CELLULAR_COMPONENT_ORGANIZATION_AND_BIOGENESIS		124	-0.188772	-0.837433	0.681553	0.970996	1	5343	tags=31%, list=27%, signal=42%
REGULATION_OF_DNA_METABOLIC_PROCESS	REGULATION_OF_DNA_METABOLIC_PROCESS		45	-0.238713	-0.831721	0.678988	0.97953	1	5507	tags=36%, list=27%, signal=49%
CELL_MIGRATION	CELL_MIGRATION		96	-0.243346	-0.83159	0.829502	0.975126	1	3225	tags=23%, list=16%, signal=27%
REGULATION_OF_TRANSPORT	REGULATION_OF_TRANSPORT		65	-0.254327	-0.831352	0.76998	0.971077	1	3367	tags=26%, list=17%, signal=31%
VIRAL_REPRODUCTIVE_PROCESS	VIRAL_REPRODUCTIVE_PROCESS		36	-0.252129	-0.830311	0.641879	0.968851	1	2376	tags=11%, list=12%, signal=13%
BIOPOLYMER_CATABOLIC_PROCESS	BIOPOLYMER_CATABOLIC_PROCESS		116	-0.166	-0.82637	0.668508	0.973469	1	7857	tags=41%, list=39%, signal=66%
REGULATION_OF_LYMPHOCYTE_ACTIVATION	REGULATION_OF_LYMPHOCYTE_ACTIVATION		35	-0.294788	-0.825385	0.705394	0.971247	1	5410	tags=43%, list=27%, signal=59%
LYMPHOCYTE_DIFFERENTIATION	LYMPHOCYTE_DIFFERENTIATION		26	-0.296048	-0.824114	0.722222	0.9694	1	5410	tags=50%, list=27%, signal=68%
COFACTOR_BIOSYNTHETIC_PROCESS	COFACTOR_BIOSYNTHETIC_PROCESS		21	-0.25579	-0.816426	0.683693	0.981698	1	14933	tags=100%, list=74%, signal=391%
NUCLEAR_IMPORT	NUCLEAR_IMPORT		49	-0.210969	-0.815716	0.677606	0.978854	1	4339	tags=29%, list=22%, signal=36%
ACTIVATION_OF_IMMUNE_RESPONSE	ACTIVATION_OF_IMMUNE_RESPONSE		17	-0.332058	-0.814048	0.694779	0.978004	1	3710	tags=29%, list=18%, signal=36%
PEPTIDYL_AMINO_ACID_MODIFICATION	PEPTIDYL_AMINO_ACID_MODIFICATION		62	-0.224789	-0.813672	0.739216	0.974396	1	2932	tags=19%, list=15%, signal=23%
REGULATION_OF_PROTEIN_METABOLIC_PROCESS	REGULATION_OF_PROTEIN_METABOLIC_PROCESS		172	-0.191891	-0.813363	0.895161	0.97061	1	3120	tags=18%, list=16%, signal=21%
PROTEIN_IMPORT	PROTEIN_IMPORT		60	-0.199682	-0.812477	0.675097	0.968022	1	6578	tags=40%, list=33%, signal=59%
M_PHASE_OF_MITOTIC_CELL_CYCLE	M_PHASE_OF_MITOTIC_CELL_CYCLE		85	-0.223073	-0.812196	0.624733	0.964342	1	5142	tags=19%, list=26%, signal=25%
REGULATION_OF_GTPASE_ACTIVITY	REGULATION_OF_GTPASE_ACTIVITY		15	-0.280001	-0.809384	0.674847	0.965759	1	6877	tags=47%, list=34%, signal=71%
LEUKOCYTE_DIFFERENTIATION	LEUKOCYTE_DIFFERENTIATION		38	-0.282176	-0.808876	0.733198	0.962352	1	4554	tags=39%, list=23%, signal=51%
UBIQUITIN_CYCLE	UBIQUITIN_CYCLE		48	-0.213003	-0.808432	0.680233	0.95903	1	6495	tags=35%, list=32%, signal=52%
NEGATIVE_REGULATION_OF_NUCLEOBASENUCLEOSIDENUCLEOTIDE_AND_NUCLEIC_ACID_METABOLIC_PROCESS	NEGATIVE_REGULATION_OF_NUCLEOBASENUCLEOSIDENUCLEOTIDE_AND_NUCLEIC_ACID_METABOLIC_PROCESS		202	-0.180578	-0.803269	0.737154	0.965319	1	5750	tags=31%, list=29%, signal=43%
SKELETAL_DEVELOPMENT	SKELETAL_DEVELOPMENT		102	-0.267746	-0.803269	0.840491	0.961067	1	3815	tags=33%, list=19%, signal=41%
CHROMOSOME_ORGANIZATION_AND_BIOGENESIS	CHROMOSOME_ORGANIZATION_AND_BIOGENESIS		120	-0.190911	-0.79866	0.667335	0.965983	1	7974	tags=44%, list=40%, signal=73%
MITOTIC_CELL_CYCLE	MITOTIC_CELL_CYCLE		153	-0.200166	-0.798379	0.640244	0.962255	1	6026	tags=28%, list=30%, signal=40%
NEGATIVE_REGULATION_OF_TRANSCRIPTION_FROM_RNA_POLYMERASE_II_PROMOTER	NEGATIVE_REGULATION_OF_TRANSCRIPTION_FROM_RNA_POLYMERASE_II_PROMOTER		82	-0.203508	-0.798321	0.712909	0.958165	1	4287	tags=23%, list=21%, signal=29%
REGULATION_OF_RAS_PROTEIN_SIGNAL_TRANSDUCTION	REGULATION_OF_RAS_PROTEIN_SIGNAL_TRANSDUCTION		19	-0.264313	-0.794122	0.721212	0.962188	1	3941	tags=21%, list=20%, signal=26%
NUCLEOTIDE_EXCISION_REPAIR	NUCLEOTIDE_EXCISION_REPAIR		20	-0.240899	-0.791124	0.725681	0.963602	1	7053	tags=35%, list=35%, signal=54%
COENZYME_METABOLIC_PROCESS	COENZYME_METABOLIC_PROCESS		38	-0.22318	-0.790144	0.742188	0.961372	1	4837	tags=26%, list=24%, signal=35%
REGULATION_OF_MITOTIC_CELL_CYCLE	REGULATION_OF_MITOTIC_CELL_CYCLE		23	-0.248869	-0.788158	0.701195	0.960977	1	6026	tags=39%, list=30%, signal=56%
T_CELL_ACTIVATION	T_CELL_ACTIVATION		44	-0.277223	-0.784918	0.714583	0.962872	1	5410	tags=43%, list=27%, signal=59%
MITOCHONDRIAL_TRANSPORT	MITOCHONDRIAL_TRANSPORT		19	-0.232907	-0.783847	0.688492	0.960693	1	15391	tags=100%, list=77%, signal=429%
T_CELL_DIFFERENTIATION	T_CELL_DIFFERENTIATION		15	-0.318825	-0.781744	0.771084	0.960571	1	5410	tags=53%, list=27%, signal=73%
REGULATION_OF_SMALL_GTPASE_MEDIATED_SIGNAL_TRANSDUCTION	REGULATION_OF_SMALL_GTPASE_MEDIATED_SIGNAL_TRANSDUCTION		23	-0.246959	-0.776334	0.713439	0.965916	1	9190	tags=57%, list=46%, signal=104%
EXOCYTOSIS	EXOCYTOSIS		24	-0.287131	-0.776043	0.792564	0.962328	1	1878	tags=21%, list=9%, signal=23%
MITOSIS	MITOSIS		82	-0.212191	-0.774281	0.662338	0.961425	1	7942	tags=37%, list=40%, signal=60%
REGULATION_OF_CELLULAR_PROTEIN_METABOLIC_PROCESS	REGULATION_OF_CELLULAR_PROTEIN_METABOLIC_PROCESS		161	-0.185158	-0.770153	0.936605	0.964444	1	2910	tags=17%, list=15%, signal=19%
MACROMOLECULAR_COMPLEX_ASSEMBLY	MACROMOLECULAR_COMPLEX_ASSEMBLY		267	-0.145207	-0.769805	0.846154	0.961084	1	5966	tags=28%, list=30%, signal=40%
MICROTUBULE_BASED_PROCESS	MICROTUBULE_BASED_PROCESS		81	-0.190936	-0.765212	0.741483	0.964733	1	5250	tags=25%, list=26%, signal=33%
MAPKKK_CASCADE_GO_0000165	MAPKKK_CASCADE_GO_0000165		104	-0.192955	-0.758879	0.881323	0.97138	1	4753	tags=26%, list=24%, signal=34%
REGULATION_OF_MUSCLE_CONTRACTION	REGULATION_OF_MUSCLE_CONTRACTION		19	-0.316249	-0.757692	0.840385	0.969244	1	3168	tags=42%, list=16%, signal=50%
LIPID_HOMEOSTASIS	LIPID_HOMEOSTASIS		16	-0.30712	-0.755471	0.862934	0.968913	1	3576	tags=31%, list=18%, signal=38%
JAK_STAT_CASCADE	JAK_STAT_CASCADE		31	-0.249875	-0.755332	0.80315	0.96513	1	4522	tags=39%, list=23%, signal=50%
BRAIN_DEVELOPMENT	BRAIN_DEVELOPMENT		51	-0.253836	-0.751906	0.908549	0.96658	1	2520	tags=18%, list=13%, signal=20%
PROTEIN_IMPORT_INTO_NUCLEUS	PROTEIN_IMPORT_INTO_NUCLEUS		47	-0.197576	-0.751011	0.760077	0.964099	1	4339	tags=28%, list=22%, signal=35%
POSITIVE_REGULATION_OF_TRANSCRIPTIONDNA_DEPENDENT	POSITIVE_REGULATION_OF_TRANSCRIPTIONDNA_DEPENDENT		118	-0.181445	-0.747765	0.826347	0.965252	1	4091	tags=23%, list=20%, signal=29%
VIRAL_REPRODUCTION	VIRAL_REPRODUCTION		41	-0.217173	-0.746997	0.796	0.96253	1	2376	tags=10%, list=12%, signal=11%
MEMBRANE_ORGANIZATION_AND_BIOGENESIS	MEMBRANE_ORGANIZATION_AND_BIOGENESIS		134	-0.176311	-0.743244	0.892276	0.964059	1	4333	tags=22%, list=22%, signal=27%
POSITIVE_REGULATION_OF_RNA_METABOLIC_PROCESS	POSITIVE_REGULATION_OF_RNA_METABOLIC_PROCESS		120	-0.179093	-0.740883	0.829365	0.963531	1	4091	tags=23%, list=20%, signal=28%
TRANSCRIPTION_INITIATION_FROM_RNA_POLYMERASE_II_PROMOTER	TRANSCRIPTION_INITIATION_FROM_RNA_POLYMERASE_II_PROMOTER		29	-0.225424	-0.739311	0.755556	0.961849	1	8569	tags=52%, list=43%, signal=90%
LIPOPROTEIN_METABOLIC_PROCESS	LIPOPROTEIN_METABOLIC_PROCESS		33	-0.220305	-0.73464	0.82874	0.96453	1	2360	tags=15%, list=12%, signal=17%
TRANSFORMING_GROWTH_FACTOR_BETA_RECEPTOR_SIGNALING_PATHWAY	TRANSFORMING_GROWTH_FACTOR_BETA_RECEPTOR_SIGNALING_PATHWAY		36	-0.240554	-0.731494	0.884	0.964918	1	3048	tags=22%, list=15%, signal=26%
EMBRYONIC_MORPHOGENESIS	EMBRYONIC_MORPHOGENESIS		17	-0.285995	-0.727442	0.887159	0.966515	1	6222	tags=53%, list=31%, signal=77%
CELLULAR_CARBOHYDRATE_METABOLIC_PROCESS	CELLULAR_CARBOHYDRATE_METABOLIC_PROCESS		126	-0.181688	-0.726106	0.963671	0.964431	1	5658	tags=33%, list=28%, signal=45%
REGULATION_OF_HYDROLASE_ACTIVITY	REGULATION_OF_HYDROLASE_ACTIVITY		78	-0.197396	-0.724812	0.92543	0.962316	1	2374	tags=13%, list=12%, signal=14%
POSITIVE_REGULATION_OF_PHOSPHORYLATION	POSITIVE_REGULATION_OF_PHOSPHORYLATION		26	-0.277835	-0.723044	0.895669	0.960992	1	1272	tags=15%, list=6%, signal=16%
NEGATIVE_REGULATION_OF_TRANSCRIPTION	NEGATIVE_REGULATION_OF_TRANSCRIPTION		181	-0.1676	-0.722802	0.846154	0.957547	1	7190	tags=42%, list=36%, signal=65%
NEURON_APOPTOSIS	NEURON_APOPTOSIS		17	-0.268706	-0.72243	0.829222	0.95441	1	2002	tags=24%, list=10%, signal=26%
RESPONSE_TO_UV	RESPONSE_TO_UV		26	-0.235312	-0.719117	0.823413	0.954946	1	7028	tags=42%, list=35%, signal=65%
MICROTUBULE_ORGANIZING_CENTER_ORGANIZATION_AND_BIOGENESIS	MICROTUBULE_ORGANIZING_CENTER_ORGANIZATION_AND_BIOGENESIS		15	-0.268835	-0.717029	0.807229	0.954041	1	14670	tags=100%, list=73%, signal=372%
PROTEIN_OLIGOMERIZATION	PROTEIN_OLIGOMERIZATION		37	-0.225314	-0.716245	0.901304	0.951441	1	2071	tags=14%, list=10%, signal=15%
POSITIVE_REGULATION_OF_IMMUNE_SYSTEM_PROCESS	POSITIVE_REGULATION_OF_IMMUNE_SYSTEM_PROCESS		51	-0.234845	-0.713235	0.879747	0.951317	1	5151	tags=35%, list=26%, signal=47%
LYMPHOCYTE_ACTIVATION	LYMPHOCYTE_ACTIVATION		61	-0.237488	-0.709826	0.8375	0.951568	1	5410	tags=39%, list=27%, signal=54%
MYELOID_CELL_DIFFERENTIATION	MYELOID_CELL_DIFFERENTIATION		35	-0.245242	-0.703885	0.894942	0.954736	1	4498	tags=31%, list=22%, signal=40%
PROTEIN_HOMOOLIGOMERIZATION	PROTEIN_HOMOOLIGOMERIZATION		22	-0.250585	-0.701929	0.883424	0.953442	1	5854	tags=45%, list=29%, signal=64%
ELECTRON_TRANSPORT_GO_0006118	ELECTRON_TRANSPORT_GO_0006118		51	-0.206104	-0.69876	0.881764	0.953513	1	6062	tags=41%, list=30%, signal=59%
NEGATIVE_REGULATION_OF_TRANSFERASE_ACTIVITY	NEGATIVE_REGULATION_OF_TRANSFERASE_ACTIVITY		35	-0.212221	-0.698411	0.849802	0.950358	1	5969	tags=37%, list=30%, signal=53%
CELLULAR_PROTEIN_CATABOLIC_PROCESS	CELLULAR_PROTEIN_CATABOLIC_PROCESS		58	-0.167458	-0.683672	0.775472	0.961986	1	9183	tags=55%, list=46%, signal=101%
INTERPHASE	INTERPHASE		68	-0.175348	-0.682273	0.829906	0.959834	1	5975	tags=31%, list=30%, signal=44%
REGULATION_OF_PHOSPHORYLATION	REGULATION_OF_PHOSPHORYLATION		49	-0.225695	-0.67786	0.970817	0.960604	1	1317	tags=12%, list=7%, signal=13%
BASE_EXCISION_REPAIR	BASE_EXCISION_REPAIR		16	-0.227824	-0.675049	0.854617	0.959618	1	6428	tags=38%, list=32%, signal=55%
REGULATION_OF_T_CELL_ACTIVATION	REGULATION_OF_T_CELL_ACTIVATION		28	-0.242432	-0.672066	0.901639	0.958703	1	1387	tags=14%, list=7%, signal=15%
AEROBIC_RESPIRATION	AEROBIC_RESPIRATION		15	-0.223431	-0.667768	0.845261	0.959059	1	15580	tags=100%, list=78%, signal=448%
HUMORAL_IMMUNE_RESPONSE	HUMORAL_IMMUNE_RESPONSE		31	-0.242885	-0.649815	0.95069	0.969947	1	1303	tags=10%, list=6%, signal=10%
MACROMOLECULE_CATABOLIC_PROCESS	MACROMOLECULE_CATABOLIC_PROCESS		136	-0.131746	-0.639809	0.956023	0.973798	1	7857	tags=39%, list=39%, signal=64%
TUBE_DEVELOPMENT	TUBE_DEVELOPMENT		18	-0.266135	-0.636832	0.954918	0.972326	1	1154	tags=17%, list=6%, signal=18%
INDUCTION_OF_APOPTOSIS_BY_INTRACELLULAR_SIGNALS	INDUCTION_OF_APOPTOSIS_BY_INTRACELLULAR_SIGNALS		24	-0.200293	-0.622242	0.891304	0.977934	1	5969	tags=33%, list=30%, signal=47%
PROTEIN_CATABOLIC_PROCESS	PROTEIN_CATABOLIC_PROCESS		68	-0.142745	-0.613335	0.864407	0.979546	1	9183	tags=54%, list=46%, signal=100%
MITOTIC_CELL_CYCLE_CHECKPOINT	MITOTIC_CELL_CYCLE_CHECKPOINT		21	-0.192753	-0.578227	0.912317	0.993091	1	16196	tags=100%, list=81%, signal=519%
CELLULAR_RESPIRATION	CELLULAR_RESPIRATION		19	-0.189939	-0.578109	0.911877	0.989623	1	16252	tags=100%, list=81%, signal=527%
CELL_CYCLE_PROCESS	CELL_CYCLE_PROCESS		189	-0.131342	-0.543273	0.944223	0.998047	1	6985	tags=33%, list=35%, signal=50%
REGULATION_OF_GENE_EXPRESSION_EPIGENETIC	REGULATION_OF_GENE_EXPRESSION_EPIGENETIC		29	-0.159259	-0.534648	0.961303	0.99696	1	5196	tags=24%, list=26%, signal=33%
PIGMENT_METABOLIC_PROCESS	PIGMENT_METABOLIC_PROCESS		18	-0.189031	-0.514464	0.969758	0.998074	1	16270	tags=100%, list=81%, signal=529%
PIGMENT_BIOSYNTHETIC_PROCESS	PIGMENT_BIOSYNTHETIC_PROCESS		17	-0.189022	-0.500077	0.977867	0.997408	1	16270	tags=100%, list=81%, signal=529%
REGULATION_OF_MITOSIS	REGULATION_OF_MITOSIS		41	-0.136741	-0.449367	0.985626	1	1	378	tags=2%, list=2%, signal=2%
MAINTENANCE_OF_LOCALIZATION	MAINTENANCE_OF_LOCALIZATION		21	-0.143069	-0.40809	1	0.999025	1	7400	tags=48%, list=37%, signal=75%
